# Supplementary material for: Combined Transcriptome and Proteome Analysis Provides Insights into Petaloidy in Pomegranate
Source: Plants (Basel). 2023 Jun 21;12(13):2402. doi: 10.3390/plants12132402 (PMC10346766; doi:10.3390/plants12132402)
Supplement: Supplementary file 1 [file plants-12-02402-s001.zip]

Archive with 2 entries (2 files):
- plants-2406471-supplementary-Table S1.xlsx
- plants-2406471-supplementary2.pdf
