# Supplementary material for: Combined Transcriptome and Proteome Analysis Provides Insights into Petaloidy in Pomegranate
Source: Plants (Basel). 2023 Jun 21;12(13):2402. doi: 10.3390/plants12132402 (PMC10346766; doi:10.3390/plants12132402)
Supplement: Supplementary file 1 [file plants-12-02402-s001.zip › plants-2406471-supplementary-Table S1.xlsx]

## Sheet: Sheet1
gene_id	average_fpkm_single_sepal	average_fpkm_single_petal	average_fpkm_single_stamen	average_fpkm_single_pistil	average_fpkm_double_sepal	average_fpkm_double_petal	average_fpkm_double_stamen	average_fpkm_double_pistil	average_fpkm_proliferation_sepal	average_fpkm_proliferation_petal	average_fpkm_proliferation_inner_flower		2
CDL15_Pgr000007	1.56	2.723	0	0.24	0.43	0	1.343	0.89	1.086	0	6.84
CDL15_Pgr000047	171.233	54.45	7.983	160.896	45.31	10.17	29.77	153.616	90.093	7.176	120.746
CDL15_Pgr000058	34.496	19.693	9.43	4.116	38.126	24.12	5.613	11.493	17.456	27.91	17.87
CDL15_Pgr000073	24.463	24.596	24.496	24.87	17.506	6.16	25.146	36.916	22.586	10.6	30.886
CDL15_Pgr000079	61.763	53.323	12.38	125.58	38.17	18.406	12.02	57.183	31.54	27.966	17.363
CDL15_Pgr000084	135.666	98.343	124.253	10.293	37.716	182.983	352.533	69.596	41.073	32.65	259.44
CDL15_Pgr000085	28.223	16.256	20.26	33.753	26.36	9.88	20.196	39.386	25.166	10.386	17.17
CDL15_Pgr000093	10.336	14.426	12.083	16.843	9.01	7.42	17.34	14.643	8.54	7.673	13.336
CDL15_Pgr000095	0.516	0.093	0.446	1.903	0.13	0.026	1.066	0.216	0.27	0	0.363
CDL15_Pgr000101	24.04	16.27	14.056	15.346	13.58	4.413	11.933	15.186	19.693	4.396	14.693
CDL15_Pgr000102	1.443	1.093	0.716	6.15	0.483	0.113	1.68	3.65	0.536	0.293	1.816
CDL15_Pgr000109	11.956	14.923	21.41	11.753	10.806	7.466	25.59	15.946	13.543	11.74	25.196
CDL15_Pgr000112	10.296	9.87	14.49	10.86	8.556	4.923	14.82	7.983	5.833	3.86	11.513
CDL15_Pgr000114	0.096	0.01	0	0.25	0.086	0	0	0.13	0.27	0	0.04
CDL15_Pgr000119	53.876	39.193	25.293	68.08	42.893	26.316	33.19	39.923	53.933	25.546	29.22
CDL15_Pgr000130	43.596	17.546	21.246	57.513	68.136	56.176	17.156	30.863	37.54	59.516	13.31
CDL15_Pgr000138	187.283	156.59	19.26	49.17	215.713	214.896	16.136	34.06	300.02	202.646	53.476
CDL15_Pgr000153	932.246	224.036	66.56	23.093	876.036	86.026	98.39	428.446	1905.1	346.45	1157.24
CDL15_Pgr000156	18.546	21.09	2.293	30.143	13.813	4.43	5.64	5.916	9.056	3.286	15.21
CDL15_Pgr000160	29.103	21.403	13.066	24.92	33.703	15.45	14.61	27.78	31.883	35.033	18.28
CDL15_Pgr000168	90.866	56.63	45.383	113.076	75.433	46.3	55.23	72.196	71.586	71.18	52.783
CDL15_Pgr000175	20.626	15.97	10.09	43.253	14.783	5.886	10.983	26.813	16.07	11.19	16.673
CDL15_Pgr000177	29.653	15.73	24.26	19.97	39.586	37.19	14.29	16.95	32.35	34.2	10.246
CDL15_Pgr000188	63.773	64.346	90.763	64.903	46.053	62.046	27.223	29.73	47.136	24.52	20.773
CDL15_Pgr000190	10.003	11.036	12.286	18.83	8.063	4.04	11.82	20.71	8.13	4.99	11.273
CDL15_Pgr000192	120.953	166.143	155.253	198.35	139.946	163.683	253.88	138.526	108.61	83.013	148.966
CDL15_Pgr000201	36.036	133.703	20.39	37.02	34.96	24.723	40.186	53.95	28.516	20.21	26.053
CDL15_Pgr000206	37.913	46.816	32.96	38.193	33.793	26.436	33.756	45.05	34.823	27.096	33.503
CDL15_Pgr000216	19.313	28.67	24.113	27.646	24.996	16.95	23.756	24.803	19.056	24.456	13.473
CDL15_Pgr000225	107.583	81.086	56.743	54.243	98.3	72.096	99.533	91.686	128.63	113.363	153.753
CDL15_Pgr000233	5.58	25.933	23.746	182.646	5.146	5.62	22.636	4.233	2.8	3.9	1.01
CDL15_Pgr000234	78.836	47.616	43.573	61.373	73.023	36.433	50.41	65.97	70.69	19.85	68.36
CDL15_Pgr000242	19.03	20.023	18.366	27.85	17.023	3.843	17.95	50.193	16.91	5.283	22.953
CDL15_Pgr000244	25.806	14.583	16.413	28.6	19.65	10.336	11.36	25.38	21.766	21.163	11.446
CDL15_Pgr000248	14.226	10.93	19.116	20.723	9.836	2.466	19.46	21.536	17.113	3.95	31.816
CDL15_Pgr000254	14.913	13.706	13.976	21.673	13.656	5.933	11.71	16.646	12.236	7.486	14.033
CDL15_Pgr000258	25.456	81.79	20.403	54.243	15.68	18.16	34.216	34.236	13.46	12.643	42.12
CDL15_Pgr000264	9.03	8.6	5.983	13.99	6.903	4.53	5.086	6.98	6.056	4.423	4.403
CDL15_Pgr000272	85.746	50.393	35.833	50.04	98.713	62.81	26.816	56.146	99.906	102.083	51.643
CDL15_Pgr000274	30.303	28.053	21.53	43.62	22.11	9.416	24.116	35.206	26.946	9.75	33.55
CDL15_Pgr000306	31.953	21.61	22.803	37.036	28.136	12.72	25.463	45.523	37.61	21.576	33.06
CDL15_Pgr000310	2.48	0.433	1.236	0.306	1.726	1.746	1.19	0.573	3.18	2.85	0.49
CDL15_Pgr000317	217.333	768.963	163.15	54.786	160.213	523.203	276.533	75.37	144.936	549.943	266.02
CDL15_Pgr000322	19.386	25.566	29.513	38.596	17.26	9.75	45.496	33.763	17.72	9.596	34.503
CDL15_Pgr000324	24.363	33.756	38.756	31.903	24.81	20.933	33.44	32.986	24.003	24.636	24.72
CDL15_Pgr000326	52.133	36.84	98.866	47.03	103.76	118.703	70.253	36.073	77.673	81.626	26.913
CDL15_Pgr000327	0.04	0.063	5.126	49.113	0.453	0.146	0.083	0.18	0.103	0.02	0.243
CDL15_Pgr000343	29.61	23.796	58.943	22.783	30.756	15.58	48.313	53.42	33.186	21.416	63.926
CDL15_Pgr000351	15.22	15.106	11.896	27.756	10.23	5.146	15.036	30.823	9.106	6.763	17.166
CDL15_Pgr000353	17.786	34.84	46.456	25.78	23.34	31.026	34.503	25.433	21.1	12.85	34.693
CDL15_Pgr000362	38.316	52.39	45.276	43.75	36.026	31.303	43.913	52.733	31.52	22.296	41.986
CDL15_Pgr000365	51.663	21.553	13.31	66.41	50.073	13	15.13	53.896	46.806	26.853	22.62
CDL15_Pgr000371	9.06	7.74	5.506	16.246	7.243	4.643	6.156	17.71	8.24	8.02	9.423
CDL15_Pgr000372	49.683	41.916	53.18	42.933	49.78	39.226	37.036	46.616	38.23	44.75	25.373
CDL15_Pgr000374	23.093	27.663	16.94	32.863	19.71	8.06	30.956	36.023	17.086	8.776	44.003
CDL15_Pgr000375	138.843	107.98	113.726	85.25	515.073	338.123	65.41	39.223	59.423	169.916	91.883
CDL15_Pgr000376	365.343	190.413	100.636	362.7	189.013	94.033	138.926	241.89	211.94	114.636	210.66
CDL15_Pgr000379	18.066	16.563	16.856	26.423	16.31	7.406	20.41	24.033	14.546	8.61	13.546
CDL15_Pgr000395	8.76	0.916	0.59	3.936	19.653	0.74	0.88	24.47	22.826	1.843	12.943
CDL15_Pgr000397	13.24	11.173	6.016	2.716	4.283	5.353	11.923	58.823	30.733	15.006	76.173
CDL15_Pgr000398	12.71	3.18	3.21	94.383	5.796	0.773	7.036	26.863	5.77	1.33	5.493
CDL15_Pgr000401	14.736	12.406	7.26	19.456	13.5	8.096	9.673	17.696	14.13	9.556	15.073
CDL15_Pgr000402	3.313	7.053	7.786	12.226	5.34	4.336	8.203	9.006	0.873	2.513	8.45
CDL15_Pgr000407	93.826	5.226	0.95	0.16	15.086	0.546	1.263	3.62	271.053	4.303	72.316
CDL15_Pgr000410	2.15	1.07	597.84	103.23	0.993	0.046	864.77	17.57	164.58	10.23	46.856
CDL15_Pgr000427	72.466	60.623	58.233	46.156	88.726	73.613	47.113	59.906	73.303	66.203	37.646
CDL15_Pgr000428	11.766	11.333	13.946	22.756	13.17	6.406	14.466	24.483	12.276	9.826	14.71
CDL15_Pgr000444	21.793	17.416	18.43	33.016	15.236	7.16	19.586	31.963	16.666	12.713	19.913
CDL15_Pgr000445	15.226	23.056	3.076	35.006	12.746	4.853	7.906	16.603	14.156	9.04	17.013
CDL15_Pgr000451	19.463	29.783	8.293	56.68	11.993	4.61	26.06	40.3	10.66	4.623	38.73
CDL15_Pgr000452	1.763	0.61	9.006	0.41	0.54	0.426	16.96	0.046	0.743	0.116	12.093
CDL15_Pgr000455	41.003	42.763	43.536	65.41	35.093	17.603	55.623	51.803	37.163	20.066	48.593
CDL15_Pgr000457	53.106	28.073	10.843	76.893	36.376	20.52	11.93	50.543	36.12	39.293	14.326
CDL15_Pgr000461	11.14	14.343	33.61	25.94	10.51	4.63	14.836	21.25	5.893	3.513	10.106
CDL15_Pgr000463	11.663	7.16	3.066	14.036	7.5	2.02	5.726	15.163	8.953	2.776	8.206
CDL15_Pgr000464	38.136	43.053	29.39	44.056	32.31	24.413	26.366	39.596	33.773	21.263	28.716
CDL15_Pgr000477	40.13	50.516	37.323	18.093	74.34	151.066	31.86	13.986	85.04	206.413	25.876
CDL15_Pgr000479	12.903	5.49	134.293	3.973	1.366	3.18	11.673	2.68	5.74	1.486	31.033
CDL15_Pgr000480	86.953	114.75	63.583	115.95	173.816	107.82	137.953	269.03	118.953	110.413	248.823
CDL15_Pgr000483	127.66	2.203	1.023	2.466	71.413	6.863	0.74	2.586	108.186	14.003	9.263
CDL15_Pgr000485	43.126	64.936	13.716	44.51	27.75	19.893	21.633	46.333	31.69	21.04	33.983
CDL15_Pgr000488	135.99	29.876	80.463	101.036	104.29	28.91	84.463	99.263	72.52	65.236	106.056
CDL15_Pgr000490	38.993	45.813	58.77	36.906	44.01	33.696	48.9	52.493	39.64	43.003	40.38
CDL15_Pgr000497	57.403	119.93	34.21	100.056	78.806	242.053	32.69	91.846	31.193	86.743	22.696
CDL15_Pgr000503	59.336	54.723	22.446	83.583	43.606	33.256	23.706	70.53	35.953	40.643	41.113
CDL15_Pgr000506	1900.98	19079	7835.22	1175.4	3351.28	20426.2	10966.4	586.813	3848.48	20844.7	7273.56
CDL15_Pgr000513	59.1	47.753	50.59	48.92	39.39	27.043	47.476	53.313	49.563	22.043	67.11
CDL15_Pgr000519	45.163	39.75	55.193	51.38	52.833	38.8	54.203	52.103	50.443	54.04	38.37
CDL15_Pgr000520	33.723	21.986	9.39	31.943	38.95	18.713	15.466	31.32	39.823	15.516	29.713
CDL15_Pgr000525	22.943	13.456	8.78	30.533	38.206	20.246	10.92	32.726	35.156	31.136	28.773
CDL15_Pgr000526	34.98	26.423	34.906	37.88	49.156	37.413	25.033	44.85	45.973	36.376	21.496
CDL15_Pgr000527	17.86	2.996	3.97	10.87	10.796	1.236	1.613	20.926	12.99	0.81	18.72
CDL15_Pgr000536	14.513	1.453	0.826	3.03	9.013	1.893	1.683	2.45	5.66	0.203	4.81
CDL15_Pgr000537	368.803	190.48	228.323	274.003	359.3	205.703	199.763	200.85	346.293	242.24	237.05
CDL15_Pgr000538	93.266	47.433	147.6	81.65	184.273	298.853	102.03	59.056	139.98	218.416	58.84
CDL15_Pgr000540	4.976	4.95	4.223	17.55	14.006	8.993	2.73	1.566	7.326	10.143	1.62
CDL15_Pgr000558	36.343	16.48	15.023	42.256	32.456	11.77	20.963	50.676	36.083	11.496	42.103
CDL15_Pgr000559	0.013	0.16	120.693	5.7	0.026	0.026	9.486	25.443	0.026	0.133	2.693
CDL15_Pgr000560	10.46	6.16	3.62	13.353	5.596	2.276	1.356	7.023	6.25	3.19	2.6
CDL15_Pgr000562	8.99	17.076	11.203	19.47	5.503	2.57	16.633	21.25	7.326	2.626	21.81
CDL15_Pgr000567	51.943	25.99	18.45	22.453	66.636	45.7	24.316	27.23	46.346	41.78	36.443
CDL15_Pgr000568	37.56	64.83	31.656	51.646	34.583	43.84	45.94	43.42	33.323	26.836	36.293
CDL15_Pgr000569	79.01	118.443	102.233	91.21	88.096	151.27	82.196	87.056	65.753	88.413	67.176
CDL15_Pgr000571	28.11	10.776	4.183	4.023	20.186	29.593	2.576	2.99	83.473	27.806	3.363
CDL15_Pgr000575	28.04	30.263	17.986	22.306	26.873	8.786	63.56	37.5	34.543	21.146	43.213
CDL15_Pgr000580	0.05	0	0.056	4.24	0.08	0.016	0.02	1.873	0.05	0	0.103
CDL15_Pgr000583	153.64	86.623	83.236	57.776	145.56	111.126	51.026	62.823	129.406	107.2	48.21
CDL15_Pgr000587	4.83	4.1	29.966	439.06	47.463	17.36	8.17	6.623	2.956	1.836	22.513
CDL15_Pgr000590	74.416	65.326	39.583	95.053	58.62	28.66	46.406	107.46	65.803	46.906	62.406
CDL15_Pgr000591	48.33	49.283	44.48	53.25	44.803	22.026	33.346	49.503	40.156	23.633	24.76
CDL15_Pgr000593	49.903	28.033	85.316	59.813	40.286	14.466	86.006	48.593	33.693	15.886	50.373
CDL15_Pgr000594	36.313	41.373	13.69	35.4	33.753	21.293	13.303	28.703	26.336	37.753	9.573
CDL15_Pgr000595	25.57	8.87	2.186	15.803	13.733	9.906	2.476	12.403	22.943	16.34	3.95
CDL15_Pgr000605	23.636	22	34.04	88.94	36.273	30.306	44.616	101.586	31.413	52.313	43.116
CDL15_Pgr000609	54.343	4.69	39.566	13.683	41.39	1.246	6.563	3.6	26.08	1.526	15.173
CDL15_Pgr000610	189.04	19.896	9.05	21.276	233.353	20.066	4.89	403.363	174.196	20.693	190.653
CDL15_Pgr000612	43.116	17.876	75.093	1.093	69.39	5.346	171.683	40.143	281.496	14.296	103.1
CDL15_Pgr000613	35.476	24.136	103.623	25.076	79.933	9.08	134.473	356.493	149.393	58.9	639.973
CDL15_Pgr000614	29.353	24.41	18.946	25.493	22.026	19.366	22.5	25.523	24.056	21.63	24.156
CDL15_Pgr000622	24.273	36.49	20.693	23.553	28.693	18.94	24.15	34.903	28.233	28.753	26.196
CDL15_Pgr000635	2.336	0.486	19.613	1.39	1.446	0.16	1.086	0.723	2.903	0.49	1.836
CDL15_Pgr000640	5.976	9.563	0.306	2.836	1.636	0.696	0.053	0.373	3.806	1.553	1.266
CDL15_Pgr000641	0.096	0.02	0	0.186	0.02	0.02	0	0	0	0	0.06
CDL15_Pgr000649	55.963	34.01	43.78	54.326	70.333	42.233	44.606	51.503	54.65	27.216	51.513
CDL15_Pgr000655	122.066	47.303	113.393	78.79	108.026	69.21	59.083	68.016	108.386	77.85	57.616
CDL15_Pgr000656	8.45	15.34	6.86	47.133	7.09	8.73	8.83	25.186	5.336	2.763	8.49
CDL15_Pgr000660	3.11	0.563	0.903	20.32	4	1.046	0.81	5.076	1.79	0.593	0.916
CDL15_Pgr000662	44.476	61.06	368.97	91.27	13.33	19.903	24.356	48.55	24.21	35.383	50.31
CDL15_Pgr000667	150.59	98.033	102.876	79.173	156.956	172.376	70.07	89.29	184.633	146.38	90.073
CDL15_Pgr000669	71.143	34.79	10.853	44.553	50.923	27.656	11.25	51.606	59.24	43.893	32.086
CDL15_Pgr000670	8.98	15.666	3.806	17.49	5.776	1.656	10.83	20.976	7.526	2.24	17.58
CDL15_Pgr000674	65.98	15.153	7.543	18.636	44.006	23.773	8.88	35.31	51.776	43.99	24.6
CDL15_Pgr000679	108.886	41.96	59.516	87.49	113.61	44.033	53.276	73.99	116.243	89.066	31.966
CDL15_Pgr000682	27.033	51.513	96.17	55.33	13.68	9.83	101.333	66.93	10.16	12.486	53.053
CDL15_Pgr000684	13.923	9.856	5.813	18.703	6.14	2.396	5.62	12.573	13.366	3.473	8.043
CDL15_Pgr000685	58.9	84.34	65.136	51.75	25.566	29.49	67.526	57.986	30.013	31.29	70.026
CDL15_Pgr000686	823.98	639.65	547.8	1282.87	1452.87	1353.55	670.836	733.426	1264.04	2733.71	973.51
CDL15_Pgr000687	0	0	0.436	0	0	0	0.716	0	0	0	2.386
CDL15_Pgr000689	260.456	117.396	76.113	218.896	176.44	107.806	59.756	124.576	174.556	148.016	91.103
CDL15_Pgr000693	12.256	0.103	0.796	0.696	4.766	0.81	0.453	1.693	8.663	0.396	2.026
CDL15_Pgr000695	39.193	45.813	44.163	40.236	34.286	18.546	56.316	39.736	42.91	25.763	33.433
CDL15_Pgr000696	13.53	9.09	3.403	10.97	9.926	2.896	5.726	11.153	11.203	4.103	7.003
CDL15_Pgr000698	41.973	41.263	36.593	50.706	47.69	59.536	22.686	29.026	33.336	42.423	19.38
CDL15_Pgr000699	22.983	4.206	1.963	7.68	11.666	12.506	1.363	6.83	38.866	13.913	1.483
CDL15_Pgr000703	37.126	91.763	60.66	40.356	40.846	53.366	69.83	53.223	40.603	43.983	41.35
CDL15_Pgr000709	9.603	7.093	1.836	10.413	5.616	2.213	3.306	8.026	9.11	2.816	5.523
CDL15_Pgr000714	14.476	41.626	24.53	36.796	11.68	11.683	26.77	23.593	13.42	15.12	21
CDL15_Pgr000718	26.713	118.656	29.696	38.186	26.813	39.67	67.4	17.25	24.32	36.693	34.423
CDL15_Pgr000722	140.933	79.206	85.37	184.97	111.223	42.066	79.516	119.9	95.823	50.653	77.056
CDL15_Pgr000725	550.87	1.21	1.776	0.196	47.23	0.076	3.066	15.266	103.763	2.09	132.503
CDL15_Pgr000726	5.33	7.873	6.95	5.466	2.76	5.813	5.363	3.483	4.26	4.793	4.356
CDL15_Pgr000727	22.99	12.98	12.043	23.44	17.413	11.416	14.71	20.86	19.786	14.52	15.506
CDL15_Pgr000728	42.893	40.943	59.64	67.083	41.34	27.106	46.066	42.186	32.64	20.003	33.586
CDL15_Pgr000732	30.956	97.533	286.2	12.69	57.66	46.06	139.253	4.993	12.043	57.473	68.45
CDL15_Pgr000743	0.37	0.186	27.086	0.413	0.436	0.01	3.086	0.353	0.683	0.016	2.043
CDL15_Pgr000746	20.063	22.71	21.433	35.156	13.56	6.346	17.14	35.303	15.853	11.013	23.596
CDL15_Pgr000748	14.73	5.666	1.766	5.456	15.786	10.336	2.036	7.493	26.733	29.08	4.096
CDL15_Pgr000752	56.14	49.963	72.14	31.67	67.93	52.086	69.233	43.126	76.25	65.893	38.486
CDL15_Pgr000755	24.206	3.98	31.24	33.606	12.66	0.526	14.166	98.66	15.376	5.07	79.633
CDL15_Pgr000758	7.433	8.64	7.12	13.246	6.366	3.183	7.706	16.18	7.046	3.563	9.353
CDL15_Pgr000777	1.933	0.066	0.216	47.93	0.316	0	0.13	9.16	0.356	0.066	0.273
CDL15_Pgr000787	58.076	36.383	44.676	35.6	57.72	34.43	44.733	60.683	58.503	43.9	51.38
CDL15_Pgr000788	21.76	22.263	28.39	26.066	23.043	11.993	25.266	26.813	18.506	15.23	20.6
CDL15_Pgr000790	13.066	8.156	4.926	10.936	9.86	3.326	5.316	14.31	25.113	5.74	9.57
CDL15_Pgr000793	1.113	6.586	2.643	21.236	2.33	5.366	5.716	3.056	0.766	2.743	3.05
CDL15_Pgr000794	16.653	11.853	18.08	33.98	12.736	11.233	10.756	19.686	11.423	13.373	9.216
CDL15_Pgr000804	195.266	0.373	0.516	5.556	33.633	0.366	0.53	0.673	93.756	0	4.61
CDL15_Pgr000810	119.293	88.97	40.876	66.986	49.476	54.073	17.953	39.436	108.453	54.716	23.396
CDL15_Pgr000814	24.75	93.066	9.936	37.806	32.616	27.233	19.356	67.043	21.893	22.033	27.896
CDL15_Pgr000822	112.953	150.783	216.19	169.673	70.643	62.09	169.31	115.026	79.243	47.473	231.65
CDL15_Pgr000825	57.413	296.346	97.09	67.376	165.93	200.633	158.44	111.613	71.913	98.033	58.043
CDL15_Pgr000828	15.106	12.383	10.233	57.206	11.523	2.65	24.136	26.783	10.916	5.683	15.69
CDL15_Pgr000829	11.713	10.303	8.37	24.656	7.696	5.183	10.05	20.13	9.57	7.106	9.73
CDL15_Pgr000833	1240.04	2837.49	1508.2	538.64	2764.96	8162.87	1228.13	328.736	1466.98	5436.55	554.64
CDL15_Pgr000840	58.07	104.166	22.28	73.846	50.656	46.89	57.23	78.16	48.44	35.57	79.443
CDL15_Pgr000841	100.78	86.79	266.613	53.573	75.596	63.32	455.48	81.773	91.33	93.97	253.89
CDL15_Pgr000843	20.5	10.503	3.383	32.1	11.336	2.526	2.85	20.94	10.596	5.093	6.13
CDL15_Pgr000882	107.776	49.02	32.753	108.61	67.95	24.093	26.336	124.96	60.46	33.79	51.84
CDL15_Pgr000888	0	0	0	0	0	0	0	0.06	0	0	0
CDL15_Pgr000898	9.59	3.813	52.89	92.07	11.286	2.603	8.496	41.98	12.576	18.523	65.226
CDL15_Pgr000899	65.133	82.53	86.896	50.31	36.233	74.113	76.486	38.15	38.956	49.853	25.276
CDL15_Pgr000900	20.456	28.296	13.613	29.083	19.913	9.046	26.13	24.6	18.166	7.116	33.783
CDL15_Pgr000901	0.286	0.603	22.186	0.53	0.09	0.03	0.256	0.756	0.11	0.076	0.653
CDL15_Pgr000903	102.833	104.246	153.9	149.47	108.906	118.686	131.103	104.013	95.08	90.63	78.75
CDL15_Pgr000906	2.32	11.656	11.296	4.8	9.56	22.536	9.113	2.693	10.8	3.516	3.51
CDL15_Pgr000907	96.23	144.12	55.8	46.386	84.59	111.993	75.813	149.483	87.873	84.663	134.46
CDL15_Pgr000911	67.723	92.203	163.376	146.15	69.513	116.606	92.043	69.313	45.96	28.776	81.256
CDL15_Pgr000915	354.626	319.06	512.19	266.6	459.113	365.726	305.193	206.803	330.346	306.293	171.496
CDL15_Pgr000928	46.346	11.276	1.073	0	12.66	15.283	0.506	3.426	36.4	19.506	5.013
CDL15_Pgr000929	2.053	1.396	0.95	3.016	1.423	0.516	1.13	2.18	1.663	0.693	2.01
CDL15_Pgr000934	55.513	35.53	25.123	76.74	44.753	20.12	23.02	65.046	38.983	30.073	31.28
CDL15_Pgr000937	93.536	42.363	45.303	77.89	71.276	16.9	42.56	67.553	68.923	19.863	53.766
CDL15_Pgr000940	3.31	1.023	2.833	7.46	2.413	0.41	1.993	4.65	2.403	0.72	2.213
CDL15_Pgr000942	40.85	5.81	4.286	11.336	31.893	10.56	4.45	11.296	39.91	31.09	9.026
CDL15_Pgr000943	57.523	21.326	53.036	24.983	88.83	91.816	30.45	26.363	103.286	138.433	21.406
CDL15_Pgr000951	14.296	11.396	19.466	10.343	2.356	0.766	3.023	3.46	2.256	1.673	4.103
CDL15_Pgr000954	188.626	11.023	4.233	11.793	0.57	0.056	0.296	4.226	1.813	0.17	7.966
CDL15_Pgr000960	41.336	34.17	52.566	70.743	35.143	19.783	52.62	42.15	32.546	21.593	29.526
CDL15_Pgr000968	NA	NA	NA	NA	NA	NA	NA	NA	NA	NA	NA
CDL15_Pgr000970	NA	NA	NA	NA	NA	NA	NA	NA	NA	NA	NA
CDL15_Pgr000972	17.203	3.403	9.243	7.706	3.123	1.1	22.11	0.756	1.783	0.236	6.136
CDL15_Pgr000974	0.553	0.193	0.186	0.186	0.886	0.743	0	0.186	0.54	0.53	0.56
CDL15_Pgr000976	NA	NA	NA	NA	NA	NA	NA	NA	NA	NA	NA
CDL15_Pgr000978	0	0	0	0.09	0	0	0	0	0	0	0
CDL15_Pgr000980	0	0	0	0	0	0	0	0	0	0	0
CDL15_Pgr000981	NA	NA	NA	NA	NA	NA	NA	NA	NA	NA	NA
CDL15_Pgr000982	7.536	5.096	1.803	1.58	13.01	4.336	0.973	1.496	7.41	2.913	3.58
CDL15_Pgr000983	NA	NA	NA	NA	NA	NA	NA	NA	NA	NA	NA
CDL15_Pgr000984	0.033	0	0.05	0.1	0.016	0	0	0	0.016	0	0
CDL15_Pgr000985	0.736	0.416	0.28	0.846	0.286	0.27	0.116	0.323	0.39	0.076	0.25
CDL15_Pgr000986	NA	NA	NA	NA	NA	NA	NA	NA	NA	NA	NA
CDL15_Pgr000987	0	0	0	0	0	0	0	0	0	0	0.22
CDL15_Pgr000988	0	0	0	0	0	0	0	0	0	0	0.06
CDL15_Pgr000989	0	0	0.106	0	0	0	0	0	0	0	0
CDL15_Pgr000990	NA	NA	NA	NA	NA	NA	NA	NA	NA	NA	NA
CDL15_Pgr000991	0.216	0	0.21	0	0	0	0.07	0	0	0	0
CDL15_Pgr000992	0.123	0	0.02	0.2	0.273	0	0.156	0.126	0.283	0	0.19
CDL15_Pgr000993	9.606	8.553	6.15	15.263	6.446	3.683	6.703	11.846	4.523	5.336	6.656
CDL15_Pgr000994	0	0.11	0.103	0	0	0	0	0	0	0	0
CDL15_Pgr000995	0	0	0	0	0	0	0	0	0	0	0.123
CDL15_Pgr000996	0.213	0.456	0.363	1.81	0.013	0.52	0.43	0.073	0.19	0.166	0.386
CDL15_Pgr000997	23.65	28.873	9.746	13.926	22.716	16.603	11.14	17.036	30.136	20.78	13.666
CDL15_Pgr001004	15.93	9.423	1.306	12.06	6.066	3.176	1.99	14.29	15.57	7.516	4.92
CDL15_Pgr001018	84.506	61.15	68.36	66.366	81.87	103.013	43.076	50.026	65.983	116.286	25.013
CDL15_Pgr001030	92.87	41.583	19.223	10.73	25.496	54.19	14.666	36.15	195.45	77.253	38.303
CDL15_Pgr001042	14.186	29.563	17.466	37.713	11.276	9.536	25.326	19.376	24.523	47.34	15.956
CDL15_Pgr001064	14.32	9.906	19.02	12.333	7.57	1.826	35.246	87.623	9.403	3.54	108.95
CDL15_Pgr001065	0.62	5.626	912.246	9.846	0.103	0.11	1.303	0.116	0.04	0.103	0.823
CDL15_Pgr001067	69.23	49.02	29.346	34.77	54.903	39.673	46.403	40.85	73.556	41.956	53.016
CDL15_Pgr001070	26.096	17.26	10.046	14.143	28.386	33.856	10.266	13.976	33.563	43.36	15.8
CDL15_Pgr001071	100.076	125.863	69.736	490.486	71.833	32.946	99.693	184.17	84.596	52.196	62.046
CDL15_Pgr001079	45.686	19.51	19.656	82.54	36.72	18.983	41.426	24.003	12.85	5.58	119.743
CDL15_Pgr001080	138.07	54.906	2.516	42.543	51.81	2.843	2.836	26.233	32.62	2.106	69.483
CDL15_Pgr001097	25.64	12.44	15.856	8.503	21.87	5.343	4.866	10.593	34.73	8.62	7.293
CDL15_Pgr001098	32.51	8.946	0.13	2.016	10.273	1.47	0.79	3.136	14.106	3.353	6.613
CDL15_Pgr001099	0	0	0	0	0	0	0	0	0	0	0
CDL15_Pgr001100	47.263	29.626	13.656	20.246	28.276	18.696	21.776	74.416	48.5	19.733	62.25
CDL15_Pgr001108	6.24	4.04	2.463	9.463	4.266	1.45	3.643	6.276	3.79	1.46	6.586
CDL15_Pgr001117	26.09	16.34	21.04	19.433	23.39	16.713	18.763	17.43	24.743	20.226	15.68
CDL15_Pgr001118	25.533	34.063	23.803	31.963	20.59	23.056	20.8	19.756	19.463	7.74	22.23
CDL15_Pgr001125	109.263	78.15	13.163	103.966	227.196	158.643	38.803	127.573	151.84	17.233	77.6
CDL15_Pgr001126	8.156	6.983	3.446	3.233	4.35	6.706	3.023	5.283	4.02	3.66	3.79
CDL15_Pgr001127	26.833	64.423	47.793	1.856	7.033	42.96	92.23	135.856	10.516	62.77	137.726
CDL15_Pgr001128	89.17	77.943	108.786	125.44	72.76	59.943	120.236	97.356	72.93	68.046	93.793
CDL15_Pgr001137	0.636	0.023	0.613	5.886	0.186	0	0.19	0.8	0.843	0	3.016
CDL15_Pgr001138	14.703	0.023	0.023	1.32	4.213	0.31	0.193	1.556	16.423	0.07	2.946
CDL15_Pgr001139	13.993	0.59	0.116	0.91	4.54	0.116	0.593	2.323	10.51	0.596	4.85
CDL15_Pgr001140	NA	NA	NA	NA	NA	NA	NA	NA	NA	NA	NA
CDL15_Pgr001141	0	0	0	0	0	0	0.073	0	0	0	0
CDL15_Pgr001142	0	0	0	0	0	0	0	0	0	0	0
CDL15_Pgr001143	18.236	5.136	4.846	4.316	15.75	3.643	9.646	15.03	14.223	6.67	14.296
CDL15_Pgr001147	0.03	0.03	0.086	0.083	0.03	0	0	0.146	0	0	0.16
CDL15_Pgr001148	0	0.04	0	0	0	0	0	0	0.036	0	0
CDL15_Pgr001149	0	0	0.036	0	0	0	0.116	0	0	0	0
CDL15_Pgr001150	57.133	37.79	17.346	100.77	25.693	5.48	31.063	56.236	25.126	8.693	59.846
CDL15_Pgr001151	21.546	0.06	0.323	0.093	5.38	0.23	1.69	0.733	16.123	0	4.116
CDL15_Pgr001152	18.88	19.86	26.303	11.683	16.27	5.723	37.403	232.73	19.606	21.65	156.116
CDL15_Pgr001153	16.8	3.176	5.033	8.936	46.126	3.196	6.863	19.806	23.13	12.723	35.243
CDL15_Pgr001154	6.946	2.593	1.25	8.563	4.086	0.51	1.8	7.75	6.95	1.763	2.56
CDL15_Pgr001155	93.17	56.446	82.426	106.72	98.556	83.116	61.273	96.513	95.886	134.656	50.99
CDL15_Pgr001156	5.083	5.286	0.903	15.806	1.786	0.75	2.326	6.853	2.406	0.446	3.44
CDL15_Pgr001157	12.963	8.566	11.703	12.753	39.23	55.95	7.283	6.766	31.423	41.553	6.85
CDL15_Pgr001158	78.496	101.663	28.616	120.66	51.546	29.963	121.423	87.44	54.9	26.103	174.613
CDL15_Pgr001159	2.58	2.353	9.07	5.123	1.383	1.03	3.103	8.706	2.17	3.073	3.433
CDL15_Pgr001160	20.293	29.54	16.19	26.456	16.15	12.943	23.793	25.263	13.26	10.766	21.536
CDL15_Pgr001161	281.17	118.57	30.163	38.853	149.83	1222.93	12.596	24.233	1152.14	999.49	35.723
CDL15_Pgr001169	1.283	0.083	0.136	40.756	0.223	0.02	0.216	12.886	0.35	0	0.14
CDL15_Pgr001170	2.46	3.136	3.056	14.913	3.77	0.913	5.78	7.7	1.91	1.13	9.09
CDL15_Pgr001171	0.25	2.633	0.733	4.343	0.763	0.466	3.25	2.59	0.22	0.06	14.393
CDL15_Pgr001172	11.693	6.833	4.05	10.73	5.97	2.706	6.373	10.97	9.503	3.13	9.54
CDL15_Pgr001173	22.053	7.773	7.566	20.396	19.466	1.686	11.186	21.8	14.343	2.346	19.163
CDL15_Pgr001174	0.806	0.763	0.88	2.56	1.31	0.46	1.053	2.276	0.563	0.153	2.096
CDL15_Pgr001177	181.883	91.69	43.103	192.47	114.633	32.733	49.343	110.41	110.073	29.276	69.243
CDL15_Pgr001178	11.333	0.94	2.746	66.196	15.09	1.67	3.173	17.49	5.1	2.546	4.773
CDL15_Pgr001179	26.336	27.623	12.393	30.483	15.28	5.886	17.606	27.943	15.786	7.923	26.743
CDL15_Pgr001185	181.056	73.766	32.883	85.126	148.863	76.536	39.576	68.443	140.376	62.01	52.35
CDL15_Pgr001191	5.696	11.266	2.633	12.67	3.156	2.296	3.016	6.956	2.52	1.15	4.923
CDL15_Pgr001192	0.226	0.096	0.553	0.906	0.006	0.06	0.626	1.103	0.12	0.303	2.543
CDL15_Pgr001193	NA	NA	NA	NA	NA	NA	NA	NA	NA	NA	NA
CDL15_Pgr001194	36.17	32.686	39.456	55.153	36.293	19.78	39.093	44.713	36.663	33.27	29.21
CDL15_Pgr001200	53.37	23.023	51.793	30.496	80.65	38.773	44.25	29.513	54.713	40.46	26.873
CDL15_Pgr001201	14.373	5.273	7.093	11.266	18.82	6.02	5.906	14.69	17.84	9.866	11.42
CDL15_Pgr001202	12.813	14.83	11.573	16.523	9.48	4.266	14.123	33.073	11.48	5.62	41.493
CDL15_Pgr001203	2.846	6.223	20.48	5.803	3.316	14.176	25.136	9.536	14.066	6.43	14.75
CDL15_Pgr001204	0.613	1.063	3.193	0.416	0.183	0.656	4.61	1.136	1.196	0.373	5.036
CDL15_Pgr001205	NA	NA	NA	NA	NA	NA	NA	NA	NA	NA	NA
CDL15_Pgr001206	0.616	8.346	6.9	0.576	0.27	10.11	7.886	0.176	2.146	4.83	5.853
CDL15_Pgr001207	10.72	4.96	24.083	12.036	15.04	13.043	22.98	37.543	24.256	7.806	25.89
CDL15_Pgr001208	18.393	22.736	17.106	18.103	11.536	4.21	30.95	72.676	14.853	9.536	48.12
CDL15_Pgr001209	11.523	4.6	4.593	6.096	11.323	9.48	3.423	19.96	11.143	12.736	11.093
CDL15_Pgr001210	414.006	116.026	91.98	162.016	287.673	51.806	106.556	374.863	459.33	115.206	333.886
CDL15_Pgr001211	46.19	24.013	57.38	49.253	49.72	33.23	38.333	48.006	42.613	56.57	27.13
CDL15_Pgr001212	47.56	43.55	35.09	58.41	48.54	30.186	56.33	43.9	53.52	34.246	32.903
CDL15_Pgr001213	70.7	4.37	0.74	40.626	110.733	3.35	2.68	39.476	81.72	4.096	11.22
CDL15_Pgr001214	0	0	0	0	0.273	0	0	0.293	0.556	0	0
CDL15_Pgr001215	10.156	15.733	16.456	20.003	9.366	4.776	16	18.566	9.236	7.03	11.643
CDL15_Pgr001216	0.436	0.91	0.776	0.743	0.126	0.196	1.2	0.43	0.406	0.323	0.4
CDL15_Pgr001217	NA	NA	NA	NA	NA	NA	NA	NA	NA	NA	NA
CDL15_Pgr001218	14.543	3.9	4.506	5.406	9.993	3.08	5.563	20.686	18.11	15.21	88.46
CDL15_Pgr001219	0.266	0	13.966	0.213	2.456	0	8.61	143.856	1.456	0.023	74.246
CDL15_Pgr001220	0.18	0.186	0.786	0	0.086	0	0.18	0	0	0	0
CDL15_Pgr001221	NA	NA	NA	NA	NA	NA	NA	NA	NA	NA	NA
CDL15_Pgr001222	51.66	6.47	9.86	54.593	20.72	6.92	7.916	6.58	26.72	8.16	22.313
CDL15_Pgr001223	0	0	0.036	0.036	0	0	0	0	0	0	0
CDL15_Pgr001224	25.73	21.846	30.626	19.716	48.58	47.363	18.19	12.06	27.126	17	13.296
CDL15_Pgr001225	13.68	21.39	13.336	22.55	9.306	8.57	18.51	27.32	11.45	13.65	17.063
CDL15_Pgr001226	7.18	1.79	0.983	3.243	5.513	1.396	1.666	6.26	5.02	7.58	12.486
CDL15_Pgr001227	6.126	5.503	3.073	5.193	6.45	4.276	2.61	4.5	5.26	6.723	6.62
CDL15_Pgr001228	230.586	113.38	194.333	36.66	73.673	18.056	291.113	146.973	99.796	81.053	375.553
CDL15_Pgr001229	1.576	0.973	0.68	0	0	0	0.453	0	0.65	0	0.233
CDL15_Pgr001230	0	0	0.666	0.47	0	0	0.776	0.026	0	0	0.54
CDL15_Pgr001231	81.243	54.253	7.4	26.99	26.316	51.703	6.246	38.343	89.336	51.336	15.583
CDL15_Pgr001232	46.053	33.493	11.833	53.096	40.733	20.683	14.153	74.816	37.89	23.466	65.273
CDL15_Pgr001233	23.433	26.296	16.42	30.063	28.833	21.623	22.916	28.46	30.72	21.433	23.933
CDL15_Pgr001234	22.413	52.396	98.993	238.026	39.18	9.476	375.653	77.586	18.396	10.36	66.963
CDL15_Pgr001235	428.363	403.13	231.546	304.103	314.58	389.59	366.063	282.05	348.05	358.9	467.986
CDL15_Pgr001236	20.923	8.25	99.726	5.933	27.51	17.806	118.356	56.453	11.803	5.5	23.056
CDL15_Pgr001237	0	0	0	0.173	0	0	0	0	0	0	0.063
CDL15_Pgr001238	NA	NA	NA	NA	NA	NA	NA	NA	NA	NA	NA
CDL15_Pgr001239	5.166	3.053	3.483	5.323	5.443	1.9	4.28	6.086	5.14	2.623	4.44
CDL15_Pgr001240	10.433	12.616	5.66	27.15	7.206	1.336	15.23	16.653	8.89	2.116	18.66
CDL15_Pgr001241	1.923	1.43	1.796	3.79	1.916	0.556	1.953	2.983	1.876	0.563	1.86
CDL15_Pgr001242	12.766	1.44	1.63	0.81	8.77	0.123	2.566	8.903	28.57	3.633	24.626
CDL15_Pgr001243	0	0	0.21	0	0	0.073	0.11	0.036	0	0	0
CDL15_Pgr001244	5.57	16.243	1.733	1.123	3.796	29.836	0.756	0.15	9.566	44.923	2.88
CDL15_Pgr001245	0.016	0.066	0	0.016	0.033	0	0	0	0.016	0.016	0.086
CDL15_Pgr001246	4.506	1.063	0.91	2.903	3.646	1.333	0.403	1.3	2.82	0.996	0.403
CDL15_Pgr001247	24.253	5.66	0.39	0.496	14.43	0.05	0.906	3.49	27.893	13.56	32.653
CDL15_Pgr001248	15.753	46.193	5.136	2.523	11.996	98.463	1.95	0.593	24.506	118.736	5.326
CDL15_Pgr001249	22.14	32.243	3.33	5.696	28.24	11.45	2.22	3.333	43.223	23.426	11.986
CDL15_Pgr001250	0.753	0.126	5.94	0.603	0.276	0.036	0.233	0.056	0.243	0.046	0.163
CDL15_Pgr001251	NA	NA	NA	NA	NA	NA	NA	NA	NA	NA	NA
CDL15_Pgr001252	9.256	17.63	10.213	16.476	6.02	4.016	21.166	15.546	7.643	4.633	20.65
CDL15_Pgr001253	3.543	1.553	10.83	6.426	6.88	6.686	4.313	1.616	4.826	8.763	0
CDL15_Pgr001254	26.31	16.43	18.44	26.08	26.523	10.766	16.113	37.733	35.456	19.246	18.576
CDL15_Pgr001255	15.636	27.02	14.19	24.346	10.173	7.83	23.453	22.896	11.426	7.463	29.673
CDL15_Pgr001256	NA	NA	NA	NA	NA	NA	NA	NA	NA	NA	NA
CDL15_Pgr001257	0	0	0	0.026	0.476	0	0.14	0.443	0.546	0	0.123
CDL15_Pgr001258	41.096	24.796	16.78	62.41	57.31	14.903	25.766	86.56	56.65	11.98	85.756
CDL15_Pgr001264	11.333	14.683	16.926	25.283	9.996	6.26	21.873	20.446	8.963	7.626	13.516
CDL15_Pgr001271	0.73	0.666	0.843	2.07	0.4	0.403	8.09	1.74	0.38	0.296	3.04
CDL15_Pgr001286	360.25	221.32	85.676	68.873	550.286	583.47	79.56	68.41	636.266	487.49	52.266
CDL15_Pgr001287	4.566	9.813	2.996	2.19	5	53.773	0.773	0.253	24.956	31.97	0.513
CDL15_Pgr001288	12.206	13.983	2.946	14.226	5.57	2.963	3.91	15.003	10.33	5.156	6.533
CDL15_Pgr001289	9.576	5.03	7.926	20.35	13.633	5.986	8.323	16.03	10.323	7.283	10.453
CDL15_Pgr001290	91.266	44.27	52.396	52.553	126.086	69.733	49.103	124.13	92.4	58.593	110.37
CDL15_Pgr001291	44.056	30.91	26.43	37.963	39.606	29.7	25.63	60.233	39.843	29.906	35.796
CDL15_Pgr001292	15.54	9.153	7.403	14.483	15.096	7.883	7.686	15.383	15.073	10.7	10.06
CDL15_Pgr001293	0.816	10	5.483	5.933	0.83	3.56	9.636	0.62	1.606	2.83	5.213
CDL15_Pgr001294	NA	NA	NA	NA	NA	NA	NA	NA	NA	NA	NA
CDL15_Pgr001295	11.296	11.723	4.463	15.186	8.866	4.796	14.91	15.846	9.54	4.39	18.28
CDL15_Pgr001296	19.776	15.356	5.606	36.723	15.893	7.703	5.15	25.54	15.2	14.536	8.273
CDL15_Pgr001297	0	0	0.036	0.036	0.036	0	0	0.183	0	0	0.08
CDL15_Pgr001298	0.713	0.196	5.11	0.106	0.536	0.143	5.933	0.35	1.243	0.303	0.836
CDL15_Pgr001299	18.946	20.03	15.916	27.713	14.356	5.316	26.04	36.1	15.676	6.246	33.843
CDL15_Pgr001300	0.03	0	0.056	0.113	0.013	0	0.06	0.873	0	0	0.066
CDL15_Pgr001301	262.496	129.636	269.213	381.173	311.743	264.343	114.8	129.736	242.383	313.446	78.71
CDL15_Pgr001311	1.5	17.823	16.03	12.553	8.846	25.3	39.93	10.816	1.96	45.623	30.073
CDL15_Pgr001312	14.823	9.903	5.006	5.973	17.986	14.2	7.273	10.446	27.466	18.48	9.223
CDL15_Pgr001313	32.333	64.933	12.56	55.546	25.483	23.636	31.666	49.48	20.976	19.94	40.786
CDL15_Pgr001314	14.153	15.296	14.903	19.086	7.953	4.873	19.73	20.7	10.576	5.72	12.186
CDL15_Pgr001315	1.436	1.966	0.433	0.893	1.64	1.05	0.723	1.353	1.486	0.796	2.356
CDL15_Pgr001316	27.85	17.903	11.776	11.903	34.013	38.21	13.76	6.906	35.116	36.416	25.756
CDL15_Pgr001317	8.426	4.226	2.17	4.063	9.336	7.613	2.966	1.333	8.486	7.7	5.12
CDL15_Pgr001318	5.72	8.356	16.183	18.273	7.32	1.6	23.326	27.803	7.66	7.253	24.663
CDL15_Pgr001319	43.573	6.95	38.953	51.03	119.96	24.886	34.813	29.74	104.73	39.166	8.59
CDL15_Pgr001320	37.213	114.9	45.973	82.863	30.96	38.04	75.25	63.443	24.52	25.576	45.606
CDL15_Pgr001321	15.87	17.47	32.076	15.07	15.62	10.086	18.123	16.426	14.33	11.763	11.826
CDL15_Pgr001322	12.58	13.666	6.946	14.436	9.846	13.77	6.59	14.51	11.19	15.583	7.753
CDL15_Pgr001323	10.79	21.003	1.59	6.75	7.243	5.466	4.57	9.85	14.543	7.173	18.756
CDL15_Pgr001324	0.033	0.456	0.123	0.333	0	0.506	0.156	0.156	0.063	0.033	0.1
CDL15_Pgr001325	369.53	193.13	192.963	121.24	434.726	208.663	213.57	206.45	409.706	133.196	203.223
CDL15_Pgr001326	45.186	37.95	29.916	30.936	36.896	28.3	43.706	55.096	44.176	30.62	61.486
CDL15_Pgr001327	22.326	27.746	17.916	56.856	17.616	7.896	35.713	40.873	15.473	7.443	52.32
CDL15_Pgr001340	62.36	37.643	23.413	57.123	47.82	17.4	25.97	55.676	61.42	27.496	32.113
CDL15_Pgr001341	0.61	0	0	0	6.256	0	0	6.71	16.776	1.123	0
CDL15_Pgr001342	11.03	5.643	10.6	10.646	9.803	5.316	5.333	6.59	8.723	4.393	7.643
CDL15_Pgr001343	0.236	0.13	0	0.12	0	0	0	0	0	0	0
CDL15_Pgr001344	20.883	12.636	3.45	46.233	14.686	4.33	5.31	27.786	9.496	6.896	25.313
CDL15_Pgr001345	10.926	8.81	12.003	8.51	9.536	6.973	14.303	10.643	13.31	9.91	11.056
CDL15_Pgr001346	16.416	29.463	6.573	14.796	11.653	9.873	9.366	12.716	16.26	21.346	13.903
CDL15_Pgr001347	0.163	0.563	1.01	1.243	0.89	1.453	0.146	0.33	0.05	0.08	0.446
CDL15_Pgr001348	1.346	0.16	0.35	12.2	0.443	0.053	0.173	0.553	0.44	0.04	0.056
CDL15_Pgr001349	6.02	7.343	1.71	16.253	3.72	2.176	4.403	4.64	2.383	1.74	5.413
CDL15_Pgr001350	15.966	22.19	2.836	2.79	5.593	22.223	7.026	2.966	13.646	34.56	11.436
CDL15_Pgr001351	8.493	15.61	10.323	33.743	22.263	28.52	12.066	16.18	10.73	15.63	7.653
CDL15_Pgr001352	3.273	28.796	34.463	2.183	13.17	64.576	55.953	8.546	8.55	32.356	16.553
CDL15_Pgr001353	35.426	39	42.37	57.16	34.34	18.56	46.006	66.326	41.85	34.746	39.253
CDL15_Pgr001354	0.033	0.106	0.1	0	0	0	0.14	0.366	0.033	0.033	0.626
CDL15_Pgr001355	46.85	60.456	12.313	53.16	23.02	22.69	14.1	40.42	25.736	41.43	18.726
CDL15_Pgr001356	12.46	6.386	2.393	9.433	4.236	2.383	3.32	13.176	11.493	13.233	12.866
CDL15_Pgr001357	21.34	31.026	56.463	3.836	13.156	13.476	65.75	8.01	11.24	20.946	28.216
CDL15_Pgr001358	262.73	210.356	207.35	229.156	331.103	220.09	174.873	241.306	334.683	412.976	195.553
CDL15_Pgr001359	0	0	0.053	0.053	0	0	0	0.106	0	0.273	0
CDL15_Pgr001360	89.576	24.136	18.743	2.186	23.286	3.483	22.24	560.213	103.41	127.013	347.866
CDL15_Pgr001361	10.7	5.666	3.713	8.68	8.556	5.33	2.983	6.47	11.966	10.116	3
CDL15_Pgr001362	0.433	0.23	0	0	0	0	0.223	0	0.42	0.206	0
CDL15_Pgr001363	47.466	45.15	105.99	53.173	57.27	52.91	93.68	56.86	41.1	34.133	53.056
CDL15_Pgr001364	0	0	0	0.213	0	0	0	0	0	0	0
CDL15_Pgr001365	166.9	165.2	207.203	83.406	229.76	310.523	203.813	165.796	317.896	330.913	276.673
CDL15_Pgr001366	51.633	39.623	15.323	59.126	44.916	40.176	13.113	65.313	48.71	63.09	22.953
CDL15_Pgr001367	0	0	0	0	0	0	0.133	0	0.136	0	0.14
CDL15_Pgr001368	1.173	0.076	0.18	0.02	0.563	0.043	0.053	5.206	1.94	0.22	5.59
CDL15_Pgr001369	11.93	2.643	11.753	18.126	22.143	3.086	9.06	21.05	11.166	4.443	3.85
CDL15_Pgr001370	22.5	0.086	222.73	38.69	68.806	0.113	181.57	23.503	19.793	0.223	5.076
CDL15_Pgr001371	9.84	22.57	15.966	25.926	7.176	8.693	28.103	20.326	7.816	8.266	20.78
CDL15_Pgr001372	91.123	154.77	81.913	119.09	188.286	146.22	151.713	94.466	178.51	129.493	137.2
CDL15_Pgr001373	12.04	4.143	0.31	1.79	5.196	1.413	1.226	1.456	13.943	2.346	1.526
CDL15_Pgr001374	0.103	0.016	0.133	0.126	0.03	0	0.016	0.116	0.033	0	0.986
CDL15_Pgr001375	49.78	24.45	17.153	57.15	60.043	19.426	16.666	45.683	49.163	27.866	30.19
CDL15_Pgr001376	1.24	1.173	1.69	1.216	1.303	0.923	2.006	1.696	1.633	1.43	3.43
CDL15_Pgr001377	53.593	77.433	91.56	78.25	38.443	25.253	96.383	107.926	44.056	36.416	101.99
CDL15_Pgr001378	14.963	11.253	8.616	21.6	11.046	5.876	9.383	20.196	11.793	9.633	10.086
CDL15_Pgr001379	121.773	357.903	104.213	23.873	123.773	478.616	135.54	20.86	90.836	480.546	52.593
CDL15_Pgr001380	NA	NA	NA	NA	NA	NA	NA	NA	NA	NA	NA
CDL15_Pgr001381	371.893	213.573	81.196	71.18	403.296	173.323	105.54	256.906	528.796	276.683	254.153
CDL15_Pgr001382	9.476	20.88	13.316	16.213	9.546	7.766	30.746	18.91	8.536	6.81	88.743
CDL15_Pgr001383	64.5	73.686	14.68	14.936	89.12	51.64	27.486	50.24	117.16	41.92	65.303
CDL15_Pgr001384	0.896	0.96	1.183	9.913	1.32	1.456	1.01	0.553	1.06	0.72	7.603
CDL15_Pgr001385	0.213	0	0.153	0.05	0.026	0	0.08	0.313	0.403	0.053	0.03
CDL15_Pgr001386	61.096	74.973	43.586	79.766	46.853	28.78	61.976	82.096	58.043	33.206	65.013
CDL15_Pgr001387	2.413	0.32	0.473	13.393	1.49	0.036	0.84	5.293	1.343	0.23	1.453
CDL15_Pgr001388	208.813	106.56	226.993	81.206	198.026	165.45	231.206	744.486	463.79	394.763	2296.55
CDL15_Pgr001389	35.066	17.676	14.36	23.84	32.5	17.206	14.69	47.446	39.4	35.26	124.753
CDL15_Pgr001390	15.693	11.46	12.066	19.58	15.63	9.076	20.633	24.38	17.306	10.726	20.65
CDL15_Pgr001391	2.526	3.26	1.67	0.593	1.24	3.333	1.2	0.656	1.446	2.803	0.723
CDL15_Pgr001392	0.133	0.146	0.06	0.05	0	0	0.09	0.136	0	0.086	0
CDL15_Pgr001393	17.06	21.986	12.55	20.496	14.613	11.406	18.213	19.326	14.11	9.01	17.033
CDL15_Pgr001394	7.596	3.473	0.89	4.396	6.463	0.853	0.213	1.146	8.636	1.96	0.85
CDL15_Pgr001395	0	0	0	0	0	0	0	0	0	0	0
CDL15_Pgr001396	26.726	14.326	42.17	23.696	30.14	32.64	22.063	21.596	26.276	38.71	11.876
CDL15_Pgr001397	0.716	0.61	0	0.253	0.063	0.583	0.126	0.063	0.196	0.063	0.203
CDL15_Pgr001398	4.036	7.026	3.543	7.4	3.043	2.46	5.106	8.993	3.18	2.67	8.153
CDL15_Pgr001399	11.093	11.833	16.163	11.676	6.563	4.743	26.26	17.483	6.353	8.06	26.873
CDL15_Pgr001400	3.1	24.97	14.926	14.876	1.176	2.463	10.776	11.233	2.8	2.973	9.293
CDL15_Pgr001401	10.31	17.503	7.59	21.633	7.216	3.573	14.443	22.743	7.976	3.44	18.84
CDL15_Pgr001402	9.37	30.583	26.916	24.523	12.2	27.26	28.476	10.256	9.246	13.71	10.94
CDL15_Pgr001409	73.763	56.333	45.523	45.413	75.543	49.73	45.06	42.16	59.336	48.633	29.676
CDL15_Pgr001410	0.073	2.63	2.333	0.14	0.14	0.503	2.936	0.07	0	0.07	5.903
CDL15_Pgr001411	33.286	106.47	49.373	99.32	28.94	46.053	98.143	56.143	29.726	41.12	57.67
CDL15_Pgr001417	48.063	44.246	57.79	91.413	43.003	37.88	41.783	58.123	41.72	42.336	20.336
CDL15_Pgr001418	131.506	235.766	14.616	215.756	106.266	49.003	42.183	235.816	86.196	33.05	85.423
CDL15_Pgr001419	39.896	170.113	6.286	7.26	4.006	26.346	7.426	22.66	8.883	25.28	23.923
CDL15_Pgr001420	57.816	252.833	9.686	16.323	9.553	56.566	15.78	16.756	14.9	30.08	26.306
CDL15_Pgr001421	2.083	2.233	0.06	0	1.41	0.636	0.243	0.09	0.553	0.03	0.78
CDL15_Pgr001422	0	0	0.046	0	0	0	0	0	0	0	0
CDL15_Pgr001423	1.726	0.066	0	0	0.526	0.156	0.126	0	0.943	0.033	0.066
CDL15_Pgr001424	3.466	11.653	111.796	69.753	7.913	22.2	28.94	41.12	4.293	7.886	18.193
CDL15_Pgr001425	23.656	32.73	6.816	43.573	40.18	19.11	18.55	65.37	32.34	17.176	30.143
CDL15_Pgr001426	1.753	1.483	2.643	2.92	2.156	1.35	3.22	4.513	2.243	2.163	4.713
CDL15_Pgr001427	4.456	4.226	8.183	3.726	3.66	1.01	20.423	9.41	1.413	2.056	12.796
CDL15_Pgr001428	5.946	6.273	8.946	14.153	7.966	3.87	8.876	9.326	7.78	4.893	3.806
CDL15_Pgr001429	NA	NA	NA	NA	NA	NA	NA	NA	NA	NA	NA
CDL15_Pgr001430	46.64	50.903	20.473	65.743	32.423	16.823	37.02	65.56	31.353	22.35	53.076
CDL15_Pgr001431	17.403	13.72	11.91	23.296	14.64	9.476	12.19	24.083	15.833	14.656	15.726
CDL15_Pgr001432	0.476	2.186	8.396	7.373	4.543	5.36	5.073	1.68	13.38	27.113	1.46
CDL15_Pgr001433	0	0	0	0	0	0	0	0.1	0	0	0
CDL15_Pgr001434	20.766	9.026	10.52	14.133	18.573	7.34	5.903	10.683	15.553	9.023	5.396
CDL15_Pgr001435	109.076	80.08	151.906	110.12	118.073	81.42	165.6	217.48	119.343	104.776	236.863
CDL15_Pgr001436	60.196	77.913	66.41	84.363	52.87	41.733	114.26	90.09	56.66	28.96	125.216
CDL15_Pgr001437	54.16	57.84	54.22	72.506	46.83	34.573	86.62	68.676	48.566	24.996	84.113
CDL15_Pgr001438	44.223	106.223	2.026	13.113	27.703	25.98	4.33	22.946	16.576	28.54	15.563
CDL15_Pgr001439	74.423	87.8	20.586	2.343	122.57	56.946	42.616	9.926	180.786	130.033	47.406
CDL15_Pgr001440	78.653	57.46	10.936	15.35	23.096	12.533	36.433	65.263	26.416	32.913	112.75
CDL15_Pgr001441	10.046	6.21	6.573	7.836	9.816	7.85	5.086	10.03	10.426	10.083	6.71
CDL15_Pgr001442	NA	NA	NA	NA	NA	NA	NA	NA	NA	NA	NA
CDL15_Pgr001443	10.61	9.613	10.42	11.66	11.963	10.14	7.716	11.68	9.183	9.78	8.96
CDL15_Pgr001444	14.056	18.853	24.016	23.99	14.53	13.016	19.273	18.356	10.713	11.363	12.423
CDL15_Pgr001445	34.006	5.643	1.603	10.026	29.14	5.646	3.436	29.96	37.886	6.163	27.493
CDL15_Pgr001446	18.55	15.653	20.016	22.34	11.44	9.323	18.313	20.69	12.303	10.573	16.136
CDL15_Pgr001447	8.54	1.706	8.713	4.87	9.553	1.316	12.37	11.883	17.9	2.48	19.41
CDL15_Pgr001448	61.66	0.35	42.436	111.12	20.45	0	16.12	38.836	8.47	0	16.94
CDL15_Pgr001449	98.72	121.436	39.25	57.933	108.82	62.703	40.65	69.786	128.503	78.906	53.42
CDL15_Pgr001450	0	0.22	0.043	0	0	0.086	0.043	0	0	0.126	0
CDL15_Pgr001451	NA	NA	NA	NA	NA	NA	NA	NA	NA	NA	NA
CDL15_Pgr001452	61.72	73.966	17.296	10.763	84.22	69.856	24.506	17.013	101.276	87.92	33.69
CDL15_Pgr001453	15.41	25.23	15.97	19.69	12.81	10.466	24.533	26.603	14.813	10.08	27.816
CDL15_Pgr001454	0.833	1.126	0.126	0.69	0.39	0.963	0.066	0	1.013	0.39	0.023
CDL15_Pgr001455	3.193	1.433	0.543	1.563	0.81	1.663	1.18	0.74	3.376	1.02	0.29
CDL15_Pgr001456	7.1	1.573	2.06	10.463	6.23	2.976	1.746	5.213	4.476	1.36	1.716
CDL15_Pgr001457	15.523	21.043	17.756	28.683	11.086	10.07	14.996	19.866	9.47	7.606	7.843
CDL15_Pgr001458	1.673	0.656	0.393	4.67	2.573	0.98	0.463	6.28	1.366	0.34	2.713
CDL15_Pgr001459	16.033	14.436	15.416	19.863	13.69	7.5	25.8	23.593	19.743	9.11	25.283
CDL15_Pgr001460	NA	NA	NA	NA	NA	NA	NA	NA	NA	NA	NA
CDL15_Pgr001461	90.89	54.44	97.163	68.976	97.683	99.243	53.423	76.726	84.01	160.156	57.936
CDL15_Pgr001462	186.356	126.89	42.51	120.22	149.526	74.093	88.793	127.593	166.55	56.433	123.17
CDL15_Pgr001463	NA	NA	NA	NA	NA	NA	NA	NA	NA	NA	NA
CDL15_Pgr001464	0	0	0.243	0	0	0	0	0	0	0	0
CDL15_Pgr001465	0.013	0	0.31	0.486	0.013	0	0	0.043	0	0	0.033
CDL15_Pgr001466	0.12	0.093	0.026	0.24	0.013	0.026	0.08	0.08	0.133	0.04	0.043
CDL15_Pgr001467	20.346	27.523	17.69	19.423	13.526	6.656	20.803	22.293	17.776	7.506	17.6
CDL15_Pgr001468	43.293	37.403	49.54	38.976	30.336	14.626	56.47	55.223	48.526	35.853	68.676
CDL15_Pgr001469	0.53	0.016	0.12	1.886	0.086	0.016	0.086	0.243	0.09	0.086	0.153
CDL15_Pgr001470	0.023	0.026	0.023	0	0	0	0.05	0.023	0.1	0	0.933
CDL15_Pgr001471	390.44	172.883	66.173	14.353	182.756	221.293	81.64	59.443	247.973	85.236	89.416
CDL15_Pgr001472	0.17	0.283	0.39	0.223	0.103	0.34	0.553	0.1	0.28	0.126	6.536
CDL15_Pgr001473	30.126	27.03	28.253	47.3	19.58	10.796	29.656	73.456	27.12	22.64	37.746
CDL15_Pgr001474	0	0	0	0	0.033	0	0	0	0	0	0
CDL15_Pgr001475	0.316	2.056	4.473	2.476	31.196	2.553	6.236	12.526	10.476	18	45.85
CDL15_Pgr001476	0.71	0.386	3.893	0.543	7.14	0.173	3.73	1.546	3.44	1.02	1.083
CDL15_Pgr001477	NA	NA	NA	NA	NA	NA	NA	NA	NA	NA	NA
CDL15_Pgr001478	0	0	5.716	0.31	0.146	0	11.486	0	0	2.183	1.086
CDL15_Pgr001479	1.113	0	0	2.836	0.236	0	0	0.116	0.24	0	0
CDL15_Pgr001480	3.533	2.38	0.536	5.346	3.05	0.61	1.273	4.926	3.426	1.276	3.226
CDL15_Pgr001481	93.896	64.73	6.41	8.83	214.633	36.22	12.006	25.7	154.166	131.406	41.95
CDL15_Pgr001482	0	0.206	0	0	0	0	0	0	0.186	0	0
CDL15_Pgr001483	0	0	0.92	0	0	0	0.65	0.093	0	0	0.196
CDL15_Pgr001484	2.553	1.593	269.573	2.74	2.933	3.73	181.69	2.74	2.626	3.52	50.57
CDL15_Pgr001485	0.316	0.056	0.08	0.87	0.34	0.11	0.17	0.026	0.14	0.013	0.043
CDL15_Pgr001486	30.923	17.273	20.266	45.36	34.6	24.96	14.806	37.903	32.776	46.816	12.143
CDL15_Pgr001487	0.01	0	0	0	0	0	0.01	0	0	0	0.01
CDL15_Pgr001488	0.023	0.046	0	0.07	0.023	0	0	0.023	0.023	0	0
CDL15_Pgr001489	4.503	43.253	27.78	6.216	8.54	25.976	35.02	4.4	5.133	14.356	13.236
CDL15_Pgr001490	0	0	2.576	0	0	0	13.766	0	0	0	994.456
CDL15_Pgr001491	8.15	9.513	9.786	13.176	6.576	4.913	12.23	10.933	6.016	6.313	43.72
CDL15_Pgr001492	24.946	27.506	22.99	31.886	21.473	10.246	23.94	29.77	22.54	16.47	17.076
CDL15_Pgr001493	0.063	0	0	0	0.043	0	0	0.1	0.34	0	0.023
CDL15_Pgr001494	0.24	0.19	1.026	18.52	0.223	3.116	0.226	1.383	0.1	0.06	8.563
CDL15_Pgr001495	NA	NA	NA	NA	NA	NA	NA	NA	NA	NA	NA
CDL15_Pgr001496	2.693	0.603	0.556	0.6	1.38	0.856	0.873	1.453	3.93	1.08	3.69
CDL15_Pgr001497	101.6	127.233	66.213	180.643	78.16	44.963	121.24	148.46	81.78	48.183	121.926
CDL15_Pgr001498	1.05	6.03	0	0	1.003	0	0.176	0	0.506	0.663	0.183
CDL15_Pgr001499	1.98	4.026	1.88	9.036	1.463	0.583	2.986	4.74	1.853	1.71	1.866
CDL15_Pgr001500	52.583	217.02	17.866	10.143	70.22	92.793	22.196	2.2	107.543	136.39	10.5
CDL15_Pgr001501	0.013	0.296	0.133	0.213	0	0.026	0.026	0.013	0	0.066	0.043
CDL15_Pgr001502	20.19	1.266	0.513	1.836	32.11	0.896	0.416	1.13	32.65	1.81	1.353
CDL15_Pgr001503	NA	NA	NA	NA	NA	NA	NA	NA	NA	NA	NA
CDL15_Pgr001504	34.26	12.413	5.143	16.846	29.91	4.996	3.693	5.99	23.536	8.15	6.616
CDL15_Pgr001505	NA	NA	NA	NA	NA	NA	NA	NA	NA	NA	NA
CDL15_Pgr001506	63.906	58.586	37.19	31.65	50.033	52.936	38.28	53.136	65.483	44.746	44.083
CDL15_Pgr001507	141.756	71.416	103.616	186.503	78.623	38.376	61.346	96.83	69.083	34.64	54.06
CDL15_Pgr001508	NA	NA	NA	NA	NA	NA	NA	NA	NA	NA	NA
CDL15_Pgr001509	NA	NA	NA	NA	NA	NA	NA	NA	NA	NA	NA
CDL15_Pgr001510	0.086	0.18	0.76	2.206	0.226	0.116	1.063	1.546	0.2	0.376	1.296
CDL15_Pgr001511	61.466	41.28	34.103	59.493	55.456	26.596	37.183	55.233	60.42	36.29	44.763
CDL15_Pgr001512	NA	NA	NA	NA	NA	NA	NA	NA	NA	NA	NA
CDL15_Pgr001513	0.023	0.023	3.83	68.62	0.07	0	0.213	1.46	0	0	0.926
CDL15_Pgr001514	1.143	0	0.25	7.98	0.333	0.08	0.1	0.496	0.513	0	0.103
CDL15_Pgr001515	0.083	0.086	0	0.16	0.16	0	0	3.236	0	0.08	1.386
CDL15_Pgr001516	0	0.053	0.953	0	0	0	0.053	0.2	0	0	0.106
CDL15_Pgr001517	106.156	135.82	149.84	107.963	93.146	120.323	144.626	88.496	70.67	52.3	116.036
CDL15_Pgr001518	0	0.076	0	0.146	0	0	0	0.146	0	0	0.076
CDL15_Pgr001519	27.166	27.41	34.14	22.95	25.786	15.82	20.57	26.58	22.353	17.24	16.213
CDL15_Pgr001520	96.396	88.026	90.47	77.696	83.743	66.313	75.103	74.273	97.523	76.483	52.816
CDL15_Pgr001521	0.04	0.04	0.136	0.103	0.013	0.006	0.053	2.33	0.006	0	1.78
CDL15_Pgr001522	14.26	12.72	10.233	9.123	19.07	15.123	6.743	20.45	16.553	13.61	20.616
CDL15_Pgr001523	419.263	201.513	338.176	344.353	410.2	202.523	218.8	267.323	319.313	192.21	189.313
CDL15_Pgr001524	0.763	0.203	0.536	6.036	0.716	0.033	0.54	2.973	0.6	0.476	1.186
CDL15_Pgr001525	NA	NA	NA	NA	NA	NA	NA	NA	NA	NA	NA
CDL15_Pgr001526	0	0	0	0.053	0	0	0	0	0	0	0
CDL15_Pgr001527	0	0	0	0	0	0	0	0	0	0	0.12
CDL15_Pgr001528	5.313	4.256	5.293	8.673	4.5	1.843	6.95	7.453	4.44	2.633	5.17
CDL15_Pgr001529	0.15	1.743	0.69	0.11	0.163	0.696	0.47	0.063	0.99	2.87	0.423
CDL15_Pgr001530	46.456	37.766	21.76	56.206	45.646	19.953	40.826	87.323	36.756	76.943	77.866
CDL15_Pgr001531	73.326	20.14	25.413	10.21	46.04	20.263	28.66	38.646	38.96	40.363	44.023
CDL15_Pgr001532	3.286	0.89	0.913	2.62	2.186	0.12	0.993	3.433	2.353	0.333	1.476
CDL15_Pgr001533	41.71	28.126	35.22	60.056	35.33	21.24	29.463	49.873	34.433	34.763	27.573
CDL15_Pgr001534	0.35	0.053	0.036	0.373	0.083	0	0.063	0.196	0.023	0.033	0
CDL15_Pgr001535	0.35	0.053	0.036	0.373	0.083	0	0.063	0.196	0.023	0.033	0
CDL15_Pgr001536	0.35	0.053	0.036	0.373	0.083	0	0.063	0.196	0.023	0.033	0
CDL15_Pgr001537	0	0	0	0.03	0	0	0	0	0	0	0
CDL15_Pgr001538	2.11	5.006	4.626	5.146	0.943	0.44	5.423	1.786	1.776	0.486	4.81
CDL15_Pgr001539	26.963	19.373	25.436	29.606	32.356	23.423	17.75	28.4	27.953	34.673	14.55
CDL15_Pgr001540	NA	NA	NA	NA	NA	NA	NA	NA	NA	NA	NA
CDL15_Pgr001541	0.103	0.09	2.6	1.52	0.176	0.12	28.05	0.083	0.116	0.233	2.273
CDL15_Pgr001542	0.096	0.176	0.166	0.12	0.013	0	1.316	0.18	0.056	0.026	1.086
CDL15_Pgr001543	3.543	1.273	3.866	84.126	2.826	0.556	4.266	8.78	0.523	0.26	0.523
CDL15_Pgr001544	NA	NA	NA	NA	NA	NA	NA	NA	NA	NA	NA
CDL15_Pgr001545	22.436	10.943	13.033	11.063	21	6.323	12.01	11.16	24.82	8.27	12.653
CDL15_Pgr001546	0.916	1.06	0.303	18.753	0.51	0.093	0.443	6.586	0.38	0.053	3.05
CDL15_Pgr001547	2.216	0.863	0.733	15.656	0.65	0.66	0.043	1.513	0.086	0	0.14
CDL15_Pgr001548	0.28	0.123	0.123	1.02	0.013	0	0.126	1.153	0.02	0.026	3.063
CDL15_Pgr001549	0.306	0	0	0.313	0.29	0	0	0	0	0	0
CDL15_Pgr001550	0.156	0	0	0.156	0.3	0	0.153	0	0.31	0	0
CDL15_Pgr001551	3.303	1.846	2.486	1.146	3.843	2.823	1.633	2.84	3.913	3.213	3.636
CDL15_Pgr001552	NA	NA	NA	NA	NA	NA	NA	NA	NA	NA	NA
CDL15_Pgr001553	NA	NA	NA	NA	NA	NA	NA	NA	NA	NA	NA
CDL15_Pgr001554	1.15	0	0.156	1.606	0.08	0	0.196	0.04	0.156	0	1.306
CDL15_Pgr001555	313.166	386.603	0.48	0.39	383.323	480.663	0.63	2.75	98.11	46.92	11.143
CDL15_Pgr001556	0.65	0.796	0	0	0.206	0	0	0	0	0	0
CDL15_Pgr001557	22.693	13.64	16.013	20.91	19.813	9.653	14.73	21.773	22.14	13.026	13.513
CDL15_Pgr001558	59.806	41.67	73.816	32.903	40.8	25.726	81.363	88.56	40.633	82.913	99.353
CDL15_Pgr001559	NA	NA	NA	NA	NA	NA	NA	NA	NA	NA	NA
CDL15_Pgr001560	NA	NA	NA	NA	NA	NA	NA	NA	NA	NA	NA
CDL15_Pgr001561	0	0	0	0	0	0	0.023	0	0	0	0
CDL15_Pgr001562	NA	NA	NA	NA	NA	NA	NA	NA	NA	NA	NA
CDL15_Pgr001563	NA	NA	NA	NA	NA	NA	NA	NA	NA	NA	NA
CDL15_Pgr001564	0	0	0	0	0	0	0	0	0	0	0
CDL15_Pgr001565	91.77	11.466	7.33	9.993	31.493	7.393	7.24	59.266	97.6	32.543	43.976
CDL15_Pgr001566	20.253	23.36	4.003	10.906	7.416	11.943	6.513	35.586	15.52	14.243	27.736
CDL15_Pgr001567	17.496	21.993	18.516	32.803	15.326	9.33	21.6	36.773	16.423	12.316	23.14
CDL15_Pgr001568	16.223	22.87	21.75	35.453	13.983	11.826	18.813	30.41	15.86	18.946	12.45
CDL15_Pgr001569	20.263	13.57	14.223	20.586	15.846	10.663	10.443	18.99	20.333	12.963	13.453
CDL15_Pgr001570	NA	NA	NA	NA	NA	NA	NA	NA	NA	NA	NA
CDL15_Pgr001571	2.723	1.513	1.22	5.603	2.713	1.373	0.92	2.883	2.883	2.166	1.123
CDL15_Pgr001572	0	0.08	0.153	0.076	0	0	0.076	0	0	0	0.163
CDL15_Pgr001573	NA	NA	NA	NA	NA	NA	NA	NA	NA	NA	NA
CDL15_Pgr001574	22.316	19.25	21.106	36.53	21.356	10.743	28.46	29.55	19.213	10.79	15.55
CDL15_Pgr001575	0	0.033	3.12	0	0	0	0.033	0	0	0	0
CDL15_Pgr001576	46.663	49.673	79.35	13.593	14.75	3.13	112.026	45.513	25.83	11.596	113.373
CDL15_Pgr001577	274.436	294.43	467.7	78.01	83.523	16.433	654.84	285.616	146.05	58.223	668.386
CDL15_Pgr001578	0	0.333	0	0	0	0	0.866	0.553	0	0	3.49
CDL15_Pgr001579	1	1.436	7.92	0	0.16	0.223	15.346	6.48	1.66	1.42	26.536
CDL15_Pgr001580	NA	NA	NA	NA	NA	NA	NA	NA	NA	NA	NA
CDL15_Pgr001581	8.796	6.563	0.72	0.763	13.156	7.136	0.283	1.866	5.16	2.106	3.443
CDL15_Pgr001582	0.21	0.29	0.83	2.526	0.26	0.08	0.896	0.54	0.266	0.106	0.73
CDL15_Pgr001583	10.616	17.576	10.416	24.906	6.64	4.513	15.91	25.556	9.573	5.603	16.33
CDL15_Pgr001584	17.866	10.063	2.016	2.523	8.963	16.983	1.876	6.13	33.2	25.926	5.51
CDL15_Pgr001585	162.75	162.736	41.346	336.3	80.666	30.043	112.773	175.766	78.373	22.726	233.64
CDL15_Pgr001586	30.48	22.92	10.716	16.913	19.973	18.76	14.243	27.006	31.006	21.406	25.743
CDL15_Pgr001587	0.006	0.006	0.006	0	0	0	0	0.103	0	0	0.866
CDL15_Pgr001588	33.46	68.703	13.71	34.916	17.363	21.036	28.49	26.076	24.546	22.946	29.61
CDL15_Pgr001589	41.16	75.236	30.326	33.483	47.513	27.26	83.496	27.89	86.01	24.18	38.466
CDL15_Pgr001590	37.67	46.666	26.266	64.6	51.29	33.4	26.766	50.016	42.94	43.896	31.456
CDL15_Pgr001591	9.92	6.07	6.673	48.756	13.273	4.64	8.346	20.573	11.263	5.3	6.44
CDL15_Pgr001592	0.106	0	0	0.04	0	0	0.02	0.04	0	0	0.046
CDL15_Pgr001593	26.796	0.883	13.016	2.873	16.936	0.323	3.7	3.613	40.29	0.4	14.853
CDL15_Pgr001594	16.016	20	18.98	30.613	15.153	8.46	26.75	39.51	14.293	11.12	22.166
CDL15_Pgr001595	61.32	13.536	5.096	32.72	42.363	5.59	9.256	23.86	50.813	5.983	22.83
CDL15_Pgr001596	0	0	0.06	0	0	0	0	0	0.116	0	0
CDL15_Pgr001597	4.86	0.786	0.686	4.02	9.266	2.73	0.323	10.69	7.743	4.17	3.64
CDL15_Pgr001598	1.213	0.716	0.096	1.23	2.24	0.22	0.443	1.523	1.246	0.396	1.906
CDL15_Pgr001599	NA	NA	NA	NA	NA	NA	NA	NA	NA	NA	NA
CDL15_Pgr001600	0.05	0.22	0.126	0.276	0.2	0.023	1.3	0.893	0.413	0.023	1.723
CDL15_Pgr001601	NA	NA	NA	NA	NA	NA	NA	NA	NA	NA	NA
CDL15_Pgr001602	NA	NA	NA	NA	NA	NA	NA	NA	NA	NA	NA
CDL15_Pgr001603	0	0.146	5.893	0.64	0.046	0	0.05	0.216	0	0.013	0.04
CDL15_Pgr001604	0	0	0	0.063	0	0	0.063	0.126	0	0	0
CDL15_Pgr001605	2.173	5.53	18.163	10.576	1.103	2.813	12.07	4.62	1.403	7.463	2.87
CDL15_Pgr001606	0	0	0	0.033	0	0	0	0	0	0	0
CDL15_Pgr001607	1.753	4.583	2.09	7.873	1.28	0.323	2.53	7.016	2.083	0.823	2.106
CDL15_Pgr001608	4.54	11.33	33.86	12.066	2.346	7.46	20.436	5.27	3.363	15.026	3.41
CDL15_Pgr001609	8.826	4.786	7.77	7.363	6.823	4.526	8.55	9.523	6.713	7.586	5.093
CDL15_Pgr001610	0.016	0.016	0.016	0	0.05	0.016	0	0.016	0	0	0.02
CDL15_Pgr001611	31.216	35.3	20.4	20.84	18.933	10.61	27.13	17.18	22.16	9.783	23.766
CDL15_Pgr001612	1568.3	697.593	324.773	291.54	1779.46	554.723	359.2	721.616	1955.81	892.03	1061.41
CDL15_Pgr001613	18.133	18.926	29.793	8.46	8.396	5.186	34.52	30.126	35.856	15.526	66.48
CDL15_Pgr001614	4.716	55.67	1.026	4.966	0.92	11.576	3.34	0.41	1.716	14.25	1.99
CDL15_Pgr001615	106.806	199.93	8.526	70.82	65.32	48.806	29.583	134.656	82.556	64.483	77.01
CDL15_Pgr001616	0	0	0	0	0.056	0	0	0	0	0	0.063
CDL15_Pgr001617	1.363	4.816	11.866	3.523	0.66	1.986	6.69	1.113	0.873	5.203	1.07
CDL15_Pgr001618	2.13	27.52	43.08	0.75	5.843	27.793	57.27	0.413	3.44	14.53	4.626
CDL15_Pgr001619	8642.91	42617.2	20408	2558.97	12719.3	20635.3	39352.8	2396.05	10093.8	27838.7	19529
CDL15_Pgr001620	9.633	431.273	42.7	0.576	6.7	256.303	53.57	18.88	12.876	84.41	136.816
CDL15_Pgr001621	42.99	27.19	46.296	52.036	33.03	12.06	35.82	52.126	33.533	14.563	33.493
CDL15_Pgr001622	53.886	34.616	61.48	29.043	62.276	88.76	28.4	38.443	68.68	96.52	28.59
CDL15_Pgr001623	27.513	15.926	4.25	35.53	19.23	5.603	6.15	18.23	18.176	9.063	7.9
CDL15_Pgr001624	NA	NA	NA	NA	NA	NA	NA	NA	NA	NA	NA
CDL15_Pgr001625	0	0.436	2.166	0.46	0	0.05	0.21	0	0	0	0
CDL15_Pgr001626	1.793	0.89	13.04	2.336	0.526	0.09	0.06	0.52	1.04	0.146	0.146
CDL15_Pgr001627	245.283	169.036	117.19	227.333	119.356	63.01	68.413	131.123	118.96	64.763	96.616
CDL15_Pgr001628	13.55	6.916	9.813	67.533	11.543	0.746	5.886	50.026	9.143	0.46	20.313
CDL15_Pgr001629	1.103	6.24	13.303	6.79	2.88	0.856	2.463	4.97	2.853	0.416	13.343
CDL15_Pgr001630	54.106	48.573	41.303	80.79	52.196	27.62	49.37	65.89	48.9	52.64	48.076
CDL15_Pgr001631	8.513	5.483	1.713	1.686	5.056	0.993	2.336	5.44	8.33	1.92	7.146
CDL15_Pgr001632	5.94	6.556	2.153	5.316	5.5	2.513	2.243	4.636	4.246	2.253	3.856
CDL15_Pgr001633	NA	NA	NA	NA	NA	NA	NA	NA	NA	NA	NA
CDL15_Pgr001634	3.493	0.656	0.33	1.88	2.246	0.35	0.606	2.346	2.43	0.266	2.343
CDL15_Pgr001635	0	0	0	0	0	0	0	0	0	0	0.13
CDL15_Pgr001636	96.953	47.536	54.033	48.496	116.913	104.153	37.663	65.603	106.416	139.473	34.883
CDL15_Pgr001637	0	0.653	0	1.53	0	0.153	0	1.486	0	0	0
CDL15_Pgr001638	0.783	6.356	0.07	8.24	0.07	0.566	0	8.626	0.143	0.07	0
CDL15_Pgr001639	1280.2	6004.5	19.126	24.833	238.866	5132.59	12.246	43.253	408.72	1301.54	75.75
CDL15_Pgr001640	50.73	50.93	10.27	90.226	21.1	10.88	22.166	50.646	26.623	11.09	47.043
CDL15_Pgr001641	125.65	41.96	10.663	56.863	130.31	11.1	20.943	202.666	108.34	33.633	187.306
CDL15_Pgr001642	13.176	20.533	6.096	38.803	9.203	4.596	15.723	27.733	12.256	7.96	11.646
CDL15_Pgr001643	91.766	61.573	29.313	135.793	54.44	18.17	43.603	79.253	56.09	17.29	78.62
CDL15_Pgr001644	124.026	28.46	23.28	107.156	81.033	16.873	31.333	88.933	98.726	19.466	51.653
CDL15_Pgr001645	0.046	0.45	2.38	0	0	0.156	3.226	0.023	0.046	0.576	6.203
CDL15_Pgr001646	NA	NA	NA	NA	NA	NA	NA	NA	NA	NA	NA
CDL15_Pgr001647	NA	NA	NA	NA	NA	NA	NA	NA	NA	NA	NA
CDL15_Pgr001648	7.346	3.5	0.803	6.233	5.256	2.133	0.553	3.79	4.483	5.196	1.26
CDL15_Pgr001649	36.823	69.993	96.44	61.256	52.826	70.07	57.353	33.183	25.736	10.66	31.123
CDL15_Pgr001650	1.326	2.533	0.64	3.36	2.393	0.906	1.803	5.32	1.776	1.113	3.406
CDL15_Pgr001651	1.86	1.663	0.32	1.876	1.27	0.666	0.413	1.17	1.38	1.203	0.586
CDL15_Pgr001652	10.833	26.966	110.433	7.606	6.096	43.196	34.08	3.536	7.396	24.123	12.74
CDL15_Pgr001653	6.653	15.93	16.313	17.97	19.376	23.083	8.913	16.593	12.69	29.093	9.726
CDL15_Pgr001654	1.596	2.053	2.2	7.046	2.38	2.466	6.193	2.5	3.18	17.92	5.2
CDL15_Pgr001655	0	0.243	0.23	1.41	0	0.233	0.223	0.22	0	0	0
CDL15_Pgr001656	0	0	0	0	0	0	0	0.23	0	0	0
CDL15_Pgr001657	4.063	9.88	11.253	78.193	2.036	21.476	42.706	35.34	5.66	4.82	45.87
CDL15_Pgr001658	0	0	0.053	0	0	0	0.053	0	0	0	0.286
CDL15_Pgr001659	106.05	55.836	98.543	77.436	121.556	79.516	73.003	81.006	121.953	101.406	59.866
CDL15_Pgr001660	NA	NA	NA	NA	NA	NA	NA	NA	NA	NA	NA
CDL15_Pgr001661	21.803	15.703	16.793	25.366	23.6	21.523	13.683	15.356	22.886	20.783	10.39
CDL15_Pgr001662	25.096	6.883	13.21	16.7	130.443	16.36	14.65	11.986	134.296	4.803	11.84
CDL15_Pgr001663	43.9	38.773	17.153	58.266	40.743	29.393	18.54	37.726	36.866	44.39	18.39
CDL15_Pgr001664	6.13	2.34	0.6	2.096	1.993	1.463	0.693	1.036	5.786	2.22	0.85
CDL15_Pgr001665	47.41	66.253	74.843	59.386	30.833	98.343	77.063	81.426	35.933	174.516	50.686
CDL15_Pgr001666	53.253	24.92	153.176	19.326	61.453	45.83	151.906	22.863	50.386	53.486	141.543
CDL15_Pgr001667	2.956	0.573	0.3	2.366	0.886	0.276	0.73	4.183	1.363	1.556	3.39
CDL15_Pgr001668	NA	NA	NA	NA	NA	NA	NA	NA	NA	NA	NA
CDL15_Pgr001669	8.763	7.26	4.423	13.67	6.723	2.72	5.346	8.366	7.333	4.753	7.63
CDL15_Pgr001670	9.343	9.11	24.403	6.613	8.866	1.286	21.606	16.446	6.606	2.636	25.763
CDL15_Pgr001671	29.36	21.973	22.41	39.643	26.25	11.726	24.246	28.73	26.693	12.146	22.813
CDL15_Pgr001672	17.56	6.163	7.34	18.31	36.086	5.653	11.293	14.9	16.146	22.25	8.363
CDL15_Pgr001673	13.563	18.516	6.68	26.13	5.823	3.593	16.973	26.95	10.073	5.123	17.353
CDL15_Pgr001674	NA	NA	NA	NA	NA	NA	NA	NA	NA	NA	NA
CDL15_Pgr001675	1.03	21.256	2.98	15.166	1.156	9.43	7.023	2.43	0.87	12.406	3.236
CDL15_Pgr001676	368.483	142.226	75.18	306.826	181.033	110.036	83.593	169.633	162.233	99.886	192.66
CDL15_Pgr001677	0.253	0.556	119.326	1.986	0	0	0.606	0.063	0	0	0.066
CDL15_Pgr001678	2.046	1.23	140.75	2.546	1.533	0.846	1.016	1.853	1.366	0.063	1.146
CDL15_Pgr001679	9.206	1.916	3.426	101.463	17.983	3.053	5.756	65.026	4.116	0.163	4.196
CDL15_Pgr001680	19.373	15.713	15.08	15.113	28.78	12.686	17.796	20.063	16.056	10.296	10.59
CDL15_Pgr001681	0.013	0.11	0.193	4.473	1.473	0.966	0.236	0.57	0.1	0.013	0.43
CDL15_Pgr001682	11.213	10.94	6.05	10.823	7.446	3.466	7.573	11.113	7.153	3.86	11.686
CDL15_Pgr001683	128.616	34.643	102.803	1.47	31.273	12.753	102.746	10.306	54.536	44.716	63.433
CDL15_Pgr001684	1.413	0.446	0.173	2.313	0.43	0.06	0.08	0.543	0.816	0.976	0.613
CDL15_Pgr001685	539.313	199.453	150.81	25.1	830.77	498.33	153.763	114.376	311.31	80.573	194.126
CDL15_Pgr001686	7.313	0.973	1.013	6.606	4.546	0.17	1.643	68.21	12.94	0.193	15.616
CDL15_Pgr001687	42.12	12.89	1.503	15.76	12.096	6.636	2.386	46.156	31.436	10.06	14.64
CDL15_Pgr001688	29.873	16.056	4.653	21.276	20.823	14.976	4.603	18.756	34.103	26.846	6.936
CDL15_Pgr001689	5.566	1.4	12.116	15.863	6.526	0.623	28.543	7.356	5.236	0.396	7.523
CDL15_Pgr001690	14.85	8.41	4.846	11.533	8.366	2.33	10.466	16.96	10.15	2.33	23.833
CDL15_Pgr001691	0.313	1.68	0.98	1.756	0.156	0.073	1.733	3.923	0.196	0.07	0.55
CDL15_Pgr001692	NA	NA	NA	NA	NA	NA	NA	NA	NA	NA	NA
CDL15_Pgr001693	1.093	0.143	0.3	10.176	1.283	0	1.07	16.083	0.356	0.446	2.416
CDL15_Pgr001694	19.833	0.533	0.19	2.243	21.35	0.386	0.906	3.893	29.983	2.556	12.843
CDL15_Pgr001695	16.6	22.366	11.186	24.93	10.183	6.206	19.746	28.803	13.566	10.443	21.036
CDL15_Pgr001696	0.243	0.146	0.076	0.356	0.05	0.053	0.053	0.303	0.066	0.106	0.12
CDL15_Pgr001697	578.686	477.953	151.576	191.126	742.03	2297.56	99.013	224.73	567.16	173.27	99.97
CDL15_Pgr001698	1.833	34.103	4.31	1.31	0.633	10.313	2.9	2.3	3.076	0.253	3.533
CDL15_Pgr001699	24.51	25.633	25.676	23.156	21.843	23.02	19.51	29.416	24.236	27.016	16.933
CDL15_Pgr001700	15.683	17.036	21.086	22.726	11.21	5.153	19.753	24.926	11.826	6.436	20.553
CDL15_Pgr001701	40.153	26.043	32.513	16.803	43.54	37.446	31.873	57.933	48.546	55.65	54.47
CDL15_Pgr001702	0.856	2.38	1.083	29.39	1.573	0.543	1.573	6.616	0.59	0.303	2.033
CDL15_Pgr001703	0.066	0	0.133	0	0.026	0	0.106	0.16	0.053	0.026	1.046
CDL15_Pgr001704	0.366	1.39	0.083	1.09	0.016	0.05	0.193	0.51	0.21	0.103	0.54
CDL15_Pgr001705	10.513	3.143	0.51	5.95	6.846	2.233	0.686	4.743	11.39	4.373	1.936
CDL15_Pgr001706	16.403	30.706	15.4	47.813	9.716	6.573	22.756	45.793	12.426	8.93	24.95
CDL15_Pgr001707	7.06	3.263	2.21	0.123	2.453	0.253	4.75	3.823	9.36	1.79	16.896
CDL15_Pgr001708	NA	NA	NA	NA	NA	NA	NA	NA	NA	NA	NA
CDL15_Pgr001709	0.293	0.096	0.516	0.216	0.05	0.046	0.96	0.19	0.346	0.063	0.313
CDL15_Pgr001710	0.186	0.05	0.5	0.07	0	0.173	1.53	0.253	0.18	0.07	1.566
CDL15_Pgr001711	0.403	0	0.396	0	0.096	0	0.5	0.393	0	0.096	0.426
CDL15_Pgr001712	5.556	0.17	3.726	0.763	1.986	0.056	2.256	2.12	4.556	0.086	4.463
CDL15_Pgr001713	1.276	0.393	0	0.186	0.866	0.55	0.366	0.533	2.123	1.036	0.556
CDL15_Pgr001714	0.233	0.67	1.136	1.993	0.543	2.146	1.893	2.12	0.57	0.79	0.713
CDL15_Pgr001715	22.93	51.05	31.736	16.52	35.593	22.883	46.246	35.296	27.976	22.59	53.74
CDL15_Pgr001716	12.68	18.103	5.863	5.053	6.806	29.536	8.586	1.823	14.563	30.69	7.143
CDL15_Pgr001717	1.903	0.14	0.136	0	0.916	0	0.136	0.803	0.8	0	0.553
CDL15_Pgr001718	4.85	10.1	3.33	11.526	1.926	1.246	7.26	10.016	2.526	1.79	9.253
CDL15_Pgr001719	169.506	80.896	18.35	32.973	50.686	44.26	42.873	166.256	102.973	97.896	63.003
CDL15_Pgr001720	33.926	11.423	10.17	9.983	35.693	22.173	8.643	33.856	43.766	46.21	27.24
CDL15_Pgr001721	5.296	6.373	7.273	37.953	19.306	10.963	6.326	35.49	8.866	13.86	12.223
CDL15_Pgr001722	82.906	35.476	5.863	261.33	37.593	6.82	4.216	67.046	33.413	8.253	6.66
CDL15_Pgr001723	27.966	31.9	22.223	43.766	21.603	8.246	25.746	44.9	21.416	13.156	25.316
CDL15_Pgr001724	10.963	33.853	12.68	26.01	6.876	6.983	25.876	19.083	7.703	3.846	17.463
CDL15_Pgr001725	50.933	33.326	80.11	42.026	62.193	45.976	55.373	52.806	51.886	47.166	48.35
CDL15_Pgr001726	6.693	9.653	1.126	1.856	1.3	3.526	2.363	0.323	1.21	0.946	2.176
CDL15_Pgr001727	0.043	0.213	0.24	0.063	0	0.093	0.083	0	0	0	0
CDL15_Pgr001728	14.173	33.68	2.88	6.826	4.9	30.01	1.75	2.84	0.926	14.03	1.086
CDL15_Pgr001729	0	0	0	0	0	0	0	0	0	0	0.16
CDL15_Pgr001730	829.116	805.19	464.53	287.97	1153.56	1614.49	375.64	539.016	1019.09	1592.97	512.956
CDL15_Pgr001731	27.66	16.263	20.006	111.173	26.516	18.576	17.3	25.896	19.903	25.573	16.993
CDL15_Pgr001732	102.916	14.173	3.016	17.03	46.436	4.14	2.943	41.173	76.47	17.563	39.41
CDL15_Pgr001733	31.943	48.526	39.77	46.583	30.683	18.12	43.563	42.54	24.763	12.33	25.326
CDL15_Pgr001734	14.636	92.683	8.873	20.36	9.213	257.216	12.433	0.58	30.48	122.766	1.086
CDL15_Pgr001735	214.553	215.3	232.866	193.293	200.063	186.923	287.286	218.1	226.723	215.146	223.48
CDL15_Pgr001736	0.263	0.136	0.066	0	0.126	0.13	0.193	0.13	0.263	0.456	0.276
CDL15_Pgr001737	42.95	34.66	8.106	45.926	32.89	12.986	11.04	74.94	30.483	46.276	33.086
CDL15_Pgr001738	2.78	5.823	0.95	2.88	3.053	4.29	0.666	2.826	2.156	3.14	0.443
CDL15_Pgr001739	NA	NA	NA	NA	NA	NA	NA	NA	NA	NA	NA
CDL15_Pgr001740	10.253	9.96	21.613	22.533	7.473	14.286	29.393	31.67	8.623	8.76	38.34
CDL15_Pgr001741	6.73	2.1	2.593	9.746	2.53	1.196	4.126	7.106	2.98	3.626	7.76
CDL15_Pgr001742	7.893	25.056	4.14	8.17	7.313	7.05	4.163	4.196	4.476	4.386	4.08
CDL15_Pgr001743	0	0	0	0	0	0	0	0	0.116	0.06	0
CDL15_Pgr001744	44.286	37.74	52.423	28.76	41.493	24.156	73.133	69.103	63.206	28.92	66.58
CDL15_Pgr001745	0	0.063	0	0	0	0	0.14	0	0	0	0
CDL15_Pgr001746	1.34	2.44	0.853	3.326	0.593	7.806	1.28	2.953	0.38	0.75	0.356
CDL15_Pgr001747	6.68	23.976	14.813	29.44	4.24	2.36	26.38	42.74	5.473	4.166	19.52
CDL15_Pgr001748	7.23	0.626	0	0	0	0	0.673	3.62	0	0	15.773
CDL15_Pgr001749	109.976	86.34	65.276	54.033	121.976	110.953	84.356	82.676	134.74	114.326	78.66
CDL15_Pgr001750	39.426	38.7	18.146	50.906	18.836	10.563	20.32	29.293	20.216	8.52	27.203
CDL15_Pgr001751	4.036	2.756	0.346	1.656	1.523	1.726	2.176	0.203	2.003	4.923	3.196
CDL15_Pgr001752	5.663	7.753	9.37	1.87	2.206	1.32	13.54	5.223	3.486	3.733	9.94
CDL15_Pgr001753	31.266	27.126	32.49	27.79	18.936	10.303	35.976	38.356	20.006	14.663	33.893
CDL15_Pgr001754	14.213	25.086	22.503	24.286	15.796	21.743	19.996	22.326	14.066	19.703	13.906
CDL15_Pgr001755	0.656	0.206	0.18	0.83	0.35	0.03	0.373	0.13	1.373	0.06	1.36
CDL15_Pgr001756	24.263	22.326	30.893	27.426	34.69	27.063	53.3	31.803	23.046	11.343	37.763
CDL15_Pgr001757	0.096	0.16	62.21	0.453	0.15	0.24	92.576	0.096	0.093	0.65	34.463
CDL15_Pgr001758	24.34	30.853	12.273	42.793	17.433	11.66	22.943	23.196	19.36	15.276	27.696
CDL15_Pgr001759	64.97	104.74	532.313	2714.23	95.6	142.003	437.26	39.09	35.066	176.12	41.793
CDL15_Pgr001760	22.603	16.29	19.123	24.043	19.396	12.71	27.613	27.183	22.503	13.483	21.633
CDL15_Pgr001761	75.196	126.32	54.463	78.403	86.353	195.696	72.913	38.54	84.936	86.736	49.79
CDL15_Pgr001762	0.136	0	0	0	0	0	0	0	0.13	0	0.276
CDL15_Pgr001763	NA	NA	NA	NA	NA	NA	NA	NA	NA	NA	NA
CDL15_Pgr001764	0.343	0.126	0	0.223	0	0	0.116	0	0.336	0	1.533
CDL15_Pgr001765	0.143	0	0	0	0	0	0	0	0	0	0.076
CDL15_Pgr001766	84.43	71.153	54.766	88.433	70.883	46.163	55.27	66.17	67.413	52.383	55.29
CDL15_Pgr001767	NA	NA	NA	NA	NA	NA	NA	NA	NA	NA	NA
CDL15_Pgr001768	1.96	0.38	1.246	0.203	1.553	0.37	1.526	0.066	1.526	0.1	0.786
CDL15_Pgr001769	0	0.006	0.12	0	0	0	0.033	1.643	0.006	0.006	0.116
CDL15_Pgr001770	0.026	0.21	0.153	0.686	0	0.053	0.31	0.4	0.026	0.05	0.63
CDL15_Pgr001771	0.28	0	0	0.05	0.096	0	0	0.223	0.076	0	0.133
CDL15_Pgr001772	0	0.063	0	0	0	0	0.06	0.176	0.06	0	0.82
CDL15_Pgr001773	0	0.016	0.033	0.03	0.05	0.033	0	0.996	0.193	0	0.273
CDL15_Pgr001774	0.703	0.026	3.39	0.146	0.14	0	0.153	0.236	0.25	0	2.6
CDL15_Pgr001775	0	0	0.1	0	0	0	0.033	0	0	0	0.17
CDL15_Pgr001776	0	0	1.206	0.843	0	0	1.123	0.92	0	0	0.293
CDL15_Pgr001777	8.97	5.206	1.786	21.76	16.18	5.213	3.97	13.106	10.02	13.466	5.52
CDL15_Pgr001778	761.926	296.35	197.04	90.333	468.95	330.916	203.45	375.703	691.576	765.616	384.693
CDL15_Pgr001779	5.64	82.696	22.87	10.93	47.483	56.986	42.2	71.516	25.763	241.083	38.426
CDL15_Pgr001780	319.856	1164.09	463.126	129.213	688.383	1174.89	511.83	125.843	643.696	1750.33	476.446
CDL15_Pgr001781	0.433	0.493	4.966	0.12	0.166	0.096	0.013	0.45	0.376	0.14	0.253
CDL15_Pgr001782	64.246	10.016	10.66	4.99	61.606	2.806	11.51	21.73	61.71	16.853	23.576
CDL15_Pgr001783	164.77	293.87	180.203	55.323	425.55	684.47	143.263	115.056	334.186	358.163	81.406
CDL15_Pgr001784	22.203	16.666	8.856	21.22	24.13	20.536	12.503	20.776	17.226	17.443	10.94
CDL15_Pgr001785	56.756	27.96	21.423	61.11	30.89	13.753	17.48	37.74	36.38	13.546	25.916
CDL15_Pgr001786	0.67	1.82	0.04	1.346	0.213	2.113	0.13	0.326	0.316	0.746	0.116
CDL15_Pgr001787	0	0	0	0	0	0	0	0	0	0	0
CDL15_Pgr001788	67.296	36.713	12.54	28.38	36.6	29.36	10.416	31.696	72.22	42.2	20.33
CDL15_Pgr001789	25.62	20.596	26.653	28.923	19.84	7.69	20.356	32.32	21.233	12.786	19.59
CDL15_Pgr001790	10.846	11.51	8.39	13.18	10.183	6.173	11.746	13.553	9.816	6.583	9.896
CDL15_Pgr001791	11.293	0.053	0.023	0.023	2.363	0	0.1	1.776	10.726	0	0.246
CDL15_Pgr001792	33.89	10.41	6.31	14.763	33.783	8.16	7.646	20.72	32.083	14.57	22.496
CDL15_Pgr001793	0	0	0.57	0	0.556	0.116	0.113	0.333	0.343	0	0.36
CDL15_Pgr001794	NA	NA	NA	NA	NA	NA	NA	NA	NA	NA	NA
CDL15_Pgr001795	0.283	0.356	0.43	1.26	1.46	0.62	3.32	3.68	1.093	0.72	3.703
CDL15_Pgr001796	0	0	0	0	0	0	0.216	0	0	0	0
CDL15_Pgr001797	0	0	0	0	0	0	0	0.356	0	0	0
CDL15_Pgr001798	33.18	8.413	21.613	109.18	37.163	14.466	26.506	22.333	33.006	8.973	17.66
CDL15_Pgr001799	24.086	16.933	30.9	22.666	23.423	16.696	17.45	28.706	23.26	22.163	17.45
CDL15_Pgr001800	4.47	0.526	0.183	0.86	3.103	0.173	0.256	0.67	2.426	5.4	2.37
CDL15_Pgr001801	0	0	0.026	0	0	0	0	0	0	0	0
CDL15_Pgr001802	1.39	1.22	0.21	0.7	0.353	0.753	0.673	0.396	2.236	0.866	0.85
CDL15_Pgr001803	1.606	3.493	28.35	41.426	1.56	4.536	50.983	43.44	0.923	1.243	37.653
CDL15_Pgr001804	20.53	19.2	18.773	46.356	26.456	16.493	23.336	34.81	19.913	46.043	17.556
CDL15_Pgr001805	70.913	62.893	35.073	51.426	77.493	118.89	27.366	36.5	45.526	42.923	20.036
CDL15_Pgr001806	27.38	41.056	39.153	62.406	17.42	8.31	49.253	44.92	17.24	11.97	25.073
CDL15_Pgr001807	10.186	26.323	9.17	20.033	6.95	3.523	27.923	21.623	7.803	3.626	31.38
CDL15_Pgr001808	0	0	0	0.023	0	0	0	0.05	0	0	0
CDL15_Pgr001809	0.333	0	0.016	0	0.373	0	0.023	0	0.5	0	0.033
CDL15_Pgr001810	NA	NA	NA	NA	NA	NA	NA	NA	NA	NA	NA
CDL15_Pgr001811	NA	NA	NA	NA	NA	NA	NA	NA	NA	NA	NA
CDL15_Pgr001812	NA	NA	NA	NA	NA	NA	NA	NA	NA	NA	NA
CDL15_Pgr001813	0	0	0	0.036	0	0	0	0	0.036	0	0
CDL15_Pgr001814	NA	NA	NA	NA	NA	NA	NA	NA	NA	NA	NA
CDL15_Pgr001815	NA	NA	NA	NA	NA	NA	NA	NA	NA	NA	NA
CDL15_Pgr001816	0	0	0.026	0	0.013	0	0	0	0.026	0	0
CDL15_Pgr001817	0	0	0	0	0	0	0	0	0	0	0
CDL15_Pgr001818	20.556	45.676	14.06	74.156	12.87	10.066	31.636	57.253	15.54	17.863	25.196
CDL15_Pgr001819	52.473	26.043	42.876	88.413	59.536	30.396	41.026	71.946	57.25	51.926	42.79
CDL15_Pgr001820	5.383	3.63	5.723	8.323	5.096	3.52	3.853	7.133	6.56	7.46	3.416
CDL15_Pgr001821	8.176	4.41	2.7	5.43	5.886	1.893	1.446	6.313	6.443	1.313	9.083
CDL15_Pgr001822	0	0	0	0.026	0	0	0	0	0	0	0
CDL15_Pgr001823	0.21	0.223	0	0	0.993	0	0	0.2	0	0	0
CDL15_Pgr001824	3.623	1.14	0.15	0.156	0.58	0.91	0.596	2.52	3.093	1.743	11.663
CDL15_Pgr001825	29.653	26.063	34.496	27.3	20.426	16.896	33.58	31.036	23.036	21.246	37.513
CDL15_Pgr001826	19.356	19.04	11.853	18.64	12.546	9.94	14.84	19.16	12.463	9.323	22.406
CDL15_Pgr001827	4.783	0.95	0.546	2.896	2.366	0.306	1.276	8.94	5.206	0.89	9.736
CDL15_Pgr001828	30.09	92.763	39.986	19.23	23.64	46.003	65.41	45.43	42.21	25.94	84.306
CDL15_Pgr001829	20.63	17.216	17.99	15.826	21.873	28.13	18.276	25.076	24.456	23.976	20.356
CDL15_Pgr001830	NA	NA	NA	NA	NA	NA	NA	NA	NA	NA	NA
CDL15_Pgr001831	1.336	2.81	0.026	0	0.08	0.453	0	0	1.086	0.316	0
CDL15_Pgr001832	23.416	38.99	20.873	36.37	20.656	13.153	45.8	41.746	21.13	15.963	39.08
CDL15_Pgr001833	64.466	13.023	9.87	18.51	41.41	3.66	13.16	89.856	59.416	7.886	98.676
CDL15_Pgr001834	0	0.273	7.223	0.25	0	0.036	0.036	0	0	0	0
CDL15_Pgr001835	9.03	12.783	9.343	18.093	8.186	7.356	13.956	14.603	9.123	4.65	12.05
CDL15_Pgr001836	26.133	12.52	11.806	21.78	20.213	6.373	11.25	17.983	24.16	8.216	16.236
CDL15_Pgr001837	28.66	17.933	16.676	39.39	45.146	46.863	9.56	23.663	25.76	49.526	8.306
CDL15_Pgr001838	13.613	7.82	3.863	16.336	5.816	2.746	4.97	10.74	11.29	4.153	4.753
CDL15_Pgr001839	10.573	4.266	680.826	7.333	10.626	2.853	427.846	5.31	18.82	11.203	45.446
CDL15_Pgr001840	0	0	0	0	0	0.266	0	0	0	0	0
CDL15_Pgr001841	73.156	11.086	5.106	7.9	27.516	7.58	1.426	4.95	117.01	3.68	15.143
CDL15_Pgr001842	44.626	2.923	1.753	2.043	28.343	1.49	0.7	4.54	68.153	2.016	9.956
CDL15_Pgr001843	11.383	0.45	0.523	0.306	5.953	0.133	0.356	0.93	16.703	0.19	3.636
CDL15_Pgr001844	21.43	45.94	15.053	21.173	10.886	6.003	22.34	25.13	16.95	6.486	21.073
CDL15_Pgr001845	152.9	470.946	29.116	77.983	82.953	171.856	89.353	100.91	65.686	89.536	299.08
CDL15_Pgr001846	15.303	14.64	9.333	19.58	6.383	3.663	9.35	17.49	12.486	7.03	9.126
CDL15_Pgr001847	3.296	2.13	0.81	1.543	0.643	0.476	0.976	1.616	1.366	1.036	1.81
CDL15_Pgr001848	4.17	12.38	6.026	4.14	3.896	2.813	6.433	3.32	4.386	3.436	6.816
CDL15_Pgr001849	33.87	14.55	52.843	30.573	29.766	10.66	40.026	32.483	30.99	17.786	34.056
CDL15_Pgr001850	19.583	20.826	25.84	25.013	17.23	11.343	20.323	35.336	18.64	14.863	17.65
CDL15_Pgr001851	4.153	0.603	0.266	1.47	2.976	0.993	0.26	2.813	2.96	1.136	1.39
CDL15_Pgr001852	85.04	80.683	74.053	36.083	175.846	264.293	41.01	51.153	140.706	230.416	26.903
CDL15_Pgr001853	86.02	110.786	207.743	161.09	116.76	61.836	261.59	61.48	87.54	47.49	94.463
CDL15_Pgr001854	125.33	109.873	175.036	114.176	151.16	87.346	219.066	110.706	154.416	112.023	133.43
CDL15_Pgr001855	0.713	0.113	0.473	5.166	0.196	0.016	0.453	0.616	0.363	0.096	0.493
CDL15_Pgr001856	4.223	2.043	5.51	0.356	1.573	2.02	2.903	0.103	3.006	0.69	2.08
CDL15_Pgr001857	3.583	9.703	11.19	2.896	1.976	2.116	16.663	4.13	3.27	1.66	10.37
CDL15_Pgr001858	23.573	15.513	28.38	0	30.176	27.403	26.643	16.07	54.3	31.3	16.19
CDL15_Pgr001859	38.136	37.66	3.103	64.256	23.936	6.186	5.66	34.88	20.666	8.373	15.93
CDL15_Pgr001860	2.71	1.803	1.116	0.29	3.006	1.93	2.75	0.79	9.926	1.493	2.663
CDL15_Pgr001861	NA	NA	NA	NA	NA	NA	NA	NA	NA	NA	NA
CDL15_Pgr001862	12.36	45.793	1.003	41.66	8.573	5.896	8.173	72.983	11.96	18.266	18.31
CDL15_Pgr001863	7.516	15.94	9.276	27.793	6.903	7.903	13.096	12.95	7.26	6.26	8.65
CDL15_Pgr001864	0.226	5.093	0.196	0.063	0.113	4.286	0.43	0.043	0.66	12.263	0.29
CDL15_Pgr001865	8.976	2.836	1.5	5.323	24.13	1.126	1.566	0.053	6.42	0.243	1.38
CDL15_Pgr001866	20.543	4.926	3.78	1.536	37.42	1.846	17.363	1.826	30.4	1.146	15.08
CDL15_Pgr001867	1.776	0.313	2.016	21.826	4.403	0.77	0.743	0.093	6.23	0.083	0.25
CDL15_Pgr001868	210.53	93.353	1.063	11.293	269.696	9.19	3.806	0.336	129.833	16.62	7.246
CDL15_Pgr001869	NA	NA	NA	NA	NA	NA	NA	NA	NA	NA	NA
CDL15_Pgr001870	178.593	68.513	8.453	5.33	507.136	3.526	7.743	0.45	263.526	41.61	10.246
CDL15_Pgr001871	277.903	263.713	3.85	6.403	359.34	33.436	23.15	0.293	209.356	65.91	9.37
CDL15_Pgr001872	1.233	0.133	0.343	13.813	8.433	0.15	0.843	3.03	3.316	0.366	1.566
CDL15_Pgr001873	3.196	0.363	341.946	17.65	4.98	0.256	333.633	20.326	3.116	0.233	62.086
CDL15_Pgr001874	31.463	24.596	35.83	31.186	38.056	46.526	23.79	25.376	31.72	44.783	16.213
CDL15_Pgr001875	36.536	31.806	30.563	25.513	36.643	23.52	35.526	29.956	31.266	36.31	38.12
CDL15_Pgr001876	9.033	28.52	21.963	250.746	96.71	22.06	24.053	103.816	86.573	37.53	32.15
CDL15_Pgr001877	33.15	13.733	7.4	15.513	23.76	8.593	8.636	24.616	32.806	15.026	23.05
CDL15_Pgr001878	21.64	18.656	25.67	29.54	19.053	13.333	18.976	34.746	22.206	19.26	17.136
CDL15_Pgr001879	0	0	0.056	0	0	0	0	0	0	0	0
CDL15_Pgr001880	0	0	0.01	0	0	0	0	0	0	0	0
CDL15_Pgr001881	6.896	10.093	8.036	13.466	4.473	2.456	13.106	17.063	5.533	4.186	13.5
CDL15_Pgr001882	10.433	5.586	1.12	17.246	5	0.71	1.69	7.846	4.676	0.95	4.813
CDL15_Pgr001883	0.32	0.553	1.07	9.423	0.513	1.55	0.313	0.583	0.473	0.353	0.233
CDL15_Pgr001884	5210.81	1826.52	3709.41	1120.62	4002.3	1063.76	3290.89	3276.86	3443.11	1053.15	7493.49
CDL15_Pgr001885	0.776	0.633	1.03	18.393	0.646	0.22	1.05	0.65	0.053	0.22	1.996
CDL15_Pgr001886	18.61	13.736	34.376	31.436	18.106	19.043	22.443	22.266	12.703	17.856	9.603
CDL15_Pgr001887	3.736	5.353	11.463	4.713	4.98	3.626	1.773	2.89	4.783	9.35	2.59
CDL15_Pgr001888	15.516	3.12	1.623	14.856	13.05	3.093	2.44	20.116	15.613	2.356	10.406
CDL15_Pgr001889	14.573	6.723	9.73	16.173	17.643	22.143	4.123	7.843	11.31	9.776	3
CDL15_Pgr001890	62.493	16.62	5.146	12.623	49.196	70.906	2.59	4.703	58.06	60.013	4.713
CDL15_Pgr001891	7.903	2.866	0.4	2.1	10.426	5.25	0.526	3.306	6.636	6.16	4.563
CDL15_Pgr001892	46.863	32.113	41.513	80.363	17.08	3.396	21.713	36.886	23.843	6.426	19.03
CDL15_Pgr001893	4.13	3.483	1.096	4.706	3.176	1.026	1.783	2.94	3.24	1.45	1.973
CDL15_Pgr001894	35.563	29.19	4.26	36.676	7.526	11.936	6.473	8.606	4.003	17.16	3.91
CDL15_Pgr001895	4.32	0.4	11.623	0.763	2.496	1.153	8.69	0.46	3.97	5.973	1.313
CDL15_Pgr001896	169.666	120.756	199.376	117.616	195.73	169.483	190.226	82.29	179.94	130.426	104.486
CDL15_Pgr001897	7	8.586	14.193	11.65	4.616	3.79	13.603	14.913	7.056	4.976	11.263
CDL15_Pgr001898	3.006	12.283	1.796	5.856	1.683	6.1	3.126	1.146	1.226	7.3	1.22
CDL15_Pgr001899	NA	NA	NA	NA	NA	NA	NA	NA	NA	NA	NA
CDL15_Pgr001900	11.883	15.14	16.616	16.21	8.083	6.82	17.43	12.92	8.763	9.716	13.186
CDL15_Pgr001901	0.243	0.023	0	0.043	0.03	0.006	0.03	0.016	0.043	0.006	0.016
CDL15_Pgr001902	0.05	0	0	0	0	0	0	0	0	0	0
CDL15_Pgr001903	NA	NA	NA	NA	NA	NA	NA	NA	NA	NA	NA
CDL15_Pgr001904	0.846	0.023	0	0.03	0.856	0	0.006	0.07	1.253	0	0.13
CDL15_Pgr001905	3.506	0.033	0.036	0.366	1.476	0	0.006	1.303	1.32	0.056	0.15
CDL15_Pgr001906	0	0	0	0	0.163	0	0	0	0.166	0	0
CDL15_Pgr001907	0.13	0	0	0.013	0.09	0	0	0.053	0.19	0.023	0.023
CDL15_Pgr001908	1.32	0.233	0.006	0.033	1.17	0.18	0.006	0	0.513	0.58	0.14
CDL15_Pgr001909	0.033	0.036	0	0	0.033	0.033	0	0	0.066	0	0.07
CDL15_Pgr001910	0.393	0.533	0.13	0.03	0.186	0.436	0.146	0.013	0.276	1.606	0.09
CDL15_Pgr001911	81.08	123.146	108.27	53.923	160.26	141.146	90.923	93.023	83.07	55.38	117.876
CDL15_Pgr001912	35.443	53.066	173.923	45.24	31.823	46.45	183.616	60.256	34.216	35.22	96.166
CDL15_Pgr001913	0.043	0.653	1.993	0.096	0	2.066	0.556	0.07	0	1.11	0.016
CDL15_Pgr001914	14.826	1.696	0.32	0.32	0.16	0.27	0.213	3.36	0.706	1.56	32.82
CDL15_Pgr001915	0.02	0	0	0.036	0	0	0	0	0	0	0
CDL15_Pgr001916	50.49	19.856	7.076	48.566	35.04	18.04	7.443	39.86	39.02	31.67	13.056
CDL15_Pgr001917	0	0	0.446	0.026	0	0	0.113	0.056	0.03	0	1.256
CDL15_Pgr001918	0	0	0.36	0	0	0	0.226	0	0	0.026	0.243
CDL15_Pgr001919	37.656	11.583	84.606	14.57	32.62	17.763	52.853	20.04	33.816	25.11	20.473
CDL15_Pgr001920	112.263	120.716	147.81	56.183	108.13	172.76	110.853	66.313	97.2	122.596	56.706
CDL15_Pgr001921	0.363	0.153	0.4	0.14	0.113	0.063	0.64	0.156	0.19	0.176	0.63
CDL15_Pgr001922	0	0	0	0.113	0	0.343	0	0	0	0	0.12
CDL15_Pgr001923	67.416	71.94	43.59	68.853	55.67	49.63	27.893	46.33	45.363	31.133	30.54
CDL15_Pgr001924	23.63	34.43	39.283	53.37	26.62	30.11	21.196	25.25	19.45	20.856	14.85
CDL15_Pgr001925	0.02	0	0.04	0.843	0.02	0.02	0.04	0.08	0	0.02	0.246
CDL15_Pgr001926	0.16	0.376	1.5	0.096	0.306	0.123	0.26	0.036	0.373	0.373	0.306
CDL15_Pgr001927	8.49	10.47	7.77	9.776	5.166	3.426	8.51	11.593	7.053	6.41	11.356
CDL15_Pgr001928	4.74	2.793	0.126	0.253	1.15	0.066	0.656	0.96	5.473	1.936	6.846
CDL15_Pgr001929	65.51	51.726	114.76	83.733	75.99	82.03	74.95	77.14	64.493	77.186	54.863
CDL15_Pgr001930	14.03	0.12	0.196	0.08	3.36	0.02	0.066	0.303	13.88	0	0.3
CDL15_Pgr001931	1.543	0.246	0.04	0.456	0.443	0.05	0.02	0.04	1.65	0.62	0.143
CDL15_Pgr001932	2.306	0.65	0.153	0.503	0.766	0.103	0.05	1.223	1.4	0.36	0.386
CDL15_Pgr001933	4.92	3.14	0.783	4.256	4.25	2.23	1.576	4.06	4.436	3.023	3.01
CDL15_Pgr001934	19.18	57.723	8.14	3.54	125.23	138.38	9.76	10.886	62.253	164.67	5.563
CDL15_Pgr001935	0.283	1.636	3.376	3.206	1.096	1.126	7.1	0.453	0.536	0.66	4.78
CDL15_Pgr001936	0.093	0.23	17.76	0.46	0.023	0.023	0.046	7.63	0.023	0	0.59
CDL15_Pgr001937	60.1	71.8	41.09	101.993	47.456	29.45	51.923	73.85	51.736	41.63	51.663
CDL15_Pgr001938	104.78	70.253	155.533	38.056	22.97	2.826	263.98	9.806	35.87	11.166	196.386
CDL15_Pgr001939	2.95	8.916	3.186	9.5	1.923	0.843	7.84	11.52	1.983	0.926	6.363
CDL15_Pgr001940	22.94	14.72	21.8	32.073	22.93	5.103	19.56	38.88	20.536	15.013	18.356
CDL15_Pgr001941	26.013	43.47	23.266	93.403	12.066	5.083	64.986	59.456	21.036	15.916	37.15
CDL15_Pgr001942	6.646	9.243	24.693	29.38	6.693	0.923	81.71	33.436	13.73	7.433	54.433
CDL15_Pgr001943	3.553	0.666	0.813	1.52	3.06	1.106	0.703	3.576	5.23	1.096	4.603
CDL15_Pgr001944	30.913	13.03	31.57	27.79	38.35	37.46	15.636	26.746	32.853	63.54	13.986
CDL15_Pgr001945	1.916	1.023	0.763	9.813	3.303	0.656	1.756	5.296	2.276	1.47	2.323
CDL15_Pgr001946	0	0	0.113	0	0	0	0	0	0	0	0
CDL15_Pgr001947	1.6	1.54	1.316	5.723	4.526	2.066	1.336	1.006	2.706	5.77	2.156
CDL15_Pgr001948	0.216	0.07	0.233	0.833	0.403	0.076	0.103	1.116	0.146	0.01	0.703
CDL15_Pgr001949	57.736	80.623	66.96	63.353	50.583	50.423	90.473	102.97	56.846	52.176	96.263
CDL15_Pgr001950	0.563	0.4	0.516	4.6	0.383	0.163	0.556	1.72	0.433	0.22	0.53
CDL15_Pgr001951	2.58	2.71	3.763	5.53	1.376	1.553	1.663	0.206	1.873	2.916	0.583
CDL15_Pgr001952	3.606	4.54	5.366	5.856	2.156	1.136	7.56	9.94	2.853	2.976	10.426
CDL15_Pgr001953	199.45	125.04	60.216	227.623	100.28	45.403	74.91	112.456	92.48	37.32	157.336
CDL15_Pgr001954	7.063	12.12	17.03	17.02	8.916	7.536	23.926	10.603	9.363	10.11	21.333
CDL15_Pgr001955	39.74	28.486	19.27	53.763	28.766	10.243	24.083	39.31	25.42	10.333	33.566
CDL15_Pgr001956	0	0	0	0	0.796	3.563	1.403	3.473	0	0	0
CDL15_Pgr001957	77.753	116.556	45.166	75.423	81.11	76.496	50.546	96.86	79.583	46.636	49.81
CDL15_Pgr001958	1.183	0.383	2.936	32.41	4.06	1.376	0.516	1.653	0.65	0.153	5.68
CDL15_Pgr001959	1.093	1.51	0.156	2.816	0.586	0.223	0.386	1.253	0.713	0.343	0.646
CDL15_Pgr001960	11.043	9.636	2.293	19.543	7.43	2.096	2.16	12	6.876	3.36	4.306
CDL15_Pgr001961	5.863	7.33	2.57	14.416	3.61	2.646	7.51	4.78	4.496	4.55	8.29
CDL15_Pgr001962	0.02	0	0	0	0	0	0.02	0	0	0	0
CDL15_Pgr001963	152.673	76.336	108.693	101.296	139.94	141.15	83.72	94.163	129.836	101.12	108.333
CDL15_Pgr001964	5.056	1.926	1.973	8.59	3.14	3.283	1.813	4.533	1.87	3.453	2.636
CDL15_Pgr001965	0.566	0	0.226	0.046	0.28	0	0	0	0.993	0	0.553
CDL15_Pgr001966	41.2	6.603	2.35	2.293	23.546	4.953	1.48	3.74	33.163	7.146	14.773
CDL15_Pgr001967	197.993	112.846	160.66	194.583	136.37	175.926	128.87	199.316	122.866	106.083	174.003
CDL15_Pgr001968	33.08	81.93	27.08	54.526	25.7	31.64	47.586	32.543	19.666	12.603	41.52
CDL15_Pgr001969	2.12	0.616	0.403	0.8	0.76	0	0	0.946	0.583	0.186	1.236
CDL15_Pgr001970	34.103	9.016	5.623	24.083	28.943	7.553	4.94	38.733	28.63	7.3	16.276
CDL15_Pgr001971	57.07	16.306	11.883	58.14	76.956	24.493	13.116	106.483	76.36	25.176	35.126
CDL15_Pgr001972	2.79	0.886	17.94	174.14	65.46	5.873	2.653	9.333	2.396	1.313	5.866
CDL15_Pgr001973	61.606	64.213	26.873	56.493	50.45	50.79	26.22	35.92	38.876	34.91	18.28
CDL15_Pgr001974	7.283	4.61	4.933	7.223	4.8	2.02	10.66	24.863	7.636	2.303	23.396
CDL15_Pgr001975	0.13	0.153	0.373	0.576	0.1	0.263	0.253	0.12	0.113	0.07	0.24
CDL15_Pgr001976	0	0	0	0	0	0	0	0	0	0	0.636
CDL15_Pgr001977	0	0.13	0.113	2.26	0	0	0.153	0.056	0.096	0.04	0.103
CDL15_Pgr001978	256.303	113.073	62.57	174.37	997.463	1047.59	30.743	79.78	1014.02	123.396	329.55
CDL15_Pgr001979	127.943	56.6	35.803	136.9	88.28	43.293	34.566	70.28	75.596	41.29	40.73
CDL15_Pgr001980	NA	NA	NA	NA	NA	NA	NA	NA	NA	NA	NA
CDL15_Pgr001981	0	0	0	0.086	0.043	0	0.043	0.043	0	0	0
CDL15_Pgr001982	1.193	0.953	0	0.816	0.456	0.596	0.636	0.453	0.936	0.42	6.446
CDL15_Pgr001983	0.073	0.053	0.083	6.886	0.166	0	0.063	5.026	0.01	0.093	0.78
CDL15_Pgr001984	28.24	10.586	6.82	29.28	25.406	14.226	3.406	16.246	19.193	18.436	5.726
CDL15_Pgr001985	4.226	7.003	2.61	11.503	2.38	0.35	6.093	21.586	3.203	0.536	13.556
CDL15_Pgr001986	27.833	13.466	15.8	16.636	34.356	37.053	9.036	21.313	32.39	37.323	12.11
CDL15_Pgr001987	0	0	0	0	0	0	0	0	0	0	0.536
CDL15_Pgr001988	27.543	10.18	22.563	13.99	38.126	36.26	11.986	19.016	35.236	32.46	14.823
CDL15_Pgr001989	NA	NA	NA	NA	NA	NA	NA	NA	NA	NA	NA
CDL15_Pgr001990	30.53	12.91	7.193	22.873	23.886	11.41	8.726	13.813	25.156	14.473	9.05
CDL15_Pgr001991	0.703	0.313	0.626	1.113	0.03	0	0.453	0.476	0.03	0	10.87
CDL15_Pgr001992	9.716	18.846	4.613	12.23	3.55	8.043	12.356	12.923	5.746	10.46	17.063
CDL15_Pgr001993	15.816	8.87	3.223	0	2.516	19.84	0.126	0	2.226	31.066	0
CDL15_Pgr001994	NA	NA	NA	NA	NA	NA	NA	NA	NA	NA	NA
CDL15_Pgr001995	NA	NA	NA	NA	NA	NA	NA	NA	NA	NA	NA
CDL15_Pgr001996	172.026	203.32	217.103	214.893	169.28	224.97	222.553	149.59	166.946	228.176	129.553
CDL15_Pgr001997	8.413	8.04	8.126	13.13	6.983	4.296	8.86	19.236	6.85	5.94	13.153
CDL15_Pgr001998	0.086	0	0.083	0	0	0.09	0	0	0	0	0
CDL15_Pgr001999	43.253	40.45	18.083	28.82	18.743	24.5	20.223	29.006	13.423	29.223	17.813
CDL15_Pgr002000	0	0.106	0	0	0	0	0	0	0.103	0	0.106
CDL15_Pgr002001	31.763	15.803	6.103	18.446	19.313	5.95	7.903	24.803	29.74	9.596	28.656
CDL15_Pgr002002	2.213	2.306	0.923	1.92	0.493	0.17	0.766	0.58	0.166	0.413	2.3
CDL15_Pgr002003	5.036	1.29	0.12	0.36	1.066	0.213	0.08	0.833	1.456	0.2	3.193
CDL15_Pgr002004	176.256	172.396	45.643	106.466	67.686	27.896	35.163	122.56	108.893	103.476	97.986
CDL15_Pgr002005	4.18	10.94	0.58	10.27	1.226	1.65	1.553	1.906	1.443	0.823	2.69
CDL15_Pgr002006	NA	NA	NA	NA	NA	NA	NA	NA	NA	NA	NA
CDL15_Pgr002007	214.006	210.703	51.663	129.45	138.513	55.696	78.663	290.196	214.53	221.573	241.976
CDL15_Pgr002008	9.983	23.616	9.98	7.486	4.89	1.06	17.743	14.28	4.873	1.863	17.366
CDL15_Pgr002009	3.036	2.723	1.266	3.13	1.98	0.45	2.163	5.1	2.46	1.676	7.93
CDL15_Pgr002010	82.066	27.113	17.786	37.843	60.036	14.74	22.603	38.56	76.24	21.216	45.253
CDL15_Pgr002011	13.893	5.66	0.103	10.99	3.82	0.233	0.546	5.7	7.303	5.626	5.04
CDL15_Pgr002012	6.363	7.123	2.493	7.62	5.466	2.576	3.473	6.416	7.213	2.36	3.793
CDL15_Pgr002013	14.836	16.546	12.513	19.153	14.036	5.396	20.096	21.97	12.67	8.29	23.253
CDL15_Pgr002014	2.41	0	0	1.67	3.173	0.953	0	0.343	0.496	2.91	0
CDL15_Pgr002015	0.246	2.476	4.386	104.326	0.81	7.563	2.33	147.88	1.17	7.966	4.036
CDL15_Pgr002016	3.066	3.316	3.68	9.166	1.656	0.863	2.89	7.656	1.643	1.42	3.503
CDL15_Pgr002017	73.46	39.273	69.183	50.626	72.55	29.306	63.636	48.553	86.903	44.05	63.66
CDL15_Pgr002018	0	0	0	0.09	0.05	0	0	0	0.016	0	0
CDL15_Pgr002019	0.166	0.186	0	0.176	0	0	0.336	0	0	0	0
CDL15_Pgr002020	NA	NA	NA	NA	NA	NA	NA	NA	NA	NA	NA
CDL15_Pgr002021	NA	NA	NA	NA	NA	NA	NA	NA	NA	NA	NA
CDL15_Pgr002022	0	0	0	0.133	0	0	0	0	0.066	0	0.14
CDL15_Pgr002023	0.85	0.396	0.163	2.606	0.243	0.013	0.303	0.326	0.106	0.06	1.64
CDL15_Pgr002024	0	0	0	0.22	0	0	0	0	0	0	0
CDL15_Pgr002025	NA	NA	NA	NA	NA	NA	NA	NA	NA	NA	NA
CDL15_Pgr002026	2.68	15.7	7.366	1.616	1.386	15.95	10.88	1.316	2.056	10.856	3.166
CDL15_Pgr002027	6.633	5.05	4.243	0.696	2.923	28.326	4.29	0.483	6.22	12.476	1.443
CDL15_Pgr002028	NA	NA	NA	NA	NA	NA	NA	NA	NA	NA	NA
CDL15_Pgr002029	52.713	36.92	26.053	46.456	53.64	56.03	19.86	41.466	64.726	51.816	29.263
CDL15_Pgr002030	0.393	0.276	1.323	10.45	0.346	0.09	1.05	0.173	0.226	0.163	0.36
CDL15_Pgr002031	9.456	13.063	4.293	30.86	5.45	2.186	8.883	25.183	6.82	3.24	11.206
CDL15_Pgr002032	2.933	1.12	0.393	1.08	1.516	0.65	0.603	6.166	2.156	1.073	3.283
CDL15_Pgr002033	7.626	0.196	0.063	1.08	11.326	0.39	0.573	0.51	17.03	0.783	1.45
CDL15_Pgr002034	33.173	9.253	1.78	10.773	31.1	5.363	0.85	10.226	42.706	10.456	6.446
CDL15_Pgr002035	12.95	0.216	0.016	0.066	7.476	0.016	0.123	1.343	22.72	0.796	4.03
CDL15_Pgr002036	16.323	12.156	4.24	17.38	10.8	4.276	6.76	15.516	12.413	5.546	11.773
CDL15_Pgr002037	10.913	17.19	6.203	9.526	6.413	8.743	6.88	15.27	10.333	9.253	13.393
CDL15_Pgr002038	3.25	3.23	20.776	1.306	2.56	1.3	20.296	1.48	1.733	1.57	1.88
CDL15_Pgr002039	162.726	673.036	106.71	1.14	750.94	2895.47	149.16	56.78	1049.43	1385.34	505.346
CDL15_Pgr002040	8.14	11.24	0.986	2.8	3.11	3.296	2.553	5.04	4.37	3.09	4.81
CDL15_Pgr002041	53.396	68.183	31.473	40.52	93.133	94.226	65.29	46.593	105.38	17.306	47.22
CDL15_Pgr002042	0.153	0	0	0.156	0.29	0	0	0.153	0.146	0	0.16
CDL15_Pgr002043	0.036	0.076	0.293	0.183	0.036	0	0.336	0.073	0.073	0	0.163
CDL15_Pgr002044	15.386	12.78	27.183	5.396	10.523	18.283	14.49	7.596	11.346	28.273	9.7
CDL15_Pgr002045	31.936	15.87	166.556	1.09	139.666	108.523	246.633	31.816	127.09	67.15	71.26
CDL15_Pgr002046	20.7	4.273	1.296	5.393	14.63	2.096	2.276	10.393	19.6	1.393	16.796
CDL15_Pgr002047	82.43	119.18	79.59	1.426	115.136	307.383	110.49	41.446	114.15	161.52	57.466
CDL15_Pgr002048	16.3	16.063	2.366	18.196	6.186	3.56	2.353	13.29	6.853	7.796	5.05
CDL15_Pgr002049	57.326	62.383	44.273	59.126	59.71	41.483	59.863	43.836	61.463	44.74	40.326
CDL15_Pgr002050	38.266	55.49	33.36	51.936	45.56	40.52	47.133	60.23	31.663	28.643	42.943
CDL15_Pgr002051	0.5	0.29	63.226	7.23	0.44	0.273	7.52	1.216	0.34	0.086	10.31
CDL15_Pgr002052	18.463	27.09	26.5	26.166	15.866	9.9	24.516	38.756	17.683	10.026	25.38
CDL15_Pgr002053	NA	NA	NA	NA	NA	NA	NA	NA	NA	NA	NA
CDL15_Pgr002054	60.89	35.933	4.6	20.29	68.256	13.813	9.59	63.526	89.89	19.51	56.01
CDL15_Pgr002055	10.43	17.88	8.633	26.286	5.97	3.43	19.956	26.06	6.33	3.886	21.44
CDL15_Pgr002056	70.25	91.216	20.916	149.526	35.106	14.03	65.896	94.026	38.633	16.943	104.996
CDL15_Pgr002057	0.21	0.286	0	0.4	0.033	0.033	0.07	0.65	0.21	0.7	0.11
CDL15_Pgr002058	25.103	17.65	11.893	22.946	20.066	15.376	8.886	22.18	18.136	20.586	14.386
CDL15_Pgr002059	1.806	2.666	4.243	16.04	0.693	0.483	7.053	10.646	0.82	1.16	5.373
CDL15_Pgr002060	209.913	275.326	383.726	245.456	283.13	253.27	384.66	224.42	188.836	135.276	223.643
CDL15_Pgr002061	15.463	13.146	12.026	21.783	12.643	11.18	14.043	22.396	15.496	16.676	16.396
CDL15_Pgr002062	0.763	3.213	4.886	2.4	3.633	2.75	16.296	6.1	1.283	0.373	18.066
CDL15_Pgr002063	2.373	1.806	0.65	5.606	0.883	0.36	1.48	4.786	1.043	0.463	3.376
CDL15_Pgr002064	11.85	9.676	1.67	8.99	7.04	6.193	3.25	9.493	7.823	6.263	8.19
CDL15_Pgr002065	0	0	0.046	0	0	0	0	0	0	0	0
CDL15_Pgr002066	6.796	1.373	0.306	0.69	3.25	0.236	0.153	1.52	3.696	0.076	2.37
CDL15_Pgr002067	0.846	0.3	0	0.886	0.266	0	0.27	0.556	0.266	0	0
CDL15_Pgr002068	7.65	5.26	0.73	6.796	5.326	2.87	0.68	4.54	5.94	5.406	1.43
CDL15_Pgr002069	141.92	132.096	434.46	511.68	118.233	51.28	426.12	266.66	92.46	38.22	191.856
CDL15_Pgr002070	NA	NA	NA	NA	NA	NA	NA	NA	NA	NA	NA
CDL15_Pgr002071	4	9.213	4.336	22.233	1.83	0.913	4.56	10.313	1.526	2.446	4.22
CDL15_Pgr002072	27.573	29.333	24.633	35.536	25.893	12.786	39.81	42.53	29.036	16.823	38.316
CDL15_Pgr002073	1.996	1.93	1.953	3.82	2.233	1.443	2.953	5.71	3.72	2.14	2.49
CDL15_Pgr002074	3.34	5.573	2.933	3.166	8.933	17.843	0.713	8	5.426	6.826	3.78
CDL15_Pgr002075	23.79	16.996	25.76	29.28	25.09	13.616	23.073	37.756	29.136	20.37	20.016
CDL15_Pgr002076	22.96	1.523	0.496	3.01	12.736	0.166	0.716	5.176	25.813	1.356	10.656
CDL15_Pgr002077	5.286	14.026	7.67	2.35	9.453	17.49	16.44	6.513	11.5	14.65	17.553
CDL15_Pgr002078	8.133	7.096	29.606	44.943	7.886	5.596	35.476	19.216	7.8	10.96	24.416
CDL15_Pgr002079	0	0.11	0.053	0.05	0	0.053	0	0	0	0	0
CDL15_Pgr002080	0.526	0.146	0.02	1.12	0.006	0.01	0.093	2.56	0.193	0.33	2.95
CDL15_Pgr002081	0.153	0.016	0.483	14.943	0.033	0.016	1.563	4.75	0.206	0	1.176
CDL15_Pgr002082	43.39	80.056	11.45	107.81	26.416	18.536	27.066	102.926	27.373	20.35	65.473
CDL15_Pgr002083	0	0	0	0	0	0	0	4.006	0	0	0.45
CDL15_Pgr002084	2.37	2.826	2.103	9.863	2.796	1.53	4.81	19.826	2.823	2.523	10.983
CDL15_Pgr002085	29.793	37.903	21.93	50.436	34.656	20.653	27.063	56.3	32.753	24.296	18.586
CDL15_Pgr002086	1.98	5.33	1.68	4.063	1.133	0.553	3.08	6.003	2.576	0.92	4.023
CDL15_Pgr002087	11.35	16.13	6.706	10.68	6.67	5.343	10.983	12.876	12.04	9.696	18.453
CDL15_Pgr002088	26.75	36.12	10.94	34.813	16.543	10.47	27.923	28.006	17.063	7.866	49.996
CDL15_Pgr002089	0.02	0.01	29.823	0.26	0.01	0	0.053	0.02	0.01	0.01	0
CDL15_Pgr002090	0.453	14.293	0.283	0.153	3.776	7.87	0.893	1.36	5.416	6.726	5.386
CDL15_Pgr002091	0.306	0.263	0.723	1.473	7.513	5.446	0.646	1.4	3.75	0.646	3.39
CDL15_Pgr002092	2.626	0.35	4.33	15.92	0.32	0	9.82	0	1.93	0.106	2.163
CDL15_Pgr002093	50.873	57.183	71.176	39.986	72.12	24.02	70.97	62.173	75.34	57.25	94.06
CDL15_Pgr002094	0.236	0.13	0.463	0.753	0.163	0.036	0.623	2.956	0.093	0.036	4.653
CDL15_Pgr002095	0	0	0	0	0	0	0	0	0	0	14.35
CDL15_Pgr002096	31.336	15.423	34.43	19.696	44.733	37.016	23.856	28.446	36.493	45.39	24.946
CDL15_Pgr002097	4.423	0.313	2.226	0.39	0.853	0	3.046	0.38	4.056	0	0.31
CDL15_Pgr002098	0	0	0.226	0.056	0	0	0.293	0	0	0	0.43
CDL15_Pgr002099	37.336	27.916	6.936	31.58	12.753	35.316	4.343	25.943	24.88	17.986	16.416
CDL15_Pgr002100	0.04	0.02	0.253	0.093	0	0.04	0.176	0	0	0.02	0.146
CDL15_Pgr002101	43.09	18.483	4.203	46.963	25.6	9.486	4.436	25.436	34.156	12.606	5.356
CDL15_Pgr002102	1.67	6.46	2.313	0.626	0.21	4.586	7.61	2.11	0.833	4.833	3.936
CDL15_Pgr002103	2.233	1.626	0.746	0.653	1.08	0.396	1.48	4.326	2.983	1.236	3.2
CDL15_Pgr002104	0.203	0.633	2.473	0.8	0	0.27	0.34	0.066	0.066	1.4	0.563
CDL15_Pgr002105	2.706	0.1	5.743	0.74	1.356	0.096	3.88	0.25	1.603	0.576	1.65
CDL15_Pgr002106	0.54	0.063	0.156	11.376	0.373	0.08	0.1	0.49	0.28	0.12	0.15
CDL15_Pgr002107	6.656	6.793	2.733	11.87	4.64	2.956	2.123	7.733	5.083	6.013	3.32
CDL15_Pgr002108	0	0	0.376	0	0	0	0	0	0	0	0
CDL15_Pgr002109	12.993	24.743	0.92	5.5	1.94	3.316	1.423	8.34	8.48	5.793	5.856
CDL15_Pgr002110	3.516	1.676	0.333	3.01	1.906	0.446	0.27	1.95	2.656	1.083	0.466
CDL15_Pgr002111	82.103	81.726	24.8	75.803	54.473	63.703	29.516	69.356	53.14	65.936	41.31
CDL15_Pgr002112	244.44	261.476	79.923	400.84	100.76	35.466	139.046	195.726	145.196	56.3	235.58
CDL15_Pgr002113	0.256	0	0.083	1.676	0	0	0.083	0	0	0	0.263
CDL15_Pgr002114	NA	NA	NA	NA	NA	NA	NA	NA	NA	NA	NA
CDL15_Pgr002115	118.26	48.41	99.58	48.223	139	78.216	113.773	63.81	129.523	114.7	101.98
CDL15_Pgr002116	2.66	3.496	4.09	3.376	2.476	2.213	4.756	1.136	2.81	2.7	1.893
CDL15_Pgr002117	1.016	7.936	81.6	40.366	3.983	21.353	79.806	0.43	3.936	10.836	19.316
CDL15_Pgr002118	0	0	0.193	0	0	0	0	0	0	0	0
CDL15_Pgr002119	1.466	1.146	2.466	1.5	1.553	0.716	5.823	0.786	1.72	0.696	2.343
CDL15_Pgr002120	17.963	3.753	12.35	3.636	35.16	2.22	37.59	21.16	28.013	6.406	24.336
CDL15_Pgr002121	12.603	8.793	4.66	13.446	8.486	2.76	6.916	11.996	9.256	2.963	10.126
CDL15_Pgr002122	22.866	19.813	17.633	32.103	15.32	7.656	23.013	30.88	19.66	9.946	22.693
CDL15_Pgr002123	0.1	0	0	0.033	0.266	0	0	0.033	0.033	0	0.036
CDL15_Pgr002124	0.06	0	0	0	0	0	0	0.17	0.06	0	0
CDL15_Pgr002125	20.22	18.76	11.493	16.166	16.51	12.963	16.413	22.24	17.33	15.573	23.946
CDL15_Pgr002126	0.14	0.283	0	0.133	0.18	0.23	0	0.226	0.093	0.09	0.196
CDL15_Pgr002127	45.17	30.67	46.66	45.5	52.546	38.246	36.68	45.48	54.636	44.706	28.833
CDL15_Pgr002128	23.823	36.053	26.543	21.576	16.603	15.01	21.936	32.593	24.843	22.933	25.146
CDL15_Pgr002129	494.743	237.786	203.883	465.056	293.68	143.246	154.366	250.173	239.82	120.31	111.88
CDL15_Pgr002130	128.073	15.996	15.11	108.43	110.866	5.273	14.876	184.03	121.223	6.783	64.343
CDL15_Pgr002131	1.166	0	0.023	0.176	0.183	0	0	0.07	0.536	0.21	0.31
CDL15_Pgr002132	8.526	5.296	0.98	9.743	3.363	1.87	1.16	6.743	5.166	1.31	4.316
CDL15_Pgr002133	NA	NA	NA	NA	NA	NA	NA	NA	NA	NA	NA
CDL15_Pgr002134	18.563	20.453	13.786	10.57	20.973	33.776	20.163	6.69	23.08	21.25	3.98
CDL15_Pgr002135	0.836	1.536	0.343	0.09	0.123	3.746	0.896	0	0.61	1.436	0.2
CDL15_Pgr002136	17.493	93.573	0.826	1.293	4.86	30.92	4.893	0.736	3.396	74.13	2.446
CDL15_Pgr002137	16.683	33.276	16.653	21.93	15.136	12.873	27.98	24.106	17.323	14.5	24.39
CDL15_Pgr002138	25.8	90.863	48.76	57.173	17.173	156.45	27.77	23.68	15.573	228.076	9.046
CDL15_Pgr002139	17.76	15.856	18.363	15.53	15.826	27.22	15.256	18.686	18.413	29.7	17.606
CDL15_Pgr002140	1.16	2.76	3.81	2.686	3.323	2.523	3.693	0.86	1.186	10.583	4.32
CDL15_Pgr002141	0.896	1.7	8.74	8.593	0.183	2.536	6.596	3.756	1.833	28.053	2.593
CDL15_Pgr002142	0.85	3.423	2.076	5.44	1.196	0.676	4.53	4.29	1.02	0.296	2.92
CDL15_Pgr002143	9.783	4.5	18.6	3.966	7.54	4.456	12.223	5.366	7.54	9.126	6.45
CDL15_Pgr002144	2.866	0.88	3.306	13.013	0.76	0.61	1.9	3.966	1.493	0.58	1.696
CDL15_Pgr002145	110.04	40.206	21.163	76.59	102.033	37.183	18.213	57.793	124.056	43.143	26.463
CDL15_Pgr002146	26.273	132.05	42.523	34.483	98.306	722.026	25.696	33.643	109.423	120.36	38.613
CDL15_Pgr002147	7.18	18.766	5.866	19.41	4.26	2.336	14.333	21.046	5.293	2.486	18.97
CDL15_Pgr002148	3.41	7.053	4.45	3.51	2.97	7.103	4.67	10.67	3.44	12.263	3.803
CDL15_Pgr002149	0	0	0.293	0.06	0	0	0.06	0.06	0	0	0.063
CDL15_Pgr002150	NA	NA	NA	NA	NA	NA	NA	NA	NA	NA	NA
CDL15_Pgr002151	NA	NA	NA	NA	NA	NA	NA	NA	NA	NA	NA
CDL15_Pgr002152	2.633	3.36	0.313	3.483	1.46	4.573	0.566	8.046	4.766	3.983	5.65
CDL15_Pgr002153	620.726	727.83	256.556	216.25	876.86	949.993	526.49	1173.36	815.32	776.173	953.633
CDL15_Pgr002154	0	0.073	1.72	0.023	0	0.073	0	0	0	0	0
CDL15_Pgr002155	0.126	0.36	19.316	5.33	0.546	0.116	0.48	4.303	0.253	0.116	0.543
CDL15_Pgr002156	24.146	18.76	4.4	26.013	46.456	38.226	7.923	39.313	36.35	32.17	10.426
CDL15_Pgr002157	25.76	23.993	14.793	37.636	14.466	7.076	9.5	11.606	16.266	5.14	7.62
CDL15_Pgr002158	1.116	8.446	2.676	2.84	0.82	0.516	9.566	12.48	0.736	0.606	10.203
CDL15_Pgr002159	23.143	7.843	10.396	27.753	22.74	4.213	20.826	37.14	19.643	11.52	22.233
CDL15_Pgr002160	148.833	123.4	50.613	74.91	126.06	100.146	59.156	194.79	167.306	204.656	110.653
CDL15_Pgr002161	0.633	0	0.02	0	0.3	0	0.02	0.093	0.306	0.056	0.06
CDL15_Pgr002162	10.443	0.433	0.413	0.733	0.26	0.14	2.166	5.796	0.22	0.18	20.896
CDL15_Pgr002163	11.956	7.48	8.216	14.746	10.373	6.216	5.453	13.483	11.706	10.253	5.676
CDL15_Pgr002164	NA	NA	NA	NA	NA	NA	NA	NA	NA	NA	NA
CDL15_Pgr002165	NA	NA	NA	NA	NA	NA	NA	NA	NA	NA	NA
CDL15_Pgr002166	16.05	21.166	17.973	23.436	11.153	8.353	19.623	28.016	14.393	9.823	16.36
CDL15_Pgr002167	0.056	0.03	0	0	0.056	0	0	0.026	0	0.056	0.06
CDL15_Pgr002168	8.236	15.113	3.983	18.113	3.816	2.04	4.06	8.026	4.423	2.316	9.6
CDL15_Pgr002169	28.296	26.346	4.306	5.9	19.186	20.073	4.89	7.253	48.723	29.596	7.166
CDL15_Pgr002170	NA	NA	NA	NA	NA	NA	NA	NA	NA	NA	NA
CDL15_Pgr002171	0.11	0.556	0.38	0.95	0.303	0.5	0.793	0.226	0.306	0.4	0.326
CDL15_Pgr002172	NA	NA	NA	NA	NA	NA	NA	NA	NA	NA	NA
CDL15_Pgr002173	0.11	0	0.106	0	0.213	0	0.33	0	0.543	0.16	0.456
CDL15_Pgr002174	130.466	112.586	44.943	80.67	100.9	66.256	62.293	86.593	141.016	88.68	124.963
CDL15_Pgr002175	99.756	81.14	27.68	20.79	85.523	32.926	26.523	15.906	132.47	39.213	14.66
CDL15_Pgr002176	10.073	10.313	12.873	16.213	9.766	3.816	11.33	16.96	10.603	7.07	10.483
CDL15_Pgr002177	13.26	34.47	13.183	12.323	6.626	4.48	38.386	22.476	8.753	7.416	33.366
CDL15_Pgr002178	127.35	266.186	63.476	124.216	163.426	478.916	61.84	50.99	107.533	123.746	34.05
CDL15_Pgr002179	34.976	19.123	24.643	26.733	32.353	13.246	19.36	29.773	32.446	21.18	32.406
CDL15_Pgr002180	0.053	0.89	0.556	0.143	0.013	0.753	0.303	1.296	0.08	0.216	0.456
CDL15_Pgr002181	58.73	143.096	33.866	79.393	72.986	76.69	33.4	67.003	56.006	47.68	25.623
CDL15_Pgr002182	63.223	26.89	20.61	10.7	86.686	218.333	22.996	26.376	84.266	118.593	19.566
CDL15_Pgr002183	15.913	7.036	14.063	4.413	10.33	8.263	12.01	35.933	19.086	27.536	69.06
CDL15_Pgr002184	0.676	4.533	0.613	0.503	0.503	0.963	2.396	3.16	1.096	2.136	12.51
CDL15_Pgr002185	9.553	4.82	1.126	11.7	5.856	0.926	1.813	10.056	8.936	2.746	7.13
CDL15_Pgr002186	0	0.106	1.453	1.316	0	0	0.04	0	0	0	0.013
CDL15_Pgr002187	5.776	6.283	14.066	13.67	5.556	3.113	14.653	5.773	4.976	3.21	10.816
CDL15_Pgr002188	11.783	5.98	2.32	16.966	7.416	2.27	2.65	10.33	7.496	4.406	4.663
CDL15_Pgr002189	30.91	37.776	16.333	29.813	24.526	23.123	18.13	33.533	21.873	29.26	18.953
CDL15_Pgr002190	0.14	0	0	0.136	0	0	0	0.266	0.136	0	0
CDL15_Pgr002191	0.803	0	0.173	0.376	0	0	0	0.246	0.216	0	0.04
CDL15_Pgr002192	0	0.043	0.29	0.283	0.04	0	0.123	0.083	0.086	0.206	0.58
CDL15_Pgr002193	17.23	19.736	14.526	14.983	15.366	10.67	20.766	23.383	18.26	21.366	37.6
CDL15_Pgr002194	3.013	1.18	12.53	2.453	2.203	0.536	3.646	16.936	2.48	1.433	12.63
CDL15_Pgr002195	0.073	0.066	0.113	0.07	0.02	0.02	0.16	0.04	0	0.033	0.986
CDL15_Pgr002196	17.256	7.616	9.38	11.913	13.553	7.98	8.64	14.996	17.906	10.853	11.376
CDL15_Pgr002197	0.896	0.23	0.383	9.28	0.22	0	0.476	2.736	0.193	0.056	0.06
CDL15_Pgr002198	0	0	0	0	0	0	0	0.286	0	0	0
CDL15_Pgr002199	14.246	9.313	5.803	13.296	10.06	4.82	7.343	14.97	15.456	7.64	9.083
CDL15_Pgr002200	37.523	18.466	28.323	45.38	35.213	22.42	17.07	26.893	26.693	29.09	10.916
CDL15_Pgr002201	23.66	16.076	10	19.023	13.553	4.47	22.083	26.076	19.48	5.773	34.226
CDL15_Pgr002202	7.54	6.636	1.226	18.54	3.366	1.5	1.233	11.083	4.316	3.09	2.646
CDL15_Pgr002203	3.156	6.473	4.57	10.406	1.706	1.443	5.343	10.476	3.113	1.336	9.243
CDL15_Pgr002204	0.49	0.236	0.786	10.123	0.833	0.206	0.416	1.976	0.033	0.12	1.28
CDL15_Pgr002205	0.12	0	0.04	0.193	0	0	0.363	0.026	0	0	2.003
CDL15_Pgr002206	69.413	51.723	54.64	71.523	96.493	64.556	45.696	70.813	77.07	85.11	38.683
CDL15_Pgr002207	15.913	15.956	10.493	32.236	8.91	2.406	8.22	13.92	7.8	2.616	8.4
CDL15_Pgr002208	0.05	0	0.2	0.05	0.05	0	0.153	0.196	0.05	0.05	0.163
CDL15_Pgr002209	0.25	0	0.246	0.05	0.15	0.25	0.2	0.05	0.15	0.05	0.053
CDL15_Pgr002210	37.953	1.64	0.05	0.193	12.16	0.5	0.1	0.146	34.65	0	1.32
CDL15_Pgr002211	16.24	7.276	0.54	13.013	11.32	4.656	4.78	1.026	3.593	2.626	26.793
CDL15_Pgr002212	NA	NA	NA	NA	NA	NA	NA	NA	NA	NA	NA
CDL15_Pgr002213	2.516	26.406	3.816	12.293	1.71	19.566	4.916	1.766	1.856	33.723	2.753
CDL15_Pgr002214	0	0	0	0.243	0	0	0	0.08	0	0	0.086
CDL15_Pgr002215	10.333	26.806	13.826	41.13	8.536	7.62	23.876	23.046	9.176	7.95	18.993
CDL15_Pgr002216	0	0	0.05	0	0	0	0	0	0	0	0
CDL15_Pgr002217	45.783	31.13	21.733	60.026	40.463	25.303	26.49	38.113	30.883	26.893	32.216
CDL15_Pgr002218	96.506	113.393	68.53	38.236	157.083	238.096	44.603	42.773	105.43	132.25	18.46
CDL15_Pgr002219	0.083	0.173	0	0	0	0	0.083	0	0	0	0
CDL15_Pgr002220	0.376	0	0	0.403	0.18	0.19	0.756	0.366	1.473	0	0.973
CDL15_Pgr002221	NA	NA	NA	NA	NA	NA	NA	NA	NA	NA	NA
CDL15_Pgr002222	NA	NA	NA	NA	NA	NA	NA	NA	NA	NA	NA
CDL15_Pgr002223	NA	NA	NA	NA	NA	NA	NA	NA	NA	NA	NA
CDL15_Pgr002224	42.996	38.04	47.54	65.34	42.653	30.503	47.623	65.273	39.543	39.57	43.29
CDL15_Pgr002225	0.16	0	0	0.173	0	0	0	0	0	0	0
CDL15_Pgr002226	2.573	4.563	2.163	5.086	1.74	1.246	4.016	6.32	2.296	1.07	6.736
CDL15_Pgr002227	31.783	13.66	23.49	11.176	6.783	24.906	18.706	14.603	28.586	6.086	54.56
CDL15_Pgr002228	7.693	6.086	8.933	9.176	4.973	2.423	7.44	8.31	4.53	3.19	7.4
CDL15_Pgr002229	6.503	6.993	5.57	13.716	6.27	7.623	5.136	34.63	5.03	6.953	18.336
CDL15_Pgr002230	0.956	0	0.066	9.776	0.266	0	0.136	0.396	0.34	0	0.07
CDL15_Pgr002231	13.54	14.89	9.283	12.006	7.003	5.476	8.783	10.84	11.236	5.256	10.316
CDL15_Pgr002232	0.253	0	0	0.123	0.803	0	0.063	0.123	0.256	0	0.536
CDL15_Pgr002233	212.946	97.486	320.553	73.993	375.176	282.133	45.39	55.016	308.97	153.203	45.073
CDL15_Pgr002234	12.836	11.996	4.056	12.6	7.773	5.89	4.77	14.383	9.21	8.703	8.91
CDL15_Pgr002235	55.783	43.25	113.513	67.103	56.876	47.56	62.533	39.613	48.11	26.106	26.09
CDL15_Pgr002236	65.243	24.623	21.356	35.033	73.256	35.48	21.406	52.323	76.833	50.12	36.686
CDL15_Pgr002237	0.21	0.113	0.103	0	0.51	0	0.316	0	0	0	0.646
CDL15_Pgr002238	0.15	0.053	1.23	0.776	0.05	0.05	1	0	0.15	0.15	0.643
CDL15_Pgr002239	6.926	4.49	3.586	6.81	6.243	1.856	3.24	7.933	6.606	3.57	5.11
CDL15_Pgr002240	4.176	12.9	4.81	19.11	1.573	4.166	3.343	18.126	2.316	4.016	2.836
CDL15_Pgr002241	0.933	0.186	1.686	2.863	0.37	0.04	3.933	0.33	0.356	0.15	6.94
CDL15_Pgr002242	23.013	33.186	23.593	13.743	20.346	49.733	11.146	11.166	13.646	30.913	5.416
CDL15_Pgr002243	522.07	129.443	74.716	20.356	534.063	1.893	39.31	67.796	1013.32	177.913	321.063
CDL15_Pgr002244	NA	NA	NA	NA	NA	NA	NA	NA	NA	NA	NA
CDL15_Pgr002245	27.506	20.303	2.54	639.696	83.096	7.206	6.403	21.433	35.133	23.26	14.67
CDL15_Pgr002246	23.176	7.25	0.303	5.356	5.816	2.603	0.716	7.226	21.783	31.343	5.996
CDL15_Pgr002247	178.116	74.2	6.996	6.09	298.276	376.58	8.116	48.85	544.546	457.866	35.943
CDL15_Pgr002248	10.963	6.666	0.47	1.596	10.953	10.716	0.59	2.543	14.133	24.693	2.736
CDL15_Pgr002249	131.106	63.52	7.066	17.783	164.336	168.71	5.21	22.156	173.8	403.436	17.98
CDL15_Pgr002250	0.156	0.08	0.016	0.016	0.093	0.033	0	0	0.143	0.173	0.033
CDL15_Pgr002251	5.513	8.076	0.076	0.746	6.743	13.39	1.293	0.09	3.513	27.21	1.39
CDL15_Pgr002252	0.036	0.036	0.056	0.033	0	0.023	0	0.606	0.013	0	0.013
CDL15_Pgr002253	NA	NA	NA	NA	NA	NA	NA	NA	NA	NA	NA
CDL15_Pgr002254	2.09	0.42	0.193	1.616	4.36	0.353	0.133	0.386	3.913	1.1	0.713
CDL15_Pgr002255	0.1	0	0	0.046	0	0	0	0	0	0	1.043
CDL15_Pgr002256	NA	NA	NA	NA	NA	NA	NA	NA	NA	NA	NA
CDL15_Pgr002257	1.15	2.693	0.253	0.77	1.073	3.366	0.183	0.21	0.936	5.396	0.13
CDL15_Pgr002258	NA	NA	NA	NA	NA	NA	NA	NA	NA	NA	NA
CDL15_Pgr002259	NA	NA	NA	NA	NA	NA	NA	NA	NA	NA	NA
CDL15_Pgr002260	NA	NA	NA	NA	NA	NA	NA	NA	NA	NA	NA
CDL15_Pgr002261	NA	NA	NA	NA	NA	NA	NA	NA	NA	NA	NA
CDL15_Pgr002262	0	0	0	0.03	0.03	0	0.03	0	0	0	0.1
CDL15_Pgr002263	NA	NA	NA	NA	NA	NA	NA	NA	NA	NA	NA
CDL15_Pgr002264	NA	NA	NA	NA	NA	NA	NA	NA	NA	NA	NA
CDL15_Pgr002265	NA	NA	NA	NA	NA	NA	NA	NA	NA	NA	NA
CDL15_Pgr002266	NA	NA	NA	NA	NA	NA	NA	NA	NA	NA	NA
CDL15_Pgr002267	NA	NA	NA	NA	NA	NA	NA	NA	NA	NA	NA
CDL15_Pgr002268	NA	NA	NA	NA	NA	NA	NA	NA	NA	NA	NA
CDL15_Pgr002269	0	0.08	0.156	0	0.076	0	0.08	0	0.08	0	0
CDL15_Pgr002270	0.086	0	0	0.59	0.216	0	0.256	0.296	0.13	0	0.326
CDL15_Pgr002271	0.23	0	0.056	0.113	0.786	0	0	0	0	0	0
CDL15_Pgr002272	NA	NA	NA	NA	NA	NA	NA	NA	NA	NA	NA
CDL15_Pgr002273	0	0	0.14	0	0.133	0	0	0	0	0	0
CDL15_Pgr002274	0.246	0	0.49	0.246	0.473	0	0.12	0.24	0	0.236	1.393
CDL15_Pgr002275	0	0	0.043	0.253	0	0	0	0	0	0	0
CDL15_Pgr002276	0	0.043	0.17	0.256	0	0	0.266	0.043	0	0	1.533
CDL15_Pgr002277	0	0	0.083	0	0	0	0	0	0	0	0.176
CDL15_Pgr002278	NA	NA	NA	NA	NA	NA	NA	NA	NA	NA	NA
CDL15_Pgr002279	NA	NA	NA	NA	NA	NA	NA	NA	NA	NA	NA
CDL15_Pgr002280	NA	NA	NA	NA	NA	NA	NA	NA	NA	NA	NA
CDL15_Pgr002281	NA	NA	NA	NA	NA	NA	NA	NA	NA	NA	NA
CDL15_Pgr002282	NA	NA	NA	NA	NA	NA	NA	NA	NA	NA	NA
CDL15_Pgr002283	NA	NA	NA	NA	NA	NA	NA	NA	NA	NA	NA
CDL15_Pgr002284	NA	NA	NA	NA	NA	NA	NA	NA	NA	NA	NA
CDL15_Pgr002285	NA	NA	NA	NA	NA	NA	NA	NA	NA	NA	NA
CDL15_Pgr002286	NA	NA	NA	NA	NA	NA	NA	NA	NA	NA	NA
CDL15_Pgr002287	NA	NA	NA	NA	NA	NA	NA	NA	NA	NA	NA
CDL15_Pgr002288	6.536	26.22	16.96	13.786	32.883	11.813	36.03	35.973	8.173	6.926	20.77
CDL15_Pgr002289	0.416	1.063	7.333	1.08	3.01	4.993	8.26	0.806	0.84	0.576	2.776
CDL15_Pgr002290	1.776	1.83	0.973	3.983	1.053	0.486	1.74	2.133	1.146	0.156	1.853
CDL15_Pgr002291	0	0.07	0	0	0	0	0	0	0	0	0
CDL15_Pgr002292	0.066	0.57	1.633	1.21	0.01	0.13	2.04	0.216	0.053	0.116	2.96
CDL15_Pgr002293	0.093	2.6	20.106	10.43	0.186	0.233	117.723	3.143	0.51	0.88	2.533
CDL15_Pgr002294	30.926	26.153	9.863	26.523	15.63	11.563	16.12	37.863	28.276	8.25	23.806
CDL15_Pgr002295	12.186	10.396	7.38	15.53	10.223	4.236	8.45	17.906	11.61	7.4	11.896
CDL15_Pgr002296	33.84	26.99	20.136	54.77	29.383	12.003	23.806	35.4	28.083	15.246	15.043
CDL15_Pgr002297	0.066	0.066	0.126	1.283	0.063	0	0.523	0.13	0.13	0	0.066
CDL15_Pgr002298	NA	NA	NA	NA	NA	NA	NA	NA	NA	NA	NA
CDL15_Pgr002299	12.823	17.566	7.926	22.906	6.936	3.76	18.793	27.686	9.196	4.256	30.793
CDL15_Pgr002300	3.446	10.576	27.97	0.82	3.99	5.22	31.25	46.123	5.7	9.023	42.486
CDL15_Pgr002301	9.743	10.03	4.413	17.716	5.086	1.25	6.063	14.046	8.456	3.166	7.18
CDL15_Pgr002302	27.78	23.803	20.38	42.356	23.7	8.533	17.646	37.79	21.663	12.94	22.643
CDL15_Pgr002303	18.003	10.516	4.946	6.166	11.323	12.863	3.6	7.693	17.86	19.226	3.32
CDL15_Pgr002304	0.05	0.556	0.236	0.14	1.04	0.49	0.723	0.713	1.696	0.433	0.306
CDL15_Pgr002305	81.043	18.62	28.61	13.03	21.98	3.473	18.163	43.663	58.253	5.58	77.673
CDL15_Pgr002306	0.45	2.59	0.813	0.5	0.15	1.813	1.11	0.966	0.256	0.63	0.11
CDL15_Pgr002307	8.696	7.65	2.04	1.4	0.936	12.903	2.183	16.686	6.433	1.116	13.656
CDL15_Pgr002308	0.713	13.13	14.753	1.246	3.866	20.536	23.573	0.146	3.35	12.056	7.396
CDL15_Pgr002309	18.356	28.93	27.72	31.096	14.876	8.773	34.866	29.953	14.753	10.636	19.766
CDL15_Pgr002310	0.303	0	0	0	0	0.103	0	0	0	0	0
CDL15_Pgr002311	3.633	7.013	5.14	3.516	1.94	27.6	2.3	1.783	2.036	14.446	7.21
CDL15_Pgr002312	1.796	0.526	0	0	0	0.496	0.166	0.156	0.316	0.156	0
CDL15_Pgr002313	8.143	16.26	5.576	20.796	4.123	2.54	16.376	22.873	7.123	3	20.79
CDL15_Pgr002314	5.913	13.393	2.64	15.046	2.233	0.93	11.29	15.926	3.64	1.013	12.583
CDL15_Pgr002315	21.276	20.723	8.116	9.763	12.143	10.65	7.043	9.63	21.496	12.816	4.86
CDL15_Pgr002316	3.356	19.52	39.186	15.043	2.95	4.786	34.15	20.093	2.523	7.49	11.706
CDL15_Pgr002317	21.19	39.56	50.476	33.786	14.133	17.406	68.523	21.503	16.146	17.896	24.316
CDL15_Pgr002318	4.726	2.203	0.233	2.28	0.75	0.36	1.003	1.126	3.53	0.493	4.196
CDL15_Pgr002319	0.246	0.016	0.013	0.033	0.013	0	0.043	0.26	0.42	0	1.213
CDL15_Pgr002320	26.166	1.363	0.74	0.226	21.24	0	1.676	11.453	28.083	1.656	27.966
CDL15_Pgr002321	34.53	10.276	1.683	2.18	11.34	0.063	7.206	23.46	18.106	16.046	73.986
CDL15_Pgr002322	64.176	11.403	4.16	10.13	36.316	2.56	13.95	33.966	84.953	10.79	54.743
CDL15_Pgr002323	1.413	0.483	0.62	11.93	0.756	0.123	0.526	1.5	1.186	0.253	0.873
CDL15_Pgr002324	3.453	5.416	0.243	2.113	1.25	1.086	0.716	2.366	1.556	0.403	4.69
CDL15_Pgr002325	2.603	5.483	0.94	2.98	0.486	0.306	0.243	0.526	0.413	0.04	0.943
CDL15_Pgr002326	NA	NA	NA	NA	NA	NA	NA	NA	NA	NA	NA
CDL15_Pgr002327	16.546	13.803	1.06	4.256	12.61	7.733	0.843	7.25	17.683	9.226	4.73
CDL15_Pgr002328	17.703	47.936	43.43	50.37	13.18	20.083	41.886	44.26	12.113	19.163	33.92
CDL15_Pgr002329	6.523	6.873	1.94	8.773	4.963	4.923	3.093	6.603	4.953	5.91	5.336
CDL15_Pgr002330	20.066	27.263	3.86	21.936	16.62	30.433	4.67	18.74	19.63	45.353	10.19
CDL15_Pgr002331	14.95	13.356	15.04	13.52	16.426	10.52	13.073	10.883	13.793	13.363	13.136
CDL15_Pgr002332	45.826	36.856	16.166	27.666	22.536	24.53	8.496	21.7	43.353	27.503	9.736
CDL15_Pgr002333	0	0	0.026	0.263	0.026	0	0.106	0.24	0	0	0.116
CDL15_Pgr002334	0	0	0.113	0	0.076	0	0	0	0.133	0.376	0.09
CDL15_Pgr002335	17.75	26.336	2.15	30.623	1.003	12.293	2.5	10.053	3.03	1.466	4.44
CDL15_Pgr002336	48.2	22.936	7.126	30.81	45.306	14.006	6.77	60.793	39.146	19.233	24.543
CDL15_Pgr002337	4.466	1.15	0.176	4.206	3.1	0.24	0.166	0.82	1.98	0.136	2.83
CDL15_Pgr002338	0	0	0	0.01	0	0	0	0	0	0	0.076
CDL15_Pgr002339	9.97	9.733	2.51	4.96	6.38	3.76	6.81	8.99	7.54	1.836	11.45
CDL15_Pgr002340	85.72	21.563	6.28	18.09	40.246	5.876	9.303	9.483	52.59	4.84	18.01
CDL15_Pgr002341	28.46	8.056	1.153	20.71	9.873	0.46	1.813	37.063	15.743	2.053	12.03
CDL15_Pgr002342	12.673	3.09	0.68	17.06	2.193	0.416	3.26	62.183	3.956	1.746	26.273
CDL15_Pgr002343	74.886	59.893	119.103	72.133	78.65	68.36	65.436	95.2	78.87	92.503	55.47
CDL15_Pgr002344	7.85	14.23	10.94	28.483	4.09	1.573	16.903	23.996	5.216	3	14.84
CDL15_Pgr002345	116.183	79.066	101.9	81.196	139.993	86.886	89.74	88.386	124.536	121.72	66.353
CDL15_Pgr002346	2.906	1.77	0.32	1.93	0.956	1.056	0.663	0.66	0.696	0.43	1.573
CDL15_Pgr002347	NA	NA	NA	NA	NA	NA	NA	NA	NA	NA	NA
CDL15_Pgr002348	NA	NA	NA	NA	NA	NA	NA	NA	NA	NA	NA
CDL15_Pgr002349	2.27	0.53	0.986	5.833	1.56	0.15	1.22	3.05	1.396	0.386	2.87
CDL15_Pgr002350	10.256	0.233	0	0.073	3.253	0	0	0.293	19.023	0.036	22.106
CDL15_Pgr002351	NA	NA	NA	NA	NA	NA	NA	NA	NA	NA	NA
CDL15_Pgr002352	0	0.056	0	0	0	0	0	0	0	0	0
CDL15_Pgr002353	94.766	48.443	144.653	87.63	97.463	51.31	62.236	111.353	106.483	67.246	72.276
CDL15_Pgr002354	0.103	0.44	0	0.206	0.3	0.413	0.416	0.91	0.1	0	0.32
CDL15_Pgr002355	7.91	6.766	3.62	16.44	4.633	1.656	4.573	11.336	5.16	2.613	4.69
CDL15_Pgr002356	12.466	0.623	0.803	8.376	12.936	0	0.056	13.31	14.393	0.533	3.803
CDL15_Pgr002357	NA	NA	NA	NA	NA	NA	NA	NA	NA	NA	NA
CDL15_Pgr002358	NA	NA	NA	NA	NA	NA	NA	NA	NA	NA	NA
CDL15_Pgr002359	NA	NA	NA	NA	NA	NA	NA	NA	NA	NA	NA
CDL15_Pgr002360	2.103	0.923	0.13	0.016	0.166	2.25	0.08	0.093	3.443	2.623	0.573
CDL15_Pgr002361	20.096	2.946	0.816	0.426	1.323	5.216	1.253	0.183	8.573	3.83	5.513
CDL15_Pgr002362	0.026	0.03	0.11	0.053	0.166	0	0.026	0	0.63	0	0.153
CDL15_Pgr002363	59.07	35.326	7.186	125.406	31.92	18.35	11.676	135.396	34.263	11.49	39.173
CDL15_Pgr002364	25.13	24.046	118.243	26.73	30	41.86	121.87	18.966	32.966	55.383	21.606
CDL15_Pgr002365	21.18	17.46	15.266	27.353	15.71	9.996	19.436	26.453	18.85	9.8	24.406
CDL15_Pgr002366	0.476	0.846	0.136	1.266	0	0.226	0.333	0.486	0.126	0.12	0.436
CDL15_Pgr002367	78.1	129.336	68.573	121.933	59.353	41.543	145.466	110.883	67.406	34.873	161.463
CDL15_Pgr002368	24.14	23.593	16.813	34.81	18.126	28.556	17.966	25.41	15.796	16.74	14.203
CDL15_Pgr002369	0.066	0	0	0	0	0.023	0	0	0.04	0.07	0
CDL15_Pgr002370	7.816	13.786	12.326	25.953	5.47	3.16	12.586	15.376	5.763	3.643	10.07
CDL15_Pgr002371	0.19	1.736	1.316	9.15	0.146	0.456	2.543	1.58	0.09	0.01	1.203
CDL15_Pgr002372	42.223	51.306	37.593	83.493	31.32	37.723	45.823	59.94	29.783	30.776	45.406
CDL15_Pgr002373	NA	NA	NA	NA	NA	NA	NA	NA	NA	NA	NA
CDL15_Pgr002374	NA	NA	NA	NA	NA	NA	NA	NA	NA	NA	NA
CDL15_Pgr002375	0.043	0.043	0.04	0.12	0	0	0	0	0	0	0.043
CDL15_Pgr002376	5.79	6.53	1.806	6.553	3.403	2.403	3.693	4.713	3.79	2.03	5.82
CDL15_Pgr002377	350.816	158.81	54.446	201.846	292.323	273.32	32.38	140.37	301.656	382.69	55.93
CDL15_Pgr002378	64.72	37.843	34.656	64.276	62.1	77.213	27.03	51.843	54.343	82.18	28.583
CDL15_Pgr002379	10.636	14.363	11.486	13.843	7.893	3.3	14.17	20.623	9.1	5.986	15.793
CDL15_Pgr002380	4.796	6.136	1.1	8.04	4.826	1.963	3.233	8	7.46	2.733	4.893
CDL15_Pgr002381	165.673	194.783	162.743	243.256	113.606	229.24	210.24	131.726	103.333	99.146	116.763
CDL15_Pgr002382	7.283	10.156	4.303	16.903	3.53	1.67	7.253	18.76	4.336	3.046	9.56
CDL15_Pgr002383	NA	NA	NA	NA	NA	NA	NA	NA	NA	NA	NA
CDL15_Pgr002384	0	0	0	0.06	0	0	0.06	0.06	0	0	0
CDL15_Pgr002385	7.616	51.123	4.143	7.81	1.37	35.61	3.34	3.84	2.673	80.79	2.683
CDL15_Pgr002386	0.17	0.223	1.71	51.753	1.396	0.303	0.226	0.666	0.08	0.046	3.166
CDL15_Pgr002387	6.81	78.543	32.033	22.386	10.06	9.35	44.61	41.893	6.45	7.923	34.88
CDL15_Pgr002388	1.92	0.396	21.913	14.06	1.096	0.543	6.666	8.363	1.82	0.49	6.39
CDL15_Pgr002389	0.06	0.183	0.193	0.546	0.05	0.01	0.323	0.1	0.043	0.01	1.55
CDL15_Pgr002390	90.12	51.58	86.783	45.436	85.826	40.663	67.76	117.203	135.176	138.92	108.22
CDL15_Pgr002391	63.82	37.933	40.57	63.793	54.01	31.163	40.25	49.79	44.71	22.52	59.913
CDL15_Pgr002392	26.22	47.013	49.27	36.493	25.83	15.866	62.443	56.553	26.4	18.896	47.82
CDL15_Pgr002393	10.27	19.306	12.19	22.206	7.306	5.336	18.16	20.486	8.36	5.036	17.756
CDL15_Pgr002394	8.383	12.16	3.51	4.316	4.96	13.856	1.096	2.483	6.533	11.846	0
CDL15_Pgr002395	26.573	37.036	9.843	50.48	26.913	30.263	9.563	16.36	14.596	45.57	5.243
CDL15_Pgr002396	2.306	8.63	1.173	5.783	5.636	3.786	2.686	0	5.006	7.573	0
CDL15_Pgr002397	7.353	3.993	4.91	9.823	5.516	2.173	3.266	11.63	5.89	3.92	4.696
CDL15_Pgr002398	8.45	2.99	0.643	7.5	4.056	0.44	0.813	4.376	5.566	1.643	1.586
CDL15_Pgr002399	7.656	12.73	3.336	16.02	6.006	2.18	12.696	17.036	6.87	2.796	21.603
CDL15_Pgr002400	3.416	0.223	0	0.21	4.686	0	0.26	0.17	6.34	0.256	4.62
CDL15_Pgr002401	32.686	35.063	44.006	45.296	34.11	16.51	64.77	40.27	34.836	26.366	35.83
CDL15_Pgr002402	5.006	0.003	9.61	20.866	4.133	0	7.22	18.76	1.663	0.883	0
CDL15_Pgr002403	27.01	7.46	6.673	14.376	14.18	1.606	20.44	197.006	46.54	5.34	394.31
CDL15_Pgr002404	0	0	0	0.033	0	0	0	0.193	0	0	0.076
CDL15_Pgr002405	0.143	0.03	0.036	1.72	0.036	0	0.04	1.076	0.17	0.04	1.966
CDL15_Pgr002406	34.356	23.053	13.126	39.5	18.12	4.723	28.886	39.056	22.286	10.363	38.713
CDL15_Pgr002407	9.356	5.783	3.003	9.123	5.836	1.11	3.533	7.77	6.563	2.3	4.246
CDL15_Pgr002408	142.826	43.016	43.493	63.816	7.653	17.56	35.25	62.836	16.963	117.91	59.53
CDL15_Pgr002409	5.296	8.673	6.653	19.606	4.803	2.093	10.91	13.42	4.163	3.783	5.696
CDL15_Pgr002410	22.786	17.373	12.746	17.546	23.153	15.22	12.863	22.68	28.76	24.486	19.196
CDL15_Pgr002411	13.016	18.13	11.933	25.233	10.06	2.453	17.036	27.973	10.983	2.966	18.073
CDL15_Pgr002412	0.043	0.166	0	0.08	0	0	0	0.04	0	0.083	0
CDL15_Pgr002413	0.053	0.053	0.206	0	0	0	0.053	0	0	0	0
CDL15_Pgr002414	48.263	43.23	20.853	55.446	30.92	8.87	52.133	58.58	37.913	8.093	90.88
CDL15_Pgr002415	61.036	16.283	24.383	38.05	80.853	21.003	20.99	51.73	75.91	25.903	35.73
CDL15_Pgr002416	30.443	24.633	8.09	25.716	18.106	10.596	13.506	25.163	33.026	14.276	16.526
CDL15_Pgr002417	164.456	128.146	89.856	143.823	140.33	64.843	123.26	188.876	180.346	106.873	158.04
CDL15_Pgr002418	57.28	67.986	30.33	6.353	65.596	117.22	29.926	13.026	69.043	267.113	31.803
CDL15_Pgr002419	0	0	0	0	0	0	0	0	0.063	0	0
CDL15_Pgr002420	5.406	6.173	2.686	7.066	3.223	1.536	2.406	4.76	4.17	1.446	3.963
CDL15_Pgr002421	34.9	58.67	49.97	57.103	31.963	15.746	97.976	54.34	34.71	20.15	57.116
CDL15_Pgr002422	63.436	50.733	87.566	61.78	64.55	32.2	83.676	74.186	74.2	37.58	65.036
CDL15_Pgr002423	24.623	39.683	22.233	47.413	20.616	20.39	23.883	39.64	21.936	26.93	23.836
CDL15_Pgr002424	6.12	10.54	14.546	10.46	5.293	4.45	9.083	8.98	5.36	4.596	8.1
CDL15_Pgr002425	21.683	8.973	10.053	7.443	17.546	10.316	9.653	17.276	23.156	9.983	20.54
CDL15_Pgr002426	21.233	2.91	2.38	6.853	10.43	0.8	3.543	13.86	17.786	1.133	40.986
CDL15_Pgr002427	86.423	4.473	1.643	7.97	38.646	0	2.19	51.08	47.94	3.826	186.02
CDL15_Pgr002428	19.31	15.1	16.493	29.526	16.92	8.126	20.303	29.696	19.313	13.413	19.583
CDL15_Pgr002429	0.94	0.096	0.14	1.516	0.336	0.016	0.033	0.046	0.36	0.203	0.27
CDL15_Pgr002430	7.85	2.19	1.233	1.053	2.073	3.256	0.773	0.23	1.346	12.443	0.246
CDL15_Pgr002431	0	1.913	0	0.07	0.07	1.533	0.146	0	0.073	2.303	0.076
CDL15_Pgr002432	7.23	7.023	3.3	14.4	5.186	1.84	4.823	14.756	6.52	3.156	8.206
CDL15_Pgr002433	40.18	16.58	15.593	40.166	58.34	17.26	10.196	30.416	37.593	31.766	9.136
CDL15_Pgr002434	13.49	11.193	15.18	25.186	10.393	8.43	8.05	14.77	7.99	9.676	10.16
CDL15_Pgr002435	34.423	33.523	9.013	80.653	21.896	6.53	10.06	43.263	20.366	11.856	18.386
CDL15_Pgr002436	30.57	11.353	3.136	4.5	8.54	7.09	3.243	4.523	44.176	3.403	7.053
CDL15_Pgr002437	26.78	33.403	38.89	50.733	25.296	27.746	40.04	41.72	23.713	23.586	27.43
CDL15_Pgr002438	206.133	176.696	70.963	179.48	170.526	276.49	98.493	116.55	150.346	123.313	104.55
CDL15_Pgr002439	24.756	48.01	5.18	28.01	2.64	19.623	8.41	25.36	11.036	16.466	3.363
CDL15_Pgr002440	0.04	0.84	13.19	0.153	0.023	0.3	0.463	0.013	0.026	0.013	0.066
CDL15_Pgr002441	110.466	79.006	124.833	26.26	28.683	17.606	178.183	234.09	138.9	222.016	330.056
CDL15_Pgr002442	0.32	0.123	341.5	4.376	0.096	0.046	397.063	0.546	0.316	0.266	169.166
CDL15_Pgr002443	0	0	0	0	0	0	0	0	0	0	0
CDL15_Pgr002444	9.63	12.88	1.746	6.736	2.426	2.256	1.626	4.993	4.94	1.71	3.5
CDL15_Pgr002445	0.26	0.38	0	0.416	0.24	0.22	0.096	0.093	0.12	0	0
CDL15_Pgr002446	0.023	0.073	0.116	0.046	0.023	0	0.323	0.023	0	0.046	0.873
CDL15_Pgr002447	3.65	3.006	3.003	6.883	3.19	0.93	3.38	9.976	3.186	2.143	5.446
CDL15_Pgr002448	61.79	39.756	28.143	36.5	50.283	17.66	42	51.233	78.366	28.826	48.673
CDL15_Pgr002449	2.26	0.503	0.323	9.406	0.42	0.166	0.073	0.396	1.07	0.023	1.116
CDL15_Pgr002450	0.023	0.023	0	0	0	0	0	0.04	0	0.023	0.47
CDL15_Pgr002451	4.58	3.163	2.57	14.43	2.653	0.863	3.636	9.35	2.44	1.533	4.856
CDL15_Pgr002452	1.24	0.116	0	0.113	0.213	0.223	0.223	0	4.64	0.216	0.23
CDL15_Pgr002453	3.836	0.993	9.983	3.806	2.936	0.64	0.773	0.493	7.556	0.706	1
CDL15_Pgr002454	20.516	39.463	8.346	30.27	17.886	17.813	15.673	23.216	18.64	18.75	18.85
CDL15_Pgr002455	5.406	5.93	3.69	4.083	8.576	4.976	4.74	8.863	16.1	7.553	5.71
CDL15_Pgr002456	0.15	0.156	0	0.756	0.73	0.153	0.3	0	0.59	0.286	0.306
CDL15_Pgr002457	0	0	0.273	0	0	0	0	0	0	0	0
CDL15_Pgr002458	5.97	6.623	5.243	8.006	4.61	6.69	4.83	6.786	14.416	12.44	7.723
CDL15_Pgr002459	3.076	4.42	0.333	0.066	0.18	1.006	0.913	0.546	6.483	6.696	6.446
CDL15_Pgr002460	29.823	33.736	20.99	71.91	23.493	10.37	44.686	60.613	23.463	15.546	39.67
CDL15_Pgr002461	0.436	0.033	0.82	0	0.26	0	0	0.066	0.1	0.033	0.29
CDL15_Pgr002462	0.046	0.396	0.306	9.81	0.116	0.213	0.7	1.3	0.073	0.17	1.446
CDL15_Pgr002463	10.386	7.533	15.276	14.856	12.476	9.063	14.123	19.533	12.363	7.126	15.17
CDL15_Pgr002464	7.296	2.646	0.53	1.513	2.92	1.153	1.863	16.366	3.506	1.66	23.863
CDL15_Pgr002465	NA	NA	NA	NA	NA	NA	NA	NA	NA	NA	NA
CDL15_Pgr002466	0	0	0	0	0	0	0.25	0	0.06	0	0.516
CDL15_Pgr002467	0.293	1.253	1.16	4.09	0.096	1.393	1.463	0.676	0.193	0	0.516
CDL15_Pgr002468	2.636	1.496	0.033	0.056	1.836	0.836	0.026	0.033	1.143	0.12	0.816
CDL15_Pgr002469	NA	NA	NA	NA	NA	NA	NA	NA	NA	NA	NA
CDL15_Pgr002470	0.346	0.02	0.01	0.13	0.146	0	0.01	0.193	0.09	0	0.156
CDL15_Pgr002471	65.783	267.01	40.683	44.793	10.273	62.543	45.13	93.606	7.833	64.126	109.33
CDL15_Pgr002472	0.05	0.05	0	0.046	0	0	0.05	0.05	0	0.05	0.106
CDL15_Pgr002473	0	0	0	0	0	0	0	0	0	0	0.07
CDL15_Pgr002474	0.423	0.673	0.616	1.233	0.7	0.14	1.786	2.543	0.33	0.106	1.216
CDL15_Pgr002475	0	0	0.18	0.016	0	0	0.116	0	0	0	0.266
CDL15_Pgr002476	0	0.086	0	0	0	0	0	0	0	0	0
CDL15_Pgr002477	70.846	30.15	6.44	25.256	35.856	21.656	10.493	12.67	37.766	5.396	37.56
CDL15_Pgr002478	1.653	1.716	0.696	3.36	2.153	0.513	0.906	4.08	2.3	0.663	1.34
CDL15_Pgr002479	0	0	0	0	0	0	0	0	0.026	0	0.03
CDL15_Pgr002480	139.323	87.703	38.993	61.686	94.366	65.05	94.733	105.47	133.243	75.303	175.483
CDL15_Pgr002481	0	0	0	0	0	0	0	0	0.283	0	0
CDL15_Pgr002482	44.846	19.303	9.93	8.08	67.586	34.07	7.326	31.493	79.216	19.146	31.963
CDL15_Pgr002483	3.153	2.67	4.2	9.053	6.336	4.743	5.16	18.613	5.613	4.42	9.476
CDL15_Pgr002484	0.05	0	0	0.15	0.246	0	0.206	0.1	0	0.203	0.163
CDL15_Pgr002485	66.48	70.603	23.063	102.066	43.663	37.166	57.913	79.19	51.07	47.266	109.586
CDL15_Pgr002486	0.053	0	0	0.156	0.053	0	0	0.05	0	0	0
CDL15_Pgr002487	28.176	22.6	29.046	16.12	29.886	24.326	20.763	27.216	25.59	26.23	17.446
CDL15_Pgr002488	15.143	15.95	0.893	7.063	13.353	3.356	2.81	7.253	14.443	3.386	8.67
CDL15_Pgr002489	5.183	1.386	0.28	0.393	2.73	0.286	0.616	0.48	6.683	0.163	1.043
CDL15_Pgr002490	78.61	68.876	78.633	107.013	94.083	48.816	74.736	152.653	90.113	56.353	78.446
CDL15_Pgr002491	14.89	3.21	0.976	2.996	14.12	2.503	0.473	4.603	24.786	1.393	7.073
CDL15_Pgr002492	0	0.023	0.04	0.823	0	0	0	0	0	0	0
CDL15_Pgr002493	1.613	2.166	19.913	192.776	10.14	3.853	14.556	3.16	6.603	3.903	10.1
CDL15_Pgr002494	NA	NA	NA	NA	NA	NA	NA	NA	NA	NA	NA
CDL15_Pgr002495	NA	NA	NA	NA	NA	NA	NA	NA	NA	NA	NA
CDL15_Pgr002496	NA	NA	NA	NA	NA	NA	NA	NA	NA	NA	NA
CDL15_Pgr002497	0.486	0.183	0.026	0.066	0.306	0.066	0.066	0.533	0.17	0.333	0.866
CDL15_Pgr002498	0.64	0.16	0.39	0.26	1.23	0.426	0.463	0.566	1.573	0.62	0.22
CDL15_Pgr002499	197.523	138.256	173.57	55.163	148.033	108.163	120.84	111.083	106.576	80.76	81.193
CDL15_Pgr002500	90.216	99.126	69.88	80.89	53.11	38.256	45.19	48.513	39.82	22.276	43.65
CDL15_Pgr002501	0.723	1.276	86.826	3.773	0.57	1.826	1.116	0.296	0.253	1.066	0.613
CDL15_Pgr002502	0	0	0	0	0	0	0	0	0	0	0.056
CDL15_Pgr002503	NA	NA	NA	NA	NA	NA	NA	NA	NA	NA	NA
CDL15_Pgr002504	0	0	0.063	0	0	0	0.066	0	0	0	0
CDL15_Pgr002505	0.013	0.24	12.976	0.163	0.023	0	0.013	0.023	0	0	0
CDL15_Pgr002506	24.82	18.886	20.086	18.49	20.85	14.053	22.493	26.54	22.7	14.433	58.683
CDL15_Pgr002507	0.056	0	0	0.053	0	0	0	0	0	0	0
CDL15_Pgr002508	NA	NA	NA	NA	NA	NA	NA	NA	NA	NA	NA
CDL15_Pgr002509	0	0	0	0	0	0	0	0.016	0	0	0.02
CDL15_Pgr002510	NA	NA	NA	NA	NA	NA	NA	NA	NA	NA	NA
CDL15_Pgr002511	0	0	0	0.053	0	0	0	0.033	0	0	0
CDL15_Pgr002512	NA	NA	NA	NA	NA	NA	NA	NA	NA	NA	NA
CDL15_Pgr002513	NA	NA	NA	NA	NA	NA	NA	NA	NA	NA	NA
CDL15_Pgr002514	81.346	58.003	299.396	376.276	131.996	88.996	302.05	205.463	79.856	77.29	147.693
CDL15_Pgr002515	5.023	9.256	6.083	10.766	4.436	6.056	5.43	4.67	4.773	5.063	2.666
CDL15_Pgr002516	0	0	0.343	0.016	0	0	0.033	0.016	0	0	0.086
CDL15_Pgr002517	0	0	0	0	0	0.04	0.083	0	0.086	0	0
CDL15_Pgr002518	1798.99	2108.74	3076.62	964.013	1961.27	4485.69	2117.34	1149.87	1276.6	2101.57	1046.61
CDL15_Pgr002519	11.606	9.206	2.086	19.11	6.356	4.36	2.246	14.13	8.343	9.663	3.7
CDL15_Pgr002520	NA	NA	NA	NA	NA	NA	NA	NA	NA	NA	NA
CDL15_Pgr002521	7.52	11.073	3.513	22.67	3.793	1.466	5.153	17.103	4.73	3.566	6.436
CDL15_Pgr002522	7.166	9.39	14.616	15.83	6.65	3.746	15.38	8.926	5.273	5.26	6.86
CDL15_Pgr002523	3.116	5.21	0.716	3.003	1.213	2.47	0.636	1.453	1.403	1.263	0.95
CDL15_Pgr002524	14.96	20.993	14.006	26.133	10.25	4.723	26.353	24.786	12.383	6.02	20.106
CDL15_Pgr002525	0.193	0	0.056	2.66	0.133	0	0.02	0.263	0.156	0	0.04
CDL15_Pgr002526	8.676	7.93	8.91	21.906	8.29	5.193	10.103	12.733	6.766	6.026	5.06
CDL15_Pgr002527	66.06	62.423	36.213	38.063	78.593	24.623	87.54	68.093	85.186	33.136	100.61
CDL15_Pgr002528	53.6	38.16	29.553	90.543	31.243	9.84	70.526	76.44	37.403	7.426	113.21
CDL15_Pgr002529	1.733	7.43	8.57	6.17	0.69	1.656	18.873	9.47	1.653	2.573	26.87
CDL15_Pgr002530	22.57	41.273	8.233	15.766	11.956	8.01	20.313	24.63	16.363	9.243	31.253
CDL15_Pgr002531	45.526	29.196	11.456	14.373	20.096	5.39	28.74	43.486	15.67	6.183	75.39
CDL15_Pgr002532	8.23	5.673	5.836	9.33	7.823	2.21	5.413	10.706	8.06	3.143	8.73
CDL15_Pgr002533	3.35	0.843	0.686	1.813	0.283	0.77	2.323	4.363	0.353	1.16	2.66
CDL15_Pgr002534	18.673	5.263	5.326	18.853	10.77	2.85	6.87	21.126	15.236	4.593	8.966
CDL15_Pgr002535	7.256	0.54	2.616	21.146	1.476	0.103	0.613	1.59	1.706	0	0.74
CDL15_Pgr002536	109.973	270.686	34.126	63.413	82.726	29.903	116.613	570.98	97.373	22.913	305.463
CDL15_Pgr002537	NA	NA	NA	NA	NA	NA	NA	NA	NA	NA	NA
CDL15_Pgr002538	1.956	4.726	17.58	1.916	3.493	13.323	6.08	3.366	1.856	0.77	5.536
CDL15_Pgr002539	26.286	14.016	11.43	31.553	25.336	17.446	18.343	11.256	14.87	5.48	14.133
CDL15_Pgr002540	105.863	82.133	81.633	110.966	99.54	66.943	110.276	141.256	116.756	75.346	162.25
CDL15_Pgr002541	33.8	26.126	25.76	67.766	31	14.25	26.56	73.59	28.233	25.416	25.903
CDL15_Pgr002542	21.576	0.33	0.266	4.8	4.643	0	0.226	1.376	12.836	0.366	12.133
CDL15_Pgr002543	5.993	1.156	7.14	24.31	6.273	3.85	7.21	17.973	5.546	0.876	8.65
CDL15_Pgr002544	4.05	0.7	1.356	5.846	4.346	6.28	0.073	3.23	9.55	0.353	0.733
CDL15_Pgr002545	0.026	0	0	0	0	0	0	0	0	0	0
CDL15_Pgr002546	0.233	0.086	0.07	0.16	0.156	0.016	0.073	0.136	0.06	0.013	1.353
CDL15_Pgr002547	1.69	3.226	1.593	10.28	2.636	0.313	3.606	7.373	1.09	0.19	10.773
CDL15_Pgr002548	0	0	0	0	0	0	0	0	0	0	0
CDL15_Pgr002549	NA	NA	NA	NA	NA	NA	NA	NA	NA	NA	NA
CDL15_Pgr002550	NA	NA	NA	NA	NA	NA	NA	NA	NA	NA	NA
CDL15_Pgr002551	NA	NA	NA	NA	NA	NA	NA	NA	NA	NA	NA
CDL15_Pgr002552	40.783	20.033	35.946	41.593	35.586	16.3	24.28	32.683	37.703	23.146	16.243
CDL15_Pgr002553	0	0	0	0	0	0	0	0	0	0	0
CDL15_Pgr002554	NA	NA	NA	NA	NA	NA	NA	NA	NA	NA	NA
CDL15_Pgr002555	0	0	0	0	0.086	0.043	0	0	0.046	0	0
CDL15_Pgr002556	NA	NA	NA	NA	NA	NA	NA	NA	NA	NA	NA
CDL15_Pgr002557	NA	NA	NA	NA	NA	NA	NA	NA	NA	NA	NA
CDL15_Pgr002558	NA	NA	NA	NA	NA	NA	NA	NA	NA	NA	NA
CDL15_Pgr002559	NA	NA	NA	NA	NA	NA	NA	NA	NA	NA	NA
CDL15_Pgr002560	NA	NA	NA	NA	NA	NA	NA	NA	NA	NA	NA
CDL15_Pgr002561	NA	NA	NA	NA	NA	NA	NA	NA	NA	NA	NA
CDL15_Pgr002562	0	0	0	0	0	0	0	0	0	0	0.586
CDL15_Pgr002563	NA	NA	NA	NA	NA	NA	NA	NA	NA	NA	NA
CDL15_Pgr002564	NA	NA	NA	NA	NA	NA	NA	NA	NA	NA	NA
CDL15_Pgr002565	NA	NA	NA	NA	NA	NA	NA	NA	NA	NA	NA
CDL15_Pgr002566	NA	NA	NA	NA	NA	NA	NA	NA	NA	NA	NA
CDL15_Pgr002567	NA	NA	NA	NA	NA	NA	NA	NA	NA	NA	NA
CDL15_Pgr002568	NA	NA	NA	NA	NA	NA	NA	NA	NA	NA	NA
CDL15_Pgr002569	NA	NA	NA	NA	NA	NA	NA	NA	NA	NA	NA
CDL15_Pgr002570	0.113	0	0	0.063	0	0	0	0	0.15	0	0
CDL15_Pgr002571	NA	NA	NA	NA	NA	NA	NA	NA	NA	NA	NA
CDL15_Pgr002572	NA	NA	NA	NA	NA	NA	NA	NA	NA	NA	NA
CDL15_Pgr002573	NA	NA	NA	NA	NA	NA	NA	NA	NA	NA	NA
CDL15_Pgr002574	NA	NA	NA	NA	NA	NA	NA	NA	NA	NA	NA
CDL15_Pgr002575	0	0	0	0	0	0	0	0	0.67	0	0
CDL15_Pgr002576	0	0	0	0	0	0	0	0	0	0	0.086
CDL15_Pgr002577	NA	NA	NA	NA	NA	NA	NA	NA	NA	NA	NA
CDL15_Pgr002578	NA	NA	NA	NA	NA	NA	NA	NA	NA	NA	NA
CDL15_Pgr002579	NA	NA	NA	NA	NA	NA	NA	NA	NA	NA	NA
CDL15_Pgr002580	27.076	27.34	13.29	31.156	14.233	8.47	36.076	27.38	25.876	7.606	49.276
CDL15_Pgr002581	0	0	0.12	0.06	0	0	0.186	0	0	0	0.063
CDL15_Pgr002582	7.93	0.713	1.806	5.143	11.273	0.746	2.756	3.366	36.246	1.416	1.816
CDL15_Pgr002583	8.13	9.54	7.846	13.593	6.703	3.923	11.04	15.746	8.933	5.033	11.583
CDL15_Pgr002584	0	0	0	0	0	0	0	0	0	0	0.04
CDL15_Pgr002585	NA	NA	NA	NA	NA	NA	NA	NA	NA	NA	NA
CDL15_Pgr002586	30.033	2.05	0.93	1.11	14.26	1.196	0.653	1.036	57.496	0.34	2.41
CDL15_Pgr002587	15.45	6.69	3.023	3.1	4.42	4.606	4.656	3.65	6.24	4.936	11.53
CDL15_Pgr002588	31.476	40.776	45.216	75.82	22.993	10.666	38.413	48.6	23.116	12.776	30.703
CDL15_Pgr002589	NA	NA	NA	NA	NA	NA	NA	NA	NA	NA	NA
CDL15_Pgr002590	1.316	0	0	0.123	1.036	0.236	0	0	4.113	0.116	0.123
CDL15_Pgr002591	0.033	0	0.016	0.443	0	0	0.063	0.276	0.013	0	0.016
CDL15_Pgr002592	NA	NA	NA	NA	NA	NA	NA	NA	NA	NA	NA
CDL15_Pgr002593	NA	NA	NA	NA	NA	NA	NA	NA	NA	NA	NA
CDL15_Pgr002594	NA	NA	NA	NA	NA	NA	NA	NA	NA	NA	NA
CDL15_Pgr002595	NA	NA	NA	NA	NA	NA	NA	NA	NA	NA	NA
CDL15_Pgr002596	0	0	0	0	0	0	0	0	0	0	0
CDL15_Pgr002597	NA	NA	NA	NA	NA	NA	NA	NA	NA	NA	NA
CDL15_Pgr002598	NA	NA	NA	NA	NA	NA	NA	NA	NA	NA	NA
CDL15_Pgr002599	NA	NA	NA	NA	NA	NA	NA	NA	NA	NA	NA
CDL15_Pgr002600	NA	NA	NA	NA	NA	NA	NA	NA	NA	NA	NA
CDL15_Pgr002601	NA	NA	NA	NA	NA	NA	NA	NA	NA	NA	NA
CDL15_Pgr002602	NA	NA	NA	NA	NA	NA	NA	NA	NA	NA	NA
CDL15_Pgr002603	NA	NA	NA	NA	NA	NA	NA	NA	NA	NA	NA
CDL15_Pgr002604	NA	NA	NA	NA	NA	NA	NA	NA	NA	NA	NA
CDL15_Pgr002605	NA	NA	NA	NA	NA	NA	NA	NA	NA	NA	NA
CDL15_Pgr002606	NA	NA	NA	NA	NA	NA	NA	NA	NA	NA	NA
CDL15_Pgr002607	0	0	0	0	0	0	0	0	0.143	0	0
CDL15_Pgr002608	8.533	3.226	1.096	7.813	6.3	1.823	0.973	4.383	8.186	1.46	5.99
CDL15_Pgr002609	27.736	7.226	8.433	20.876	40.793	17.156	5.676	12.523	27.06	16.386	7.686
CDL15_Pgr002610	28.766	16.823	4.173	12.426	41.876	23.126	3.156	15.543	35.21	11.36	7.09
CDL15_Pgr002611	8.176	0.92	0.606	7.726	5.136	0.23	0.03	8.986	10.07	0.05	4.253
CDL15_Pgr002612	21.87	21	10.393	21.526	13.303	4.943	29.79	27.456	19.516	4.616	30.85
CDL15_Pgr002613	NA	NA	NA	NA	NA	NA	NA	NA	NA	NA	NA
CDL15_Pgr002614	1.67	0.093	8.503	0.023	0.89	0	31.033	1190.72	3.82	0.393	6671.09
CDL15_Pgr002615	0.29	0.043	2.84	0.04	0.57	0	20.103	1.456	1.206	0	33.62
CDL15_Pgr002616	NA	NA	NA	NA	NA	NA	NA	NA	NA	NA	NA
CDL15_Pgr002617	NA	NA	NA	NA	NA	NA	NA	NA	NA	NA	NA
CDL15_Pgr002618	0.236	0.563	0	0	0.3	2.59	0	0.996	0.746	0.846	1.16
CDL15_Pgr002619	3.866	0.853	0.85	0.123	7.796	2.713	1.933	5.68	5.303	42.493	9.093
CDL15_Pgr002620	4.426	7.436	4.96	7.93	1.206	0.76	3.93	6.066	1.79	1.006	3.98
CDL15_Pgr002621	0.466	0	0	0	0.223	0	0	0.466	0.686	0	0.483
CDL15_Pgr002622	0	0.036	0	0	0.033	0	0	0	0	0	0
CDL15_Pgr002623	0.076	0.083	0.076	0.076	0	0	0	0	0	0	0.163
CDL15_Pgr002624	7.243	5.34	4.09	6.406	4.51	1.583	5.36	6.273	4.763	2.6	7.526
CDL15_Pgr002625	1.03	80.43	12.963	2.21	0.256	102.92	10.8	0.253	3.15	46.34	2.086
CDL15_Pgr002626	0.08	0	0	0	0	0	0	0	0	0	0.086
CDL15_Pgr002627	7.813	5.913	5.24	13.106	7.193	2.41	5.873	11.073	6.283	5.386	6.163
CDL15_Pgr002628	10.4	9.36	2.783	11.21	7.366	3.723	3.246	9.523	9.446	5.556	5.186
CDL15_Pgr002629	3.106	0.083	0.073	0.04	0.846	0	0.45	0.12	3.94	0	0.4
CDL15_Pgr002630	15.396	6.98	4.3	17.666	8.51	2.363	5.94	19.666	11.876	4.536	10.786
CDL15_Pgr002631	7.15	5.006	3.366	12.046	4.906	1.696	6.74	13.33	7.14	2.316	10.326
CDL15_Pgr002632	0.25	0.266	0	0	0	0	0	0.236	0	0	0
CDL15_Pgr002633	7.846	11.516	10.35	10.906	6.856	5.92	11.576	10.866	6.76	6.266	8.72
CDL15_Pgr002634	17.26	12.696	5.566	11.28	16.043	9.403	6.753	14.766	22.276	14.823	9.916
CDL15_Pgr002635	34.956	42.286	27.69	42.273	27.216	11.106	38.08	45.646	28.033	15.73	57.833
CDL15_Pgr002636	10.026	6.786	6.526	6.643	9.58	3.85	3.913	6.756	12.066	9.923	0.493
CDL15_Pgr002637	36.57	2.056	3.906	0.32	9.443	0.07	7.85	715.206	53.686	5.113	846.446
CDL15_Pgr002638	203.15	1.046	2.383	7.996	102.356	0.11	1.71	72.18	131.69	1.246	79.74
CDL15_Pgr002639	41.536	19.486	19.1	26.026	35.92	22.826	20.056	36.66	40.78	33.623	29.403
CDL15_Pgr002640	35.506	30.683	34.27	30.59	31.92	28.2	36.263	35.906	38.803	38.85	28.58
CDL15_Pgr002641	0.02	0	0.24	0.136	0	0.02	0	0.02	0	0.02	0.023
CDL15_Pgr002642	7.44	6.546	1.316	4.523	5	3.013	3.243	5.716	5.52	2.183	6.26
CDL15_Pgr002643	2.916	0.38	0.293	2.046	2.963	0.633	0.263	4.696	2.13	1.923	2.906
CDL15_Pgr002644	0.266	0	0.83	0	0.05	0	0.633	42.163	0.58	0	23.95
CDL15_Pgr002645	2.273	1.533	2.366	4.676	3.333	1.553	1.676	4.33	3.273	1.263	2.853
CDL15_Pgr002646	60.66	13.186	16.206	18.736	45.073	3.06	22.056	208.793	46.42	22.79	132.096
CDL15_Pgr002647	13.79	7.95	2.106	21.416	7.396	2.563	3.503	12.726	6.776	3.033	9.04
CDL15_Pgr002648	9.59	11.493	13.173	26.176	7.96	4.213	19.363	20.083	8.356	6.203	13.053
CDL15_Pgr002649	62.14	59.523	35.37	7.296	157.643	204.546	65.983	35.62	275.633	165.926	19.21
CDL15_Pgr002650	94.566	13.613	3.64	0.046	47.49	36.876	7.373	0.95	177.2	6.556	3.573
CDL15_Pgr002651	0	3.206	110.59	4.206	0	0	0.216	0	0	0	0.863
CDL15_Pgr002652	0.216	0.15	1.71	0.71	0.21	0.363	0.506	0.566	0.216	0.426	0.686
CDL15_Pgr002653	10.003	15.806	11.44	10.073	7.08	4.573	9.996	17.086	8.133	7.3	6.453
CDL15_Pgr002654	181.14	117.933	38.74	198.326	91.386	42.396	61.153	105.94	101.513	40.34	124.55
CDL15_Pgr002655	298.34	154.513	52.846	268.7	135.88	60.286	94.69	151.113	165.506	53.3	213.776
CDL15_Pgr002656	31.66	38.893	19.99	40.906	26.37	18.826	31.436	42.773	28.696	25.713	21.646
CDL15_Pgr002657	10.206	15.466	10.96	22.4	8.633	5.06	12.05	16.013	8.28	7.013	11.523
CDL15_Pgr002658	3.976	4.466	1.136	5.24	2.46	1.113	1.296	4.343	1.966	1.003	1.91
CDL15_Pgr002659	9.236	12.183	6.29	27.546	6.136	2.353	11.783	26.473	7.986	3.233	13.2
CDL15_Pgr002660	1.3	2.963	0.576	10.406	0.776	1	1.55	2.083	0.893	3.003	0.93
CDL15_Pgr002661	1.09	0.266	0.073	0.29	0.366	0.076	0.306	0.803	0.64	0.33	0.926
CDL15_Pgr002662	50.813	38.473	48.086	57.946	56.84	28.736	44.313	54.843	49.246	30.636	31.843
CDL15_Pgr002663	NA	NA	NA	NA	NA	NA	NA	NA	NA	NA	NA
CDL15_Pgr002664	0.416	3.37	0.273	0	2.13	8.453	0.82	0	0.67	0.263	0.293
CDL15_Pgr002665	NA	NA	NA	NA	NA	NA	NA	NA	NA	NA	NA
CDL15_Pgr002666	0.04	0	0	0	0	0	0	0.04	0	0	0.043
CDL15_Pgr002667	NA	NA	NA	NA	NA	NA	NA	NA	NA	NA	NA
CDL15_Pgr002668	NA	NA	NA	NA	NA	NA	NA	NA	NA	NA	NA
CDL15_Pgr002669	NA	NA	NA	NA	NA	NA	NA	NA	NA	NA	NA
CDL15_Pgr002670	0.716	1.363	3.843	2.393	1.31	0.173	8.376	1.64	0.413	0.233	12.876
CDL15_Pgr002671	NA	NA	NA	NA	NA	NA	NA	NA	NA	NA	NA
CDL15_Pgr002672	0.023	0	0	0	0.07	0	0.04	0	0.043	0	0
CDL15_Pgr002673	NA	NA	NA	NA	NA	NA	NA	NA	NA	NA	NA
CDL15_Pgr002674	NA	NA	NA	NA	NA	NA	NA	NA	NA	NA	NA
CDL15_Pgr002675	0	0	0	0	0	0	0.023	0	0	0	0
CDL15_Pgr002676	NA	NA	NA	NA	NA	NA	NA	NA	NA	NA	NA
CDL15_Pgr002677	0	0.08	0.073	0.063	0	0	0	0.073	0.22	0	0
CDL15_Pgr002678	NA	NA	NA	NA	NA	NA	NA	NA	NA	NA	NA
CDL15_Pgr002679	89.203	49.963	23.376	101.206	67.396	30.286	33.383	67.616	68.5	43.04	52.156
CDL15_Pgr002680	NA	NA	NA	NA	NA	NA	NA	NA	NA	NA	NA
CDL15_Pgr002681	0.69	0.173	0.42	2.33	0.673	0.226	0.606	1.033	0.4	0.17	0.306
CDL15_Pgr002682	NA	NA	NA	NA	NA	NA	NA	NA	NA	NA	NA
CDL15_Pgr002683	NA	NA	NA	NA	NA	NA	NA	NA	NA	NA	NA
CDL15_Pgr002684	0.673	0.653	0.19	0	0	0	0	0	0	0	0
CDL15_Pgr002685	1.943	1.966	0.11	0.256	0.166	0.113	0.113	0	0.373	0.926	0
CDL15_Pgr002686	1.57	0.25	0.116	0	0	0	0	0	0.056	0	0
CDL15_Pgr002687	NA	NA	NA	NA	NA	NA	NA	NA	NA	NA	NA
CDL15_Pgr002688	0	0	0	0	0	0	0.04	0	0	0	0
CDL15_Pgr002689	NA	NA	NA	NA	NA	NA	NA	NA	NA	NA	NA
CDL15_Pgr002690	NA	NA	NA	NA	NA	NA	NA	NA	NA	NA	NA
CDL15_Pgr002691	NA	NA	NA	NA	NA	NA	NA	NA	NA	NA	NA
CDL15_Pgr002692	NA	NA	NA	NA	NA	NA	NA	NA	NA	NA	NA
CDL15_Pgr002693	NA	NA	NA	NA	NA	NA	NA	NA	NA	NA	NA
CDL15_Pgr002694	NA	NA	NA	NA	NA	NA	NA	NA	NA	NA	NA
CDL15_Pgr002695	NA	NA	NA	NA	NA	NA	NA	NA	NA	NA	NA
CDL15_Pgr002696	NA	NA	NA	NA	NA	NA	NA	NA	NA	NA	NA
CDL15_Pgr002697	NA	NA	NA	NA	NA	NA	NA	NA	NA	NA	NA
CDL15_Pgr002698	NA	NA	NA	NA	NA	NA	NA	NA	NA	NA	NA
CDL15_Pgr002699	NA	NA	NA	NA	NA	NA	NA	NA	NA	NA	NA
CDL15_Pgr002700	0	0	0	0	0	0	0	0	0	0	0
CDL15_Pgr002701	NA	NA	NA	NA	NA	NA	NA	NA	NA	NA	NA
CDL15_Pgr002702	NA	NA	NA	NA	NA	NA	NA	NA	NA	NA	NA
CDL15_Pgr002703	NA	NA	NA	NA	NA	NA	NA	NA	NA	NA	NA
CDL15_Pgr002704	NA	NA	NA	NA	NA	NA	NA	NA	NA	NA	NA
CDL15_Pgr002705	NA	NA	NA	NA	NA	NA	NA	NA	NA	NA	NA
CDL15_Pgr002706	NA	NA	NA	NA	NA	NA	NA	NA	NA	NA	NA
CDL15_Pgr002707	0	0	0	0	0	0	0.053	0	0	0	0.056
CDL15_Pgr002708	NA	NA	NA	NA	NA	NA	NA	NA	NA	NA	NA
CDL15_Pgr002709	NA	NA	NA	NA	NA	NA	NA	NA	NA	NA	NA
CDL15_Pgr002710	NA	NA	NA	NA	NA	NA	NA	NA	NA	NA	NA
CDL15_Pgr002711	NA	NA	NA	NA	NA	NA	NA	NA	NA	NA	NA
CDL15_Pgr002712	NA	NA	NA	NA	NA	NA	NA	NA	NA	NA	NA
CDL15_Pgr002713	NA	NA	NA	NA	NA	NA	NA	NA	NA	NA	NA
CDL15_Pgr002714	NA	NA	NA	NA	NA	NA	NA	NA	NA	NA	NA
CDL15_Pgr002715	NA	NA	NA	NA	NA	NA	NA	NA	NA	NA	NA
CDL15_Pgr002716	NA	NA	NA	NA	NA	NA	NA	NA	NA	NA	NA
CDL15_Pgr002717	NA	NA	NA	NA	NA	NA	NA	NA	NA	NA	NA
CDL15_Pgr002718	0.083	0.17	0.08	0.083	0	0	0.083	0.163	0	0	0.7
CDL15_Pgr002719	NA	NA	NA	NA	NA	NA	NA	NA	NA	NA	NA
CDL15_Pgr002720	NA	NA	NA	NA	NA	NA	NA	NA	NA	NA	NA
CDL15_Pgr002721	NA	NA	NA	NA	NA	NA	NA	NA	NA	NA	NA
CDL15_Pgr002722	0	0	0.02	0.016	0	0	0	0	0	0	0
CDL15_Pgr002723	NA	NA	NA	NA	NA	NA	NA	NA	NA	NA	NA
CDL15_Pgr002724	NA	NA	NA	NA	NA	NA	NA	NA	NA	NA	NA
CDL15_Pgr002725	NA	NA	NA	NA	NA	NA	NA	NA	NA	NA	NA
CDL15_Pgr002726	0	0	0.053	0.133	0	0	0	0.026	0	0	0
CDL15_Pgr002727	4.356	0.173	0.49	4.423	1.81	0.143	0.333	0.953	3.266	0.213	1.206
CDL15_Pgr002728	38.346	24.4	30.88	21.49	31.313	15.053	35.493	39.683	36.75	15.386	65.423
CDL15_Pgr002729	15.906	24.783	15.303	48.84	14.913	7.173	20.95	37.656	14.34	12.496	18.146
CDL15_Pgr002730	0.063	0	0.063	0	0	0	0	0	0	0.063	0.203
CDL15_Pgr002731	24.493	12.19	3.493	15.673	25.073	9.396	3.21	30.093	28.36	11.353	17.986
CDL15_Pgr002732	1.326	0.256	0	0.483	0.216	0.22	0.226	6.43	0.866	0	6.57
CDL15_Pgr002733	36.816	5.756	28.613	45.33	42.763	8.193	29.973	73.393	38.21	12.103	31.483
CDL15_Pgr002734	0.05	0	0.1	0.046	0	0	0	0	0.026	0	0
CDL15_Pgr002735	0	0	0.28	0.026	0	0	0.023	3.496	0	0	0.516
CDL15_Pgr002736	207.896	190.783	200.36	205.163	169.766	104.976	221.863	251.54	173.046	120	264.65
CDL15_Pgr002737	4.873	4.573	3.79	5.146	3.68	1.836	3.266	5.283	3.75	1.66	3.426
CDL15_Pgr002738	0	0	0	0.05	0	0	0	0	0	0	0.026
CDL15_Pgr002739	175.22	299.506	17.163	38.823	235.896	540.83	9.953	70.476	333.01	198.653	94.853
CDL15_Pgr002740	0	0.4	0	0.296	0	0.76	0	0	0	0.073	0.156
CDL15_Pgr002741	2.186	7.016	1.146	7.59	1.106	0.966	2.786	7.59	1.913	0.85	5.536
CDL15_Pgr002742	NA	NA	NA	NA	NA	NA	NA	NA	NA	NA	NA
CDL15_Pgr002743	52.07	53.436	84.88	59.043	54.56	45.94	71.43	58.58	46.913	45.606	47.05
CDL15_Pgr002744	26.55	29.473	29.723	27.83	25.64	15.906	34.376	33.036	26.76	18.53	38.283
CDL15_Pgr002745	11.323	27.113	5.44	27.396	4.91	3.01	15.876	28.346	7.64	3.246	27.023
CDL15_Pgr002746	89.64	81.123	56.61	116.166	74.516	35.78	89.076	119.246	74.086	38.086	139.15
CDL15_Pgr002747	27.156	2.873	0.156	1.866	7.586	1.576	0.236	3.003	31.53	2.78	2.643
CDL15_Pgr002748	NA	NA	NA	NA	NA	NA	NA	NA	NA	NA	NA
CDL15_Pgr002749	11.956	0	0.036	0	3.05	0	0.146	1.096	14.84	0	0.323
CDL15_Pgr002750	25.736	5.056	5.133	3.793	19.946	1.173	3.013	42.596	20.566	3.626	41.52
CDL15_Pgr002751	0	0	0	0	0	0	0.046	0	0	0	0
CDL15_Pgr002752	83.366	49.04	38.793	83	61.696	30.99	34.57	51.37	56.013	30.653	40.74
CDL15_Pgr002753	1.42	0.79	1.49	2.993	0.09	0.57	0.283	11.203	0.186	1.193	12.913
CDL15_Pgr002754	0.023	0.146	0.036	0.213	0.03	0.036	0.033	0.073	0	0	0
CDL15_Pgr002755	0.113	0	0.016	0.103	0.416	0	0.02	0.77	0.09	0	0.513
CDL15_Pgr002756	7.956	20.493	8.463	39.936	9.35	17.64	7.673	11.536	4.02	14.616	6.606
CDL15_Pgr002757	NA	NA	NA	NA	NA	NA	NA	NA	NA	NA	NA
CDL15_Pgr002758	NA	NA	NA	NA	NA	NA	NA	NA	NA	NA	NA
CDL15_Pgr002759	0.113	0.096	0.06	0.016	0.206	0.033	0.05	0	0.05	0	0.016
CDL15_Pgr002760	0.22	0.823	0.436	0.326	0.723	1.22	0.326	0.326	0.543	0.856	1.21
CDL15_Pgr002761	0	0.033	0	0	0.043	0	0.166	0.026	0	0	0.29
CDL15_Pgr002762	26.546	44.06	32.146	43.443	26.32	17.41	44.85	44.666	22.443	22.246	44.406
CDL15_Pgr002763	1976.74	370.646	96.76	1015.48	1178.67	144.393	43.833	1304.61	245.53	63.98	176.41
CDL15_Pgr002764	0.11	0.026	2.75	0.033	0.096	0.033	0	0	0.026	0	0.056
CDL15_Pgr002765	89.246	116.61	7.976	10.026	11.63	54.383	33.21	29.916	13.17	19.086	68.54
CDL15_Pgr002766	0.85	0.26	0.703	2.743	0.963	0.053	1.16	0.39	0.676	0.103	0.256
CDL15_Pgr002767	13.913	6.78	5.183	18.46	7.433	3.983	19.033	40.553	7.603	3.466	31.646
CDL15_Pgr002768	34.656	24.13	31.776	52.91	34.906	13.006	54.16	64.483	37.32	15.966	106.14
CDL15_Pgr002769	43.676	69.036	127.646	106.916	36.02	29.173	96.01	89.07	35.77	31.776	66.3
CDL15_Pgr002770	66.406	70.466	37.93	27.28	65.423	53.873	30.88	83.603	61.756	55.71	49.51
CDL15_Pgr002771	3.173	1.736	0.453	1.68	0.953	0.583	1.5	0.84	1.14	0.396	4.2
CDL15_Pgr002772	NA	NA	NA	NA	NA	NA	NA	NA	NA	NA	NA
CDL15_Pgr002773	5.606	0.723	0.233	3.883	1.16	0.496	0.283	1.363	1.31	0.18	0.473
CDL15_Pgr002774	0.116	0.25	2.35	0.126	0.16	0.07	0.01	0.056	0.046	0.033	0.173
CDL15_Pgr002775	3.706	17.1	8.133	9.65	8.273	19.04	10.076	33.043	14.333	41.913	23.57
CDL15_Pgr002776	0.956	0.446	0.116	6.653	0.87	0.066	0.913	1.16	0.343	0.15	2.896
CDL15_Pgr002777	0	0	0	0.04	0	0	0	0	0	0	0
CDL15_Pgr002778	69.78	66.916	100.87	92.91	66.506	37.05	119.4	106.993	66.286	37.683	100.95
CDL15_Pgr002779	9.81	12.106	4.443	23.41	1.853	2.38	13.94	18.59	4.92	5.14	24.74
CDL15_Pgr002780	0.446	0	0	1.053	0	0	0.45	0.143	0.286	0.286	3.063
CDL15_Pgr002781	3.576	12.523	6.5	16.156	1.423	3.543	7.866	16.663	3.33	3.143	12.986
CDL15_Pgr002782	20.393	37.353	3.193	44.033	4.303	1.776	16.766	38.913	4.363	5.063	43.536
CDL15_Pgr002783	2.886	2.27	2.776	2.103	3.543	1.35	3.31	1.933	3.02	1.516	4.396
CDL15_Pgr002784	36.516	16.43	4.496	8.906	8.956	2.776	7.596	63.59	26.2	8.676	74.673
CDL15_Pgr002785	1.47	1.293	33.793	1.45	0.46	0.096	0.933	10.066	0.713	0.196	5.583
CDL15_Pgr002786	16.003	23.81	18.283	32.426	14.463	7.44	28.33	30.423	14.53	11.02	20.753
CDL15_Pgr002787	23.59	16.193	36.383	37.833	13.12	10.506	10.333	16.906	14.133	11.613	10.01
CDL15_Pgr002788	190.19	189.35	221.973	208.746	162.823	202.74	223.786	130.113	151.31	109.483	148.293
CDL15_Pgr002789	0.07	0.123	0.16	0.896	0.163	0.026	0.276	0.066	0.14	0.14	1.62
CDL15_Pgr002790	NA	NA	NA	NA	NA	NA	NA	NA	NA	NA	NA
CDL15_Pgr002791	0	0.203	0	0	0	0	0	0	0	0	0
CDL15_Pgr002792	0.28	0.57	0.193	0.193	0.193	0.576	0.196	0.116	0.156	0.116	0.17
CDL15_Pgr002793	0	0	0	0	0	0	0	0	0	0	0
CDL15_Pgr002794	0	0	0	0	0	0	0	0	0	0	0.053
CDL15_Pgr002795	27.926	14.423	4.666	13.82	12.236	3.446	7.78	22.306	16.336	3.38	24.513
CDL15_Pgr002796	4.603	2.556	6.3	6.463	3.443	0.853	4.93	9.376	4.713	1.59	5.953
CDL15_Pgr002797	14.946	11.973	9.933	17.963	14.363	12.753	8.786	27.076	14.926	9.85	13.41
CDL15_Pgr002798	36.996	48.733	29.91	50.01	47.82	28.153	28.903	35.436	46.22	22.676	23.006
CDL15_Pgr002799	6.103	3.946	1.666	9.043	3.75	1.563	2.02	8.416	5.28	3.643	3.163
CDL15_Pgr002800	25.3	18.166	33.98	20.233	20.066	17.236	18.916	27.18	28.14	21.91	18.076
CDL15_Pgr002801	2.103	8.776	0.87	7.913	1.756	8.526	1.036	3.653	1.403	3.123	0.836
CDL15_Pgr002802	8.726	20.263	0.403	16.726	25.77	22.91	1.116	20.096	13.123	22.106	2.066
CDL15_Pgr002803	21.336	23.136	11.053	87.776	33.986	11.413	21.37	101.13	11.656	4.82	32.67
CDL15_Pgr002804	19.926	12.743	9.923	3.24	2.49	7.52	2.55	3.363	30.7	18.8	6.953
CDL15_Pgr002805	28.936	10.266	8.133	5.926	39.38	14.546	8.776	24.29	44.69	14.866	17.28
CDL15_Pgr002806	0	0	0	0	0	0	0	0	0	0	0.8
CDL15_Pgr002807	0.99	0	0.08	0	0.24	0	0	0.316	0.08	0	0.956
CDL15_Pgr002808	2.54	0.4	0.513	1.526	0.763	0.026	0.323	3.556	2.21	0.26	1.8
CDL15_Pgr002809	10.826	4.576	4.166	20.273	12.736	16.476	4.166	5.973	28.453	32.573	7.243
CDL15_Pgr002810	NA	NA	NA	NA	NA	NA	NA	NA	NA	NA	NA
CDL15_Pgr002811	33.726	15.93	19.526	33.636	42.406	31.633	11.946	35.81	34.766	48.093	12.43
CDL15_Pgr002812	47.733	47.21	40.74	57.536	40.55	53.26	51.566	31.573	32.313	25.703	37.56
CDL15_Pgr002813	6.23	4.296	1.92	9.51	1.61	0.37	1.436	3.236	1.163	0.246	2.65
CDL15_Pgr002814	3.573	2.763	17.343	8.333	2.453	0.503	3.293	6.76	2.31	0.603	4.243
CDL15_Pgr002815	1.313	0.383	0.243	0.85	0.096	0.13	0.393	0.97	2.323	0.476	2.9
CDL15_Pgr002816	0.113	0	0	0.106	0.11	0	0	0.106	0	0.113	0
CDL15_Pgr002817	3.916	8.216	3.546	7.63	0.853	8.2	2.83	4.336	1.546	4.246	1.086
CDL15_Pgr002818	23.58	7.676	12.77	20.396	19.723	9.766	11.313	15.12	26.266	10.07	8.416
CDL15_Pgr002819	26.816	0.39	8.276	8.776	5.87	0.313	16.296	0.806	23.803	0.063	6.503
CDL15_Pgr002820	1.686	0.173	0.116	3.193	2.876	0.123	0.733	1.156	1.79	0.123	1.176
CDL15_Pgr002821	138.44	82.733	151.016	80.266	221.1	249.173	89.946	147.876	243.653	352.576	135.63
CDL15_Pgr002822	28.15	17.863	44.823	28.396	38.896	54.64	26.783	27.69	30.84	54.846	21.02
CDL15_Pgr002823	19.053	35.433	33.213	30.423	17.256	23.643	29.243	20.683	22.056	17.016	26.08
CDL15_Pgr002824	NA	NA	NA	NA	NA	NA	NA	NA	NA	NA	NA
CDL15_Pgr002825	23.956	20.876	6.153	12.806	41.233	16.233	13.51	22.09	28.76	15.676	26.263
CDL15_Pgr002826	0.896	0.083	0	0	0.24	0	0.083	0.233	0	0.08	1.363
CDL15_Pgr002827	44.626	26.993	24.943	16.75	19.783	13.14	33.113	45.21	28.736	16.54	51.48
CDL15_Pgr002828	6.233	7.393	2.706	2.326	2.496	1.413	4.28	9.45	8.07	1.956	7.97
CDL15_Pgr002829	2.766	2.08	0.223	1.33	0.49	0.306	0.113	2.283	0.92	0.493	3.833
CDL15_Pgr002830	NA	NA	NA	NA	NA	NA	NA	NA	NA	NA	NA
CDL15_Pgr002831	0.02	1.28	0.973	0.583	0.38	0.653	1.46	0.193	0.14	1.33	0.906
CDL15_Pgr002832	1.043	3.056	3.426	3.513	1.896	0.566	2.793	6.643	1.096	1.333	3.323
CDL15_Pgr002833	0.04	0	0.04	0	0.08	0	0	0.06	0	0	0.043
CDL15_Pgr002834	19.286	29.816	24.446	38.756	21.776	19.52	22.913	42.666	21.036	22.04	28.05
CDL15_Pgr002835	0.18	0.08	0.35	1.31	0.316	0.06	0.356	1.4	0.343	0.04	0.703
CDL15_Pgr002836	6.276	8.176	10.043	11.8	3.87	1.906	8.236	10.403	4.143	3.313	7.103
CDL15_Pgr002837	16.54	29.666	25.993	27.306	11.81	10.866	27.36	31.456	11.36	13.33	20.92
CDL15_Pgr002838	357.12	62.9	12.016	35.783	22.99	12.51	34.286	62.15	35.63	56.56	210.586
CDL15_Pgr002839	41.366	17.696	4.256	38.07	20.056	12.533	2.546	15.796	22.34	13.54	4.983
CDL15_Pgr002840	25.77	21.123	9.846	42.993	16.89	8.006	14.613	32.016	16.916	12.16	22.143
CDL15_Pgr002841	0	0	0.22	0	0	0	0.11	0	0	0	0.113
CDL15_Pgr002842	88.11	100.77	133.073	124.343	80.363	63.47	110.223	96.276	74.403	69.35	66.75
CDL15_Pgr002843	0.076	0.336	2.086	0.46	0.083	0.573	3.763	1.603	0.166	0.803	4.88
CDL15_Pgr002844	4.476	46.113	6.966	2.6	1.926	33.356	12.73	7.22	0.866	3.833	7.246
CDL15_Pgr002845	14.366	14.913	12.54	22.883	10.9	6.07	12.57	20.7	13.003	10.673	10.833
CDL15_Pgr002846	0	0	0	0	0	0	0.09	0	0	0	0.046
CDL15_Pgr002847	94.14	20.986	13.54	18.386	120.34	13.283	16.13	26.813	102.256	85.973	20.056
CDL15_Pgr002848	0.15	1.486	0.55	5.71	0.376	0.283	2.116	1.12	0.13	0.46	3.11
CDL15_Pgr002849	10.856	4.02	4.77	8.046	10.09	2.836	4.326	44.753	12.84	6.866	11.106
CDL15_Pgr002850	10.676	9.063	5.93	11.346	7.81	5.513	8.906	11.916	9.423	6.746	11.043
CDL15_Pgr002851	132.056	161.563	20.51	203.983	64.93	36.066	28.946	87.2	66.94	40.146	61.49
CDL15_Pgr002852	2.823	1.56	1.76	4.43	1.213	0.446	1.606	2.226	1.513	0.463	2.223
CDL15_Pgr002853	0.1	0.15	0	0.236	0.046	0	0.2	0.096	0.15	0.05	0.206
CDL15_Pgr002854	0.083	0.34	0	0.796	0.08	0	0.166	0.236	0.08	0	0.34
CDL15_Pgr002855	9.703	19.78	28.136	13.7	1.963	9.993	23.683	4.31	5.593	20.84	12.993
CDL15_Pgr002856	0.246	1.52	0.906	37.2	1.096	1.02	1.756	2.336	0.293	0.336	1.453
CDL15_Pgr002857	0	0.106	0.366	0.523	0	0	0.166	0	0	0.033	0.58
CDL15_Pgr002858	10.48	10.506	3.1	12.55	8.31	1.73	6.426	10.49	8.793	1.663	9.263
CDL15_Pgr002859	0.27	15.076	11.876	1.806	1.64	14.37	8.536	0.943	0.493	3.15	1.85
CDL15_Pgr002860	5.04	2.24	0.546	7.06	6.603	0.46	0.596	4.863	2.956	1.29	2.003
CDL15_Pgr002861	29.416	27.966	22.263	21.033	49.1	23.64	30.613	24.616	49.04	28.766	22.126
CDL15_Pgr002862	11.696	5.85	52.18	1.573	7.89	1.316	66.86	1.223	7.863	3.936	9.87
CDL15_Pgr002863	16.276	5.733	0.1	3.216	2.273	0.49	1.136	8.453	2.26	1.706	2.95
CDL15_Pgr002864	0	0	0	0	0	0	0	0.36	0	0	0
CDL15_Pgr002865	2.4	1.45	0.876	3.57	0.866	0.223	0.386	2.326	1.103	0.46	0.75
CDL15_Pgr002866	0	0	0	0.233	0	0	0	0	0	0	0.223
CDL15_Pgr002867	22.746	16.096	10.893	13.89	11.86	6.776	16.49	51.176	15.203	10.26	65.7
CDL15_Pgr002868	0.113	0	0.556	0.663	0.11	0	0.34	0.633	0.076	0.076	0.203
CDL15_Pgr002869	0	0	0.13	0	0	0	0.13	0.26	0	0.126	0.133
CDL15_Pgr002870	0.323	0.136	0	0.376	0.436	0.063	0	0.38	0.573	0.32	0.343
CDL15_Pgr002871	0.946	0.776	0.07	0.483	0.156	0.17	0.183	0.406	1.413	0.39	0.123
CDL15_Pgr002872	306.883	144.853	99.216	274.193	214.136	144.74	70.26	133.28	227.006	169	71.906
CDL15_Pgr002873	NA	NA	NA	NA	NA	NA	NA	NA	NA	NA	NA
CDL15_Pgr002874	0.053	0	0	0	0	0	0	0	0	0	0
CDL15_Pgr002875	11.02	35.996	9.103	13.113	14.21	21.966	15.096	11.906	7.136	3.246	10.85
CDL15_Pgr002876	NA	NA	NA	NA	NA	NA	NA	NA	NA	NA	NA
CDL15_Pgr002877	8.813	2.013	7.006	5.013	7.59	1.303	5.916	3.933	5.553	0.75	3.413
CDL15_Pgr002878	310.163	216.68	121.196	260.106	177.03	66.656	230.65	325.946	204.41	64.846	296.49
CDL15_Pgr002879	0.463	0	0.306	0.153	0.226	0	0.08	0	0.076	0	0
CDL15_Pgr002880	1.2	2.966	0.386	0.95	0.726	0.14	1.146	2.683	1.13	0.276	4.506
CDL15_Pgr002881	4.853	0.06	0.056	3.64	9.853	0	0.47	3.076	3.256	0.116	1.47
CDL15_Pgr002882	10.606	24.026	44.606	20.563	8.47	8.083	38.023	20.493	8.73	12.18	16.466
CDL15_Pgr002883	9.216	18.686	27.1	6.673	14.513	19.676	21.453	7.826	7.966	15.03	9.74
CDL15_Pgr002884	0.84	0.57	0.343	0.1	3.78	1.166	0.766	0.753	0.8	0.293	1.31
CDL15_Pgr002885	0.706	0.133	0.086	0.176	2.153	0.353	0.13	0.296	0.243	0.096	0.663
CDL15_Pgr002886	NA	NA	NA	NA	NA	NA	NA	NA	NA	NA	NA
CDL15_Pgr002887	0	0	0	0	0	0	0	0.143	0	0	0.153
CDL15_Pgr002888	0	0	0.523	0	0	0	0.23	0	0	0	0.49
CDL15_Pgr002889	443.406	566.41	315.103	384.446	292.276	241.496	489.883	416.69	390.193	337.606	512.583
CDL15_Pgr002890	8.12	8.65	8.256	13.533	5.946	3.133	7.976	11.61	5.54	3.043	5.493
CDL15_Pgr002891	27.073	10.85	4.223	33.976	19.84	5.913	2.85	18.276	16.216	10.176	4.833
CDL15_Pgr002892	7.466	1.88	6.943	47.906	12.433	1.313	11.696	23.186	9.433	8.483	24.57
CDL15_Pgr002893	179.18	182.563	187.496	286.273	192.27	157.596	200.8	238.09	204.296	162.58	164.73
CDL15_Pgr002894	39.28	44.356	39.286	43.736	30.746	37.85	49.806	36.346	26.323	22.013	33.73
CDL15_Pgr002895	3.636	2.146	0.56	4.57	1.543	0.24	0.32	2.456	2.296	0.483	1.266
CDL15_Pgr002896	388.293	247.49	58.073	509.28	157.613	58.496	123.483	267.19	204.006	59.55	284.943
CDL15_Pgr002897	33.263	13.746	14.423	43.696	32.596	11.28	11.076	30.76	26.746	16.603	14.92
CDL15_Pgr002898	3.713	2.38	0.813	1.713	2.43	1.42	1.566	2.036	4.613	1.666	2.886
CDL15_Pgr002899	25.05	24.026	12.546	13.016	20.463	13.33	8.723	6.603	22.756	10.446	5.676
CDL15_Pgr002900	0.033	0	0	0.1	0	0	0.033	0	0	0	0.073
CDL15_Pgr002901	0	0	0	0	0	0	0	0	0	0	0.04
CDL15_Pgr002902	NA	NA	NA	NA	NA	NA	NA	NA	NA	NA	NA
CDL15_Pgr002903	57.956	62.2	22.423	77.726	61.176	38.733	35.753	79.923	51.573	38.716	47.06
CDL15_Pgr002904	16.43	14.216	9.03	16.43	10.67	7.643	10.266	12.386	12.01	6.233	13.126
CDL15_Pgr002905	NA	NA	NA	NA	NA	NA	NA	NA	NA	NA	NA
CDL15_Pgr002906	2.936	0.163	0.326	7.326	2.756	0.086	0.333	1.763	1.836	0.43	2.023
CDL15_Pgr002907	0	0	0	0.153	0	0	0	0	0	0	0.153
CDL15_Pgr002908	NA	NA	NA	NA	NA	NA	NA	NA	NA	NA	NA
CDL15_Pgr002909	0	0	0	0	0	0	0.023	0	0	0	0
CDL15_Pgr002910	0	0	0.04	0	0	0	0.01	0	0	0	0
CDL15_Pgr002911	0	0	0.02	0	0	0.15	0.02	0	0	0.01	0
CDL15_Pgr002912	NA	NA	NA	NA	NA	NA	NA	NA	NA	NA	NA
CDL15_Pgr002913	0.01	0	0	0	0	0	0.01	0	0	0	0
CDL15_Pgr002914	0	0	0	0.066	0	0	0.033	0	0	0	0
CDL15_Pgr002915	0	0	0.106	0	0	0	0.163	0	0	0	0.03
CDL15_Pgr002916	0	0	0	0	0.01	0	0	0	0	0	0
CDL15_Pgr002917	60.643	32.253	33.146	35.206	56.526	42.046	25.423	34.206	57.3	55.04	26.873
CDL15_Pgr002918	7.043	9.026	3.776	4.21	5.246	4.93	3.913	3.486	6.3	3.943	3.216
CDL15_Pgr002919	0.063	0.106	0.103	0.03	0.26	0.036	0.026	0	0.116	0	0.246
CDL15_Pgr002920	0.066	0.01	0.07	0.053	0.05	0.076	0.03	0	0	0.02	0.01
CDL15_Pgr002921	0.113	0.103	0.16	0.14	0.033	0.05	0.116	0.096	0.016	0.393	0.103
CDL15_Pgr002922	4.893	0.05	0.033	0.28	2.866	0	0.046	0.116	2.753	0.086	0.656
CDL15_Pgr002923	NA	NA	NA	NA	NA	NA	NA	NA	NA	NA	NA
CDL15_Pgr002924	NA	NA	NA	NA	NA	NA	NA	NA	NA	NA	NA
CDL15_Pgr002925	NA	NA	NA	NA	NA	NA	NA	NA	NA	NA	NA
CDL15_Pgr002926	0.023	0	0.023	0.41	0	0.07	0.046	0	0.023	0	0.363
CDL15_Pgr002927	NA	NA	NA	NA	NA	NA	NA	NA	NA	NA	NA
CDL15_Pgr002928	25.926	14.793	9.456	19.693	21.58	13.543	10.526	22.563	27.37	19.98	12.846
CDL15_Pgr002929	22.23	50.34	12.676	26.036	14.94	9.91	32.483	32.536	15.83	6.306	47.513
CDL15_Pgr002930	11.17	11.683	7.23	25.566	10.993	4.09	10.313	20.3	9.646	3.593	12.633
CDL15_Pgr002931	18.366	10.016	15.423	20.393	16.03	10.243	9.72	19.593	13.986	8.093	10.083
CDL15_Pgr002932	14.65	1.456	107.413	464.233	18.123	0.19	115.706	383.106	9.14	0.87	90.853
CDL15_Pgr002933	5.213	6.166	6.923	7.35	5.773	3.703	6.963	7.416	4.06	2.663	7.716
CDL15_Pgr002934	0.033	0.563	1.273	745.956	0.286	3.873	1.66	63.526	0.066	0.456	2.68
CDL15_Pgr002935	8.926	6.976	7.866	16.86	5.966	3.466	5.166	11.26	6.373	6.573	5.646
CDL15_Pgr002936	12.893	13.553	4.456	42.326	8.543	3.103	8.183	24.71	9.613	7.543	9.213
CDL15_Pgr002937	24.123	21.083	25.516	33.703	15.75	10.003	32.98	58.86	18.826	16.353	51.74
CDL15_Pgr002938	2.52	0	0	0	0	0	0	0	7.756	0	0
CDL15_Pgr002939	4.106	4.683	2.603	13.636	1.653	0.726	2.12	9.526	1.91	1.3	4.456
CDL15_Pgr002940	6.753	10.8	8.376	23.296	7.366	8.103	15.626	11.656	8.876	8.113	23.25
CDL15_Pgr002941	0	0	0.063	0	0	0	0.396	1.6	0	0	2.493
CDL15_Pgr002942	1.093	0.526	0.456	4.94	1.263	0.66	0.45	0.833	1.293	0.15	0.64
CDL15_Pgr002943	243.756	131.733	183.443	308.14	154.483	45.533	297.643	180.873	135.46	48.023	144.526
CDL15_Pgr002944	22.006	10.66	70.406	7.38	7.213	7.133	64.04	15.796	7.616	12.25	51.133
CDL15_Pgr002945	39.016	269.533	88.306	44.063	54.433	62.606	350.65	57.786	87.776	63.846	353.483
CDL15_Pgr002946	0.72	2.263	0.573	1.876	1.1	0.72	4.56	0.97	1.123	0.14	6.653
CDL15_Pgr002947	0.233	0	0	0	0.22	0	0	0.113	0	0	0.233
CDL15_Pgr002948	11.03	29.3	18.116	19.76	7.173	4.02	42.936	53.523	11.976	7.493	64.57
CDL15_Pgr002949	2.28	0.18	0.053	0.276	1.133	0	0.03	0.366	0.29	0.343	0.243
CDL15_Pgr002950	6.036	4.69	1.76	4.64	8.006	7.286	2.176	3.113	5.37	11	1.11
CDL15_Pgr002951	0.09	0.046	0.086	8.05	0.023	0	0	0.066	0.07	0	0.023
CDL15_Pgr002952	0.126	0.06	0.106	0.783	0.086	0	0.12	0.723	0.106	0	1.156
CDL15_Pgr002953	5.466	14.09	0.693	9.306	2.423	2.763	3.953	9.64	5.046	2.956	7.07
CDL15_Pgr002954	58.303	76.423	53.856	23.16	45.23	51.556	110.563	67.546	52.87	49.596	174.85
CDL15_Pgr002955	2.606	1.376	0.09	0.196	0.956	0.1	0.21	0.5	0.846	0.386	1.31
CDL15_Pgr002956	0.34	0.046	0.083	0.07	0.166	0	0.13	0.04	0.12	0.02	0.153
CDL15_Pgr002957	0	0	0.056	0	0	0	0	0	0	0	0
CDL15_Pgr002958	NA	NA	NA	NA	NA	NA	NA	NA	NA	NA	NA
CDL15_Pgr002959	NA	NA	NA	NA	NA	NA	NA	NA	NA	NA	NA
CDL15_Pgr002960	NA	NA	NA	NA	NA	NA	NA	NA	NA	NA	NA
CDL15_Pgr002961	NA	NA	NA	NA	NA	NA	NA	NA	NA	NA	NA
CDL15_Pgr002962	1.133	0.043	0	0	0.106	0	0	0.02	0.086	0.03	0.033
CDL15_Pgr002963	0.026	0.026	0.083	0	0	0	0.03	0	0	0	0
CDL15_Pgr002964	0	0	0	0	0	0	0	0.033	0	0	0
CDL15_Pgr002965	0	0	0	0	0	0	0	0	0	0	0
CDL15_Pgr002966	NA	NA	NA	NA	NA	NA	NA	NA	NA	NA	NA
CDL15_Pgr002967	0.226	0.04	0.133	0.133	0.19	0.06	0.01	0.45	0.08	0	0.093
CDL15_Pgr002968	88.356	101.933	52.67	97.016	84.033	87.98	48.096	169.983	98.036	150.643	87.466
CDL15_Pgr002969	11.94	8.273	6.716	4.186	5.536	10.716	11.743	6.303	7.733	8.77	16.82
CDL15_Pgr002970	0.263	0.44	0.996	2.646	1.653	0.356	0.39	1.35	0.91	0.466	0.316
CDL15_Pgr002971	28.686	23.35	8.796	10.053	15.21	19.2	17.82	11.93	47.403	19.74	54.936
CDL15_Pgr002972	12.466	2.23	0.706	7.57	6.75	2.393	1.536	8.683	8.743	4.57	4.833
CDL15_Pgr002973	15.223	20.336	14.123	29.346	19.736	21.39	12.663	13.923	15.07	16.756	7.736
CDL15_Pgr002974	49.936	72.743	31.14	16.43	105.373	135.343	14.286	27.42	67.43	84.986	7.643
CDL15_Pgr002975	3.793	6.493	2.856	4.346	2.856	2.586	3.953	4.886	5.95	3.67	8.283
[truncated: 33,081 more rows]

## Sheet: Sheet6
CDL15_Pgr000007	2	1.56	2.723	0	0.24	0.43	0	1.343	0.89	1.086	0	6.84
CDL15_Pgr000047	2	171.233	54.45	7.983	160.896	45.31	10.17	29.77	153.616	90.093	7.176	120.746
CDL15_Pgr000058	2	34.496	19.693	9.43	4.116	38.126	24.12	5.613	11.493	17.456	27.91	17.87
CDL15_Pgr000073	2	24.463	24.596	24.496	24.87	17.506	6.16	25.146	36.916	22.586	10.6	30.886
CDL15_Pgr000079	2	61.763	53.323	12.38	125.58	38.17	18.406	12.02	57.183	31.54	27.966	17.363
CDL15_Pgr000084	2	135.666	98.343	124.253	10.293	37.716	182.983	352.533	69.596	41.073	32.65	259.44
CDL15_Pgr000085	2	28.223	16.256	20.26	33.753	26.36	9.88	20.196	39.386	25.166	10.386	17.17
CDL15_Pgr000093	2	10.336	14.426	12.083	16.843	9.01	7.42	17.34	14.643	8.54	7.673	13.336
CDL15_Pgr000095	2	0.516	0.093	0.446	1.903	0.13	0.026	1.066	0.216	0.27	0	0.363
CDL15_Pgr000101	2	24.04	16.27	14.056	15.346	13.58	4.413	11.933	15.186	19.693	4.396	14.693
CDL15_Pgr000102	2	1.443	1.093	0.716	6.15	0.483	0.113	1.68	3.65	0.536	0.293	1.816
CDL15_Pgr000109	2	11.956	14.923	21.41	11.753	10.806	7.466	25.59	15.946	13.543	11.74	25.196
CDL15_Pgr000112	2	10.296	9.87	14.49	10.86	8.556	4.923	14.82	7.983	5.833	3.86	11.513
CDL15_Pgr000114	2	0.096	0.01	0	0.25	0.086	0	0	0.13	0.27	0	0.04
CDL15_Pgr000119	2	53.876	39.193	25.293	68.08	42.893	26.316	33.19	39.923	53.933	25.546	29.22
CDL15_Pgr000130	2	43.596	17.546	21.246	57.513	68.136	56.176	17.156	30.863	37.54	59.516	13.31
CDL15_Pgr000138	2	187.283	156.59	19.26	49.17	215.713	214.896	16.136	34.06	300.02	202.646	53.476
CDL15_Pgr000153	2	932.246	224.036	66.56	23.093	876.036	86.026	98.39	428.446	1905.1	346.45	1157.24
CDL15_Pgr000156	2	18.546	21.09	2.293	30.143	13.813	4.43	5.64	5.916	9.056	3.286	15.21
CDL15_Pgr000160	2	29.103	21.403	13.066	24.92	33.703	15.45	14.61	27.78	31.883	35.033	18.28
CDL15_Pgr000168	2	90.866	56.63	45.383	113.076	75.433	46.3	55.23	72.196	71.586	71.18	52.783
CDL15_Pgr000175	2	20.626	15.97	10.09	43.253	14.783	5.886	10.983	26.813	16.07	11.19	16.673
CDL15_Pgr000177	2	29.653	15.73	24.26	19.97	39.586	37.19	14.29	16.95	32.35	34.2	10.246
CDL15_Pgr000188	2	63.773	64.346	90.763	64.903	46.053	62.046	27.223	29.73	47.136	24.52	20.773
CDL15_Pgr000190	2	10.003	11.036	12.286	18.83	8.063	4.04	11.82	20.71	8.13	4.99	11.273
CDL15_Pgr000192	2	120.953	166.143	155.253	198.35	139.946	163.683	253.88	138.526	108.61	83.013	148.966
CDL15_Pgr000201	2	36.036	133.703	20.39	37.02	34.96	24.723	40.186	53.95	28.516	20.21	26.053
CDL15_Pgr000206	2	37.913	46.816	32.96	38.193	33.793	26.436	33.756	45.05	34.823	27.096	33.503
CDL15_Pgr000216	2	19.313	28.67	24.113	27.646	24.996	16.95	23.756	24.803	19.056	24.456	13.473
CDL15_Pgr000225	2	107.583	81.086	56.743	54.243	98.3	72.096	99.533	91.686	128.63	113.363	153.753
CDL15_Pgr000233	2	5.58	25.933	23.746	182.646	5.146	5.62	22.636	4.233	2.8	3.9	1.01
CDL15_Pgr000234	2	78.836	47.616	43.573	61.373	73.023	36.433	50.41	65.97	70.69	19.85	68.36
CDL15_Pgr000242	2	19.03	20.023	18.366	27.85	17.023	3.843	17.95	50.193	16.91	5.283	22.953
CDL15_Pgr000244	2	25.806	14.583	16.413	28.6	19.65	10.336	11.36	25.38	21.766	21.163	11.446
CDL15_Pgr000248	2	14.226	10.93	19.116	20.723	9.836	2.466	19.46	21.536	17.113	3.95	31.816
CDL15_Pgr000254	2	14.913	13.706	13.976	21.673	13.656	5.933	11.71	16.646	12.236	7.486	14.033
CDL15_Pgr000258	2	25.456	81.79	20.403	54.243	15.68	18.16	34.216	34.236	13.46	12.643	42.12
CDL15_Pgr000264	2	9.03	8.6	5.983	13.99	6.903	4.53	5.086	6.98	6.056	4.423	4.403
CDL15_Pgr000272	2	85.746	50.393	35.833	50.04	98.713	62.81	26.816	56.146	99.906	102.083	51.643
CDL15_Pgr000274	2	30.303	28.053	21.53	43.62	22.11	9.416	24.116	35.206	26.946	9.75	33.55
CDL15_Pgr000306	2	31.953	21.61	22.803	37.036	28.136	12.72	25.463	45.523	37.61	21.576	33.06
CDL15_Pgr000310	2	2.48	0.433	1.236	0.306	1.726	1.746	1.19	0.573	3.18	2.85	0.49
CDL15_Pgr000317	2	217.333	768.963	163.15	54.786	160.213	523.203	276.533	75.37	144.936	549.943	266.02
CDL15_Pgr000322	2	19.386	25.566	29.513	38.596	17.26	9.75	45.496	33.763	17.72	9.596	34.503
CDL15_Pgr000324	2	24.363	33.756	38.756	31.903	24.81	20.933	33.44	32.986	24.003	24.636	24.72
CDL15_Pgr000326	2	52.133	36.84	98.866	47.03	103.76	118.703	70.253	36.073	77.673	81.626	26.913
CDL15_Pgr000327	2	0.04	0.063	5.126	49.113	0.453	0.146	0.083	0.18	0.103	0.02	0.243
CDL15_Pgr000343	2	29.61	23.796	58.943	22.783	30.756	15.58	48.313	53.42	33.186	21.416	63.926
CDL15_Pgr000351	2	15.22	15.106	11.896	27.756	10.23	5.146	15.036	30.823	9.106	6.763	17.166
CDL15_Pgr000353	2	17.786	34.84	46.456	25.78	23.34	31.026	34.503	25.433	21.1	12.85	34.693
CDL15_Pgr000362	2	38.316	52.39	45.276	43.75	36.026	31.303	43.913	52.733	31.52	22.296	41.986
CDL15_Pgr000365	2	51.663	21.553	13.31	66.41	50.073	13	15.13	53.896	46.806	26.853	22.62
CDL15_Pgr000371	2	9.06	7.74	5.506	16.246	7.243	4.643	6.156	17.71	8.24	8.02	9.423
CDL15_Pgr000372	2	49.683	41.916	53.18	42.933	49.78	39.226	37.036	46.616	38.23	44.75	25.373
CDL15_Pgr000374	2	23.093	27.663	16.94	32.863	19.71	8.06	30.956	36.023	17.086	8.776	44.003
CDL15_Pgr000375	2	138.843	107.98	113.726	85.25	515.073	338.123	65.41	39.223	59.423	169.916	91.883
CDL15_Pgr000376	2	365.343	190.413	100.636	362.7	189.013	94.033	138.926	241.89	211.94	114.636	210.66
CDL15_Pgr000379	2	18.066	16.563	16.856	26.423	16.31	7.406	20.41	24.033	14.546	8.61	13.546
CDL15_Pgr000395	2	8.76	0.916	0.59	3.936	19.653	0.74	0.88	24.47	22.826	1.843	12.943
CDL15_Pgr000397	2	13.24	11.173	6.016	2.716	4.283	5.353	11.923	58.823	30.733	15.006	76.173
CDL15_Pgr000398	2	12.71	3.18	3.21	94.383	5.796	0.773	7.036	26.863	5.77	1.33	5.493
CDL15_Pgr000401	2	14.736	12.406	7.26	19.456	13.5	8.096	9.673	17.696	14.13	9.556	15.073
CDL15_Pgr000402	2	3.313	7.053	7.786	12.226	5.34	4.336	8.203	9.006	0.873	2.513	8.45
CDL15_Pgr000407	2	93.826	5.226	0.95	0.16	15.086	0.546	1.263	3.62	271.053	4.303	72.316
CDL15_Pgr000410	2	2.15	1.07	597.84	103.23	0.993	0.046	864.77	17.57	164.58	10.23	46.856
CDL15_Pgr000427	2	72.466	60.623	58.233	46.156	88.726	73.613	47.113	59.906	73.303	66.203	37.646
CDL15_Pgr000428	2	11.766	11.333	13.946	22.756	13.17	6.406	14.466	24.483	12.276	9.826	14.71
CDL15_Pgr000444	2	21.793	17.416	18.43	33.016	15.236	7.16	19.586	31.963	16.666	12.713	19.913
CDL15_Pgr000445	2	15.226	23.056	3.076	35.006	12.746	4.853	7.906	16.603	14.156	9.04	17.013
CDL15_Pgr000451	2	19.463	29.783	8.293	56.68	11.993	4.61	26.06	40.3	10.66	4.623	38.73
CDL15_Pgr000452	2	1.763	0.61	9.006	0.41	0.54	0.426	16.96	0.046	0.743	0.116	12.093
CDL15_Pgr000455	2	41.003	42.763	43.536	65.41	35.093	17.603	55.623	51.803	37.163	20.066	48.593
CDL15_Pgr000457	2	53.106	28.073	10.843	76.893	36.376	20.52	11.93	50.543	36.12	39.293	14.326
CDL15_Pgr000461	2	11.14	14.343	33.61	25.94	10.51	4.63	14.836	21.25	5.893	3.513	10.106
CDL15_Pgr000463	2	11.663	7.16	3.066	14.036	7.5	2.02	5.726	15.163	8.953	2.776	8.206
CDL15_Pgr000464	2	38.136	43.053	29.39	44.056	32.31	24.413	26.366	39.596	33.773	21.263	28.716
CDL15_Pgr000477	2	40.13	50.516	37.323	18.093	74.34	151.066	31.86	13.986	85.04	206.413	25.876
CDL15_Pgr000479	2	12.903	5.49	134.293	3.973	1.366	3.18	11.673	2.68	5.74	1.486	31.033
CDL15_Pgr000480	2	86.953	114.75	63.583	115.95	173.816	107.82	137.953	269.03	118.953	110.413	248.823
CDL15_Pgr000483	2	127.66	2.203	1.023	2.466	71.413	6.863	0.74	2.586	108.186	14.003	9.263
CDL15_Pgr000485	2	43.126	64.936	13.716	44.51	27.75	19.893	21.633	46.333	31.69	21.04	33.983
CDL15_Pgr000488	2	135.99	29.876	80.463	101.036	104.29	28.91	84.463	99.263	72.52	65.236	106.056
CDL15_Pgr000490	2	38.993	45.813	58.77	36.906	44.01	33.696	48.9	52.493	39.64	43.003	40.38
CDL15_Pgr000497	2	57.403	119.93	34.21	100.056	78.806	242.053	32.69	91.846	31.193	86.743	22.696
CDL15_Pgr000503	2	59.336	54.723	22.446	83.583	43.606	33.256	23.706	70.53	35.953	40.643	41.113
CDL15_Pgr000506	2	1900.98	19079	7835.22	1175.4	3351.28	20426.2	10966.4	586.813	3848.48	20844.7	7273.56
CDL15_Pgr000513	2	59.1	47.753	50.59	48.92	39.39	27.043	47.476	53.313	49.563	22.043	67.11
CDL15_Pgr000519	2	45.163	39.75	55.193	51.38	52.833	38.8	54.203	52.103	50.443	54.04	38.37
CDL15_Pgr000520	2	33.723	21.986	9.39	31.943	38.95	18.713	15.466	31.32	39.823	15.516	29.713
CDL15_Pgr000525	2	22.943	13.456	8.78	30.533	38.206	20.246	10.92	32.726	35.156	31.136	28.773
CDL15_Pgr000526	2	34.98	26.423	34.906	37.88	49.156	37.413	25.033	44.85	45.973	36.376	21.496
CDL15_Pgr000527	2	17.86	2.996	3.97	10.87	10.796	1.236	1.613	20.926	12.99	0.81	18.72
CDL15_Pgr000536	2	14.513	1.453	0.826	3.03	9.013	1.893	1.683	2.45	5.66	0.203	4.81
CDL15_Pgr000537	2	368.803	190.48	228.323	274.003	359.3	205.703	199.763	200.85	346.293	242.24	237.05
CDL15_Pgr000538	2	93.266	47.433	147.6	81.65	184.273	298.853	102.03	59.056	139.98	218.416	58.84
CDL15_Pgr000540	2	4.976	4.95	4.223	17.55	14.006	8.993	2.73	1.566	7.326	10.143	1.62
CDL15_Pgr000558	2	36.343	16.48	15.023	42.256	32.456	11.77	20.963	50.676	36.083	11.496	42.103
CDL15_Pgr000559	2	0.013	0.16	120.693	5.7	0.026	0.026	9.486	25.443	0.026	0.133	2.693
CDL15_Pgr000560	2	10.46	6.16	3.62	13.353	5.596	2.276	1.356	7.023	6.25	3.19	2.6
CDL15_Pgr000562	2	8.99	17.076	11.203	19.47	5.503	2.57	16.633	21.25	7.326	2.626	21.81
CDL15_Pgr000567	2	51.943	25.99	18.45	22.453	66.636	45.7	24.316	27.23	46.346	41.78	36.443
CDL15_Pgr000568	2	37.56	64.83	31.656	51.646	34.583	43.84	45.94	43.42	33.323	26.836	36.293
CDL15_Pgr000569	2	79.01	118.443	102.233	91.21	88.096	151.27	82.196	87.056	65.753	88.413	67.176
CDL15_Pgr000571	2	28.11	10.776	4.183	4.023	20.186	29.593	2.576	2.99	83.473	27.806	3.363
CDL15_Pgr000575	2	28.04	30.263	17.986	22.306	26.873	8.786	63.56	37.5	34.543	21.146	43.213
CDL15_Pgr000580	2	0.05	0	0.056	4.24	0.08	0.016	0.02	1.873	0.05	0	0.103
CDL15_Pgr000583	2	153.64	86.623	83.236	57.776	145.56	111.126	51.026	62.823	129.406	107.2	48.21
CDL15_Pgr000587	2	4.83	4.1	29.966	439.06	47.463	17.36	8.17	6.623	2.956	1.836	22.513
CDL15_Pgr000590	2	74.416	65.326	39.583	95.053	58.62	28.66	46.406	107.46	65.803	46.906	62.406
CDL15_Pgr000591	2	48.33	49.283	44.48	53.25	44.803	22.026	33.346	49.503	40.156	23.633	24.76
CDL15_Pgr000593	2	49.903	28.033	85.316	59.813	40.286	14.466	86.006	48.593	33.693	15.886	50.373
CDL15_Pgr000594	2	36.313	41.373	13.69	35.4	33.753	21.293	13.303	28.703	26.336	37.753	9.573
CDL15_Pgr000595	2	25.57	8.87	2.186	15.803	13.733	9.906	2.476	12.403	22.943	16.34	3.95
CDL15_Pgr000605	2	23.636	22	34.04	88.94	36.273	30.306	44.616	101.586	31.413	52.313	43.116
CDL15_Pgr000609	2	54.343	4.69	39.566	13.683	41.39	1.246	6.563	3.6	26.08	1.526	15.173
CDL15_Pgr000610	2	189.04	19.896	9.05	21.276	233.353	20.066	4.89	403.363	174.196	20.693	190.653
CDL15_Pgr000612	2	43.116	17.876	75.093	1.093	69.39	5.346	171.683	40.143	281.496	14.296	103.1
CDL15_Pgr000613	2	35.476	24.136	103.623	25.076	79.933	9.08	134.473	356.493	149.393	58.9	639.973
CDL15_Pgr000614	2	29.353	24.41	18.946	25.493	22.026	19.366	22.5	25.523	24.056	21.63	24.156
CDL15_Pgr000622	2	24.273	36.49	20.693	23.553	28.693	18.94	24.15	34.903	28.233	28.753	26.196
CDL15_Pgr000635	2	2.336	0.486	19.613	1.39	1.446	0.16	1.086	0.723	2.903	0.49	1.836
CDL15_Pgr000640	2	5.976	9.563	0.306	2.836	1.636	0.696	0.053	0.373	3.806	1.553	1.266
CDL15_Pgr000641	2	0.096	0.02	0	0.186	0.02	0.02	0	0	0	0	0.06
CDL15_Pgr000649	2	55.963	34.01	43.78	54.326	70.333	42.233	44.606	51.503	54.65	27.216	51.513
CDL15_Pgr000655	2	122.066	47.303	113.393	78.79	108.026	69.21	59.083	68.016	108.386	77.85	57.616
CDL15_Pgr000656	2	8.45	15.34	6.86	47.133	7.09	8.73	8.83	25.186	5.336	2.763	8.49
CDL15_Pgr000660	2	3.11	0.563	0.903	20.32	4	1.046	0.81	5.076	1.79	0.593	0.916
CDL15_Pgr000662	2	44.476	61.06	368.97	91.27	13.33	19.903	24.356	48.55	24.21	35.383	50.31
CDL15_Pgr000667	2	150.59	98.033	102.876	79.173	156.956	172.376	70.07	89.29	184.633	146.38	90.073
CDL15_Pgr000669	2	71.143	34.79	10.853	44.553	50.923	27.656	11.25	51.606	59.24	43.893	32.086
CDL15_Pgr000670	2	8.98	15.666	3.806	17.49	5.776	1.656	10.83	20.976	7.526	2.24	17.58
CDL15_Pgr000674	2	65.98	15.153	7.543	18.636	44.006	23.773	8.88	35.31	51.776	43.99	24.6
CDL15_Pgr000679	2	108.886	41.96	59.516	87.49	113.61	44.033	53.276	73.99	116.243	89.066	31.966
CDL15_Pgr000682	2	27.033	51.513	96.17	55.33	13.68	9.83	101.333	66.93	10.16	12.486	53.053
CDL15_Pgr000684	2	13.923	9.856	5.813	18.703	6.14	2.396	5.62	12.573	13.366	3.473	8.043
CDL15_Pgr000685	2	58.9	84.34	65.136	51.75	25.566	29.49	67.526	57.986	30.013	31.29	70.026
CDL15_Pgr000686	2	823.98	639.65	547.8	1282.87	1452.87	1353.55	670.836	733.426	1264.04	2733.71	973.51
CDL15_Pgr000687	2	0	0	0.436	0	0	0	0.716	0	0	0	2.386
CDL15_Pgr000689	2	260.456	117.396	76.113	218.896	176.44	107.806	59.756	124.576	174.556	148.016	91.103
CDL15_Pgr000693	2	12.256	0.103	0.796	0.696	4.766	0.81	0.453	1.693	8.663	0.396	2.026
CDL15_Pgr000695	2	39.193	45.813	44.163	40.236	34.286	18.546	56.316	39.736	42.91	25.763	33.433
CDL15_Pgr000696	2	13.53	9.09	3.403	10.97	9.926	2.896	5.726	11.153	11.203	4.103	7.003
CDL15_Pgr000698	2	41.973	41.263	36.593	50.706	47.69	59.536	22.686	29.026	33.336	42.423	19.38
CDL15_Pgr000699	2	22.983	4.206	1.963	7.68	11.666	12.506	1.363	6.83	38.866	13.913	1.483
CDL15_Pgr000703	2	37.126	91.763	60.66	40.356	40.846	53.366	69.83	53.223	40.603	43.983	41.35
CDL15_Pgr000709	2	9.603	7.093	1.836	10.413	5.616	2.213	3.306	8.026	9.11	2.816	5.523
CDL15_Pgr000714	2	14.476	41.626	24.53	36.796	11.68	11.683	26.77	23.593	13.42	15.12	21
CDL15_Pgr000718	2	26.713	118.656	29.696	38.186	26.813	39.67	67.4	17.25	24.32	36.693	34.423
CDL15_Pgr000722	2	140.933	79.206	85.37	184.97	111.223	42.066	79.516	119.9	95.823	50.653	77.056
CDL15_Pgr000725	2	550.87	1.21	1.776	0.196	47.23	0.076	3.066	15.266	103.763	2.09	132.503
CDL15_Pgr000726	2	5.33	7.873	6.95	5.466	2.76	5.813	5.363	3.483	4.26	4.793	4.356
CDL15_Pgr000727	2	22.99	12.98	12.043	23.44	17.413	11.416	14.71	20.86	19.786	14.52	15.506
CDL15_Pgr000728	2	42.893	40.943	59.64	67.083	41.34	27.106	46.066	42.186	32.64	20.003	33.586
CDL15_Pgr000732	2	30.956	97.533	286.2	12.69	57.66	46.06	139.253	4.993	12.043	57.473	68.45
CDL15_Pgr000743	2	0.37	0.186	27.086	0.413	0.436	0.01	3.086	0.353	0.683	0.016	2.043
CDL15_Pgr000746	2	20.063	22.71	21.433	35.156	13.56	6.346	17.14	35.303	15.853	11.013	23.596
CDL15_Pgr000748	2	14.73	5.666	1.766	5.456	15.786	10.336	2.036	7.493	26.733	29.08	4.096
CDL15_Pgr000752	2	56.14	49.963	72.14	31.67	67.93	52.086	69.233	43.126	76.25	65.893	38.486
CDL15_Pgr000755	2	24.206	3.98	31.24	33.606	12.66	0.526	14.166	98.66	15.376	5.07	79.633
CDL15_Pgr000758	2	7.433	8.64	7.12	13.246	6.366	3.183	7.706	16.18	7.046	3.563	9.353
CDL15_Pgr000777	2	1.933	0.066	0.216	47.93	0.316	0	0.13	9.16	0.356	0.066	0.273
CDL15_Pgr000787	2	58.076	36.383	44.676	35.6	57.72	34.43	44.733	60.683	58.503	43.9	51.38
CDL15_Pgr000788	2	21.76	22.263	28.39	26.066	23.043	11.993	25.266	26.813	18.506	15.23	20.6
CDL15_Pgr000790	2	13.066	8.156	4.926	10.936	9.86	3.326	5.316	14.31	25.113	5.74	9.57
CDL15_Pgr000793	2	1.113	6.586	2.643	21.236	2.33	5.366	5.716	3.056	0.766	2.743	3.05
CDL15_Pgr000794	2	16.653	11.853	18.08	33.98	12.736	11.233	10.756	19.686	11.423	13.373	9.216
CDL15_Pgr000804	2	195.266	0.373	0.516	5.556	33.633	0.366	0.53	0.673	93.756	0	4.61
CDL15_Pgr000810	2	119.293	88.97	40.876	66.986	49.476	54.073	17.953	39.436	108.453	54.716	23.396
CDL15_Pgr000814	2	24.75	93.066	9.936	37.806	32.616	27.233	19.356	67.043	21.893	22.033	27.896
CDL15_Pgr000822	2	112.953	150.783	216.19	169.673	70.643	62.09	169.31	115.026	79.243	47.473	231.65
CDL15_Pgr000825	2	57.413	296.346	97.09	67.376	165.93	200.633	158.44	111.613	71.913	98.033	58.043
CDL15_Pgr000828	2	15.106	12.383	10.233	57.206	11.523	2.65	24.136	26.783	10.916	5.683	15.69
CDL15_Pgr000829	2	11.713	10.303	8.37	24.656	7.696	5.183	10.05	20.13	9.57	7.106	9.73
CDL15_Pgr000833	2	1240.04	2837.49	1508.2	538.64	2764.96	8162.87	1228.13	328.736	1466.98	5436.55	554.64
CDL15_Pgr000840	2	58.07	104.166	22.28	73.846	50.656	46.89	57.23	78.16	48.44	35.57	79.443
CDL15_Pgr000841	2	100.78	86.79	266.613	53.573	75.596	63.32	455.48	81.773	91.33	93.97	253.89
CDL15_Pgr000843	2	20.5	10.503	3.383	32.1	11.336	2.526	2.85	20.94	10.596	5.093	6.13
CDL15_Pgr000882	2	107.776	49.02	32.753	108.61	67.95	24.093	26.336	124.96	60.46	33.79	51.84
CDL15_Pgr000888	2	0	0	0	0	0	0	0	0.06	0	0	0
CDL15_Pgr000898	2	9.59	3.813	52.89	92.07	11.286	2.603	8.496	41.98	12.576	18.523	65.226
CDL15_Pgr000899	2	65.133	82.53	86.896	50.31	36.233	74.113	76.486	38.15	38.956	49.853	25.276
CDL15_Pgr000900	2	20.456	28.296	13.613	29.083	19.913	9.046	26.13	24.6	18.166	7.116	33.783
CDL15_Pgr000901	2	0.286	0.603	22.186	0.53	0.09	0.03	0.256	0.756	0.11	0.076	0.653
CDL15_Pgr000903	2	102.833	104.246	153.9	149.47	108.906	118.686	131.103	104.013	95.08	90.63	78.75
CDL15_Pgr000906	2	2.32	11.656	11.296	4.8	9.56	22.536	9.113	2.693	10.8	3.516	3.51
CDL15_Pgr000907	2	96.23	144.12	55.8	46.386	84.59	111.993	75.813	149.483	87.873	84.663	134.46
CDL15_Pgr000911	2	67.723	92.203	163.376	146.15	69.513	116.606	92.043	69.313	45.96	28.776	81.256
CDL15_Pgr000915	2	354.626	319.06	512.19	266.6	459.113	365.726	305.193	206.803	330.346	306.293	171.496
CDL15_Pgr000928	2	46.346	11.276	1.073	0	12.66	15.283	0.506	3.426	36.4	19.506	5.013
CDL15_Pgr000929	2	2.053	1.396	0.95	3.016	1.423	0.516	1.13	2.18	1.663	0.693	2.01
CDL15_Pgr000934	2	55.513	35.53	25.123	76.74	44.753	20.12	23.02	65.046	38.983	30.073	31.28
CDL15_Pgr000937	2	93.536	42.363	45.303	77.89	71.276	16.9	42.56	67.553	68.923	19.863	53.766
CDL15_Pgr000940	2	3.31	1.023	2.833	7.46	2.413	0.41	1.993	4.65	2.403	0.72	2.213
CDL15_Pgr000942	2	40.85	5.81	4.286	11.336	31.893	10.56	4.45	11.296	39.91	31.09	9.026
CDL15_Pgr000943	2	57.523	21.326	53.036	24.983	88.83	91.816	30.45	26.363	103.286	138.433	21.406
CDL15_Pgr000951	2	14.296	11.396	19.466	10.343	2.356	0.766	3.023	3.46	2.256	1.673	4.103
CDL15_Pgr000954	2	188.626	11.023	4.233	11.793	0.57	0.056	0.296	4.226	1.813	0.17	7.966
CDL15_Pgr000960	2	41.336	34.17	52.566	70.743	35.143	19.783	52.62	42.15	32.546	21.593	29.526
CDL15_Pgr000968	1	NA	NA	NA	NA	NA	NA	NA	NA	NA	NA	NA
CDL15_Pgr000970	1	NA	NA	NA	NA	NA	NA	NA	NA	NA	NA	NA
CDL15_Pgr000972	2	17.203	3.403	9.243	7.706	3.123	1.1	22.11	0.756	1.783	0.236	6.136
CDL15_Pgr000974	1	0.553	0.193	0.186	0.186	0.886	0.743	0	0.186	0.54	0.53	0.56
CDL15_Pgr000976	1	NA	NA	NA	NA	NA	NA	NA	NA	NA	NA	NA
CDL15_Pgr000978	1	0	0	0	0.09	0	0	0	0	0	0	0
CDL15_Pgr000980	1	0	0	0	0	0	0	0	0	0	0	0
CDL15_Pgr000981	1	NA	NA	NA	NA	NA	NA	NA	NA	NA	NA	NA
CDL15_Pgr000982	1	7.536	5.096	1.803	1.58	13.01	4.336	0.973	1.496	7.41	2.913	3.58
CDL15_Pgr000983	1	NA	NA	NA	NA	NA	NA	NA	NA	NA	NA	NA
CDL15_Pgr000984	2	0.033	0	0.05	0.1	0.016	0	0	0	0.016	0	0
CDL15_Pgr000985	1	0.736	0.416	0.28	0.846	0.286	0.27	0.116	0.323	0.39	0.076	0.25
CDL15_Pgr000986	1	NA	NA	NA	NA	NA	NA	NA	NA	NA	NA	NA
CDL15_Pgr000987	1	0	0	0	0	0	0	0	0	0	0	0.22
CDL15_Pgr000988	1	0	0	0	0	0	0	0	0	0	0	0.06
CDL15_Pgr000989	1	0	0	0.106	0	0	0	0	0	0	0	0
CDL15_Pgr000990	1	NA	NA	NA	NA	NA	NA	NA	NA	NA	NA	NA
CDL15_Pgr000991	1	0.216	0	0.21	0	0	0	0.07	0	0	0	0
CDL15_Pgr000992	1	0.123	0	0.02	0.2	0.273	0	0.156	0.126	0.283	0	0.19
CDL15_Pgr000993	1	9.606	8.553	6.15	15.263	6.446	3.683	6.703	11.846	4.523	5.336	6.656
CDL15_Pgr000994	1	0	0.11	0.103	0	0	0	0	0	0	0	0
CDL15_Pgr000995	1	0	0	0	0	0	0	0	0	0	0	0.123
CDL15_Pgr000996	1	0.213	0.456	0.363	1.81	0.013	0.52	0.43	0.073	0.19	0.166	0.386
CDL15_Pgr000997	2	23.65	28.873	9.746	13.926	22.716	16.603	11.14	17.036	30.136	20.78	13.666
CDL15_Pgr001004	2	15.93	9.423	1.306	12.06	6.066	3.176	1.99	14.29	15.57	7.516	4.92
CDL15_Pgr001018	2	84.506	61.15	68.36	66.366	81.87	103.013	43.076	50.026	65.983	116.286	25.013
CDL15_Pgr001030	2	92.87	41.583	19.223	10.73	25.496	54.19	14.666	36.15	195.45	77.253	38.303
CDL15_Pgr001042	2	14.186	29.563	17.466	37.713	11.276	9.536	25.326	19.376	24.523	47.34	15.956
CDL15_Pgr001064	2	14.32	9.906	19.02	12.333	7.57	1.826	35.246	87.623	9.403	3.54	108.95
CDL15_Pgr001065	2	0.62	5.626	912.246	9.846	0.103	0.11	1.303	0.116	0.04	0.103	0.823
CDL15_Pgr001067	2	69.23	49.02	29.346	34.77	54.903	39.673	46.403	40.85	73.556	41.956	53.016
CDL15_Pgr001070	2	26.096	17.26	10.046	14.143	28.386	33.856	10.266	13.976	33.563	43.36	15.8
CDL15_Pgr001071	2	100.076	125.863	69.736	490.486	71.833	32.946	99.693	184.17	84.596	52.196	62.046
CDL15_Pgr001079	2	45.686	19.51	19.656	82.54	36.72	18.983	41.426	24.003	12.85	5.58	119.743
CDL15_Pgr001080	2	138.07	54.906	2.516	42.543	51.81	2.843	2.836	26.233	32.62	2.106	69.483
CDL15_Pgr001097	2	25.64	12.44	15.856	8.503	21.87	5.343	4.866	10.593	34.73	8.62	7.293
CDL15_Pgr001098	1	32.51	8.946	0.13	2.016	10.273	1.47	0.79	3.136	14.106	3.353	6.613
CDL15_Pgr001099	1	0	0	0	0	0	0	0	0	0	0	0
CDL15_Pgr001100	2	47.263	29.626	13.656	20.246	28.276	18.696	21.776	74.416	48.5	19.733	62.25
CDL15_Pgr001108	2	6.24	4.04	2.463	9.463	4.266	1.45	3.643	6.276	3.79	1.46	6.586
CDL15_Pgr001117	2	26.09	16.34	21.04	19.433	23.39	16.713	18.763	17.43	24.743	20.226	15.68
CDL15_Pgr001118	2	25.533	34.063	23.803	31.963	20.59	23.056	20.8	19.756	19.463	7.74	22.23
CDL15_Pgr001125	2	109.263	78.15	13.163	103.966	227.196	158.643	38.803	127.573	151.84	17.233	77.6
CDL15_Pgr001126	1	8.156	6.983	3.446	3.233	4.35	6.706	3.023	5.283	4.02	3.66	3.79
CDL15_Pgr001127	1	26.833	64.423	47.793	1.856	7.033	42.96	92.23	135.856	10.516	62.77	137.726
CDL15_Pgr001128	2	89.17	77.943	108.786	125.44	72.76	59.943	120.236	97.356	72.93	68.046	93.793
CDL15_Pgr001137	2	0.636	0.023	0.613	5.886	0.186	0	0.19	0.8	0.843	0	3.016
CDL15_Pgr001138	1	14.703	0.023	0.023	1.32	4.213	0.31	0.193	1.556	16.423	0.07	2.946
CDL15_Pgr001139	2	13.993	0.59	0.116	0.91	4.54	0.116	0.593	2.323	10.51	0.596	4.85
CDL15_Pgr001140	2	NA	NA	NA	NA	NA	NA	NA	NA	NA	NA	NA
CDL15_Pgr001141	1	0	0	0	0	0	0	0.073	0	0	0	0
CDL15_Pgr001142	1	0	0	0	0	0	0	0	0	0	0	0
CDL15_Pgr001143	2	18.236	5.136	4.846	4.316	15.75	3.643	9.646	15.03	14.223	6.67	14.296
CDL15_Pgr001147	2	0.03	0.03	0.086	0.083	0.03	0	0	0.146	0	0	0.16
CDL15_Pgr001148	1	0	0.04	0	0	0	0	0	0	0.036	0	0
CDL15_Pgr001149	1	0	0	0.036	0	0	0	0.116	0	0	0	0
CDL15_Pgr001150	2	57.133	37.79	17.346	100.77	25.693	5.48	31.063	56.236	25.126	8.693	59.846
CDL15_Pgr001151	1	21.546	0.06	0.323	0.093	5.38	0.23	1.69	0.733	16.123	0	4.116
CDL15_Pgr001152	2	18.88	19.86	26.303	11.683	16.27	5.723	37.403	232.73	19.606	21.65	156.116
CDL15_Pgr001153	1	16.8	3.176	5.033	8.936	46.126	3.196	6.863	19.806	23.13	12.723	35.243
CDL15_Pgr001154	2	6.946	2.593	1.25	8.563	4.086	0.51	1.8	7.75	6.95	1.763	2.56
CDL15_Pgr001155	2	93.17	56.446	82.426	106.72	98.556	83.116	61.273	96.513	95.886	134.656	50.99
CDL15_Pgr001156	2	5.083	5.286	0.903	15.806	1.786	0.75	2.326	6.853	2.406	0.446	3.44
CDL15_Pgr001157	2	12.963	8.566	11.703	12.753	39.23	55.95	7.283	6.766	31.423	41.553	6.85
CDL15_Pgr001158	2	78.496	101.663	28.616	120.66	51.546	29.963	121.423	87.44	54.9	26.103	174.613
CDL15_Pgr001159	1	2.58	2.353	9.07	5.123	1.383	1.03	3.103	8.706	2.17	3.073	3.433
CDL15_Pgr001160	1	20.293	29.54	16.19	26.456	16.15	12.943	23.793	25.263	13.26	10.766	21.536
CDL15_Pgr001161	2	281.17	118.57	30.163	38.853	149.83	1222.93	12.596	24.233	1152.14	999.49	35.723
CDL15_Pgr001169	2	1.283	0.083	0.136	40.756	0.223	0.02	0.216	12.886	0.35	0	0.14
CDL15_Pgr001170	2	2.46	3.136	3.056	14.913	3.77	0.913	5.78	7.7	1.91	1.13	9.09
CDL15_Pgr001171	2	0.25	2.633	0.733	4.343	0.763	0.466	3.25	2.59	0.22	0.06	14.393
CDL15_Pgr001172	2	11.693	6.833	4.05	10.73	5.97	2.706	6.373	10.97	9.503	3.13	9.54
CDL15_Pgr001173	2	22.053	7.773	7.566	20.396	19.466	1.686	11.186	21.8	14.343	2.346	19.163
CDL15_Pgr001174	2	0.806	0.763	0.88	2.56	1.31	0.46	1.053	2.276	0.563	0.153	2.096
CDL15_Pgr001177	2	181.883	91.69	43.103	192.47	114.633	32.733	49.343	110.41	110.073	29.276	69.243
CDL15_Pgr001178	2	11.333	0.94	2.746	66.196	15.09	1.67	3.173	17.49	5.1	2.546	4.773
CDL15_Pgr001179	2	26.336	27.623	12.393	30.483	15.28	5.886	17.606	27.943	15.786	7.923	26.743
CDL15_Pgr001185	2	181.056	73.766	32.883	85.126	148.863	76.536	39.576	68.443	140.376	62.01	52.35
CDL15_Pgr001191	2	5.696	11.266	2.633	12.67	3.156	2.296	3.016	6.956	2.52	1.15	4.923
CDL15_Pgr001192	1	0.226	0.096	0.553	0.906	0.006	0.06	0.626	1.103	0.12	0.303	2.543
CDL15_Pgr001193	1	NA	NA	NA	NA	NA	NA	NA	NA	NA	NA	NA
CDL15_Pgr001194	2	36.17	32.686	39.456	55.153	36.293	19.78	39.093	44.713	36.663	33.27	29.21
CDL15_Pgr001200	2	53.37	23.023	51.793	30.496	80.65	38.773	44.25	29.513	54.713	40.46	26.873
CDL15_Pgr001201	2	14.373	5.273	7.093	11.266	18.82	6.02	5.906	14.69	17.84	9.866	11.42
CDL15_Pgr001202	2	12.813	14.83	11.573	16.523	9.48	4.266	14.123	33.073	11.48	5.62	41.493
CDL15_Pgr001203	1	2.846	6.223	20.48	5.803	3.316	14.176	25.136	9.536	14.066	6.43	14.75
CDL15_Pgr001204	1	0.613	1.063	3.193	0.416	0.183	0.656	4.61	1.136	1.196	0.373	5.036
CDL15_Pgr001205	1	NA	NA	NA	NA	NA	NA	NA	NA	NA	NA	NA
CDL15_Pgr001206	2	0.616	8.346	6.9	0.576	0.27	10.11	7.886	0.176	2.146	4.83	5.853
CDL15_Pgr001207	2	10.72	4.96	24.083	12.036	15.04	13.043	22.98	37.543	24.256	7.806	25.89
CDL15_Pgr001208	1	18.393	22.736	17.106	18.103	11.536	4.21	30.95	72.676	14.853	9.536	48.12
CDL15_Pgr001209	1	11.523	4.6	4.593	6.096	11.323	9.48	3.423	19.96	11.143	12.736	11.093
CDL15_Pgr001210	1	414.006	116.026	91.98	162.016	287.673	51.806	106.556	374.863	459.33	115.206	333.886
CDL15_Pgr001211	1	46.19	24.013	57.38	49.253	49.72	33.23	38.333	48.006	42.613	56.57	27.13
CDL15_Pgr001212	2	47.56	43.55	35.09	58.41	48.54	30.186	56.33	43.9	53.52	34.246	32.903
CDL15_Pgr001213	1	70.7	4.37	0.74	40.626	110.733	3.35	2.68	39.476	81.72	4.096	11.22
CDL15_Pgr001214	1	0	0	0	0	0.273	0	0	0.293	0.556	0	0
CDL15_Pgr001215	2	10.156	15.733	16.456	20.003	9.366	4.776	16	18.566	9.236	7.03	11.643
CDL15_Pgr001216	1	0.436	0.91	0.776	0.743	0.126	0.196	1.2	0.43	0.406	0.323	0.4
CDL15_Pgr001217	1	NA	NA	NA	NA	NA	NA	NA	NA	NA	NA	NA
CDL15_Pgr001218	2	14.543	3.9	4.506	5.406	9.993	3.08	5.563	20.686	18.11	15.21	88.46
CDL15_Pgr001219	1	0.266	0	13.966	0.213	2.456	0	8.61	143.856	1.456	0.023	74.246
CDL15_Pgr001220	1	0.18	0.186	0.786	0	0.086	0	0.18	0	0	0	0
CDL15_Pgr001221	1	NA	NA	NA	NA	NA	NA	NA	NA	NA	NA	NA
CDL15_Pgr001222	2	51.66	6.47	9.86	54.593	20.72	6.92	7.916	6.58	26.72	8.16	22.313
CDL15_Pgr001223	1	0	0	0.036	0.036	0	0	0	0	0	0	0
CDL15_Pgr001224	1	25.73	21.846	30.626	19.716	48.58	47.363	18.19	12.06	27.126	17	13.296
CDL15_Pgr001225	2	13.68	21.39	13.336	22.55	9.306	8.57	18.51	27.32	11.45	13.65	17.063
CDL15_Pgr001226	1	7.18	1.79	0.983	3.243	5.513	1.396	1.666	6.26	5.02	7.58	12.486
CDL15_Pgr001227	1	6.126	5.503	3.073	5.193	6.45	4.276	2.61	4.5	5.26	6.723	6.62
CDL15_Pgr001228	2	230.586	113.38	194.333	36.66	73.673	18.056	291.113	146.973	99.796	81.053	375.553
CDL15_Pgr001229	1	1.576	0.973	0.68	0	0	0	0.453	0	0.65	0	0.233
CDL15_Pgr001230	1	0	0	0.666	0.47	0	0	0.776	0.026	0	0	0.54
CDL15_Pgr001231	2	81.243	54.253	7.4	26.99	26.316	51.703	6.246	38.343	89.336	51.336	15.583
CDL15_Pgr001232	2	46.053	33.493	11.833	53.096	40.733	20.683	14.153	74.816	37.89	23.466	65.273
CDL15_Pgr001233	2	23.433	26.296	16.42	30.063	28.833	21.623	22.916	28.46	30.72	21.433	23.933
CDL15_Pgr001234	2	22.413	52.396	98.993	238.026	39.18	9.476	375.653	77.586	18.396	10.36	66.963
CDL15_Pgr001235	1	428.363	403.13	231.546	304.103	314.58	389.59	366.063	282.05	348.05	358.9	467.986
CDL15_Pgr001236	2	20.923	8.25	99.726	5.933	27.51	17.806	118.356	56.453	11.803	5.5	23.056
CDL15_Pgr001237	1	0	0	0	0.173	0	0	0	0	0	0	0.063
CDL15_Pgr001238	1	NA	NA	NA	NA	NA	NA	NA	NA	NA	NA	NA
CDL15_Pgr001239	1	5.166	3.053	3.483	5.323	5.443	1.9	4.28	6.086	5.14	2.623	4.44
CDL15_Pgr001240	1	10.433	12.616	5.66	27.15	7.206	1.336	15.23	16.653	8.89	2.116	18.66
CDL15_Pgr001241	2	1.923	1.43	1.796	3.79	1.916	0.556	1.953	2.983	1.876	0.563	1.86
CDL15_Pgr001242	1	12.766	1.44	1.63	0.81	8.77	0.123	2.566	8.903	28.57	3.633	24.626
CDL15_Pgr001243	1	0	0	0.21	0	0	0.073	0.11	0.036	0	0	0
CDL15_Pgr001244	1	5.57	16.243	1.733	1.123	3.796	29.836	0.756	0.15	9.566	44.923	2.88
CDL15_Pgr001245	1	0.016	0.066	0	0.016	0.033	0	0	0	0.016	0.016	0.086
CDL15_Pgr001246	1	4.506	1.063	0.91	2.903	3.646	1.333	0.403	1.3	2.82	0.996	0.403
CDL15_Pgr001247	2	24.253	5.66	0.39	0.496	14.43	0.05	0.906	3.49	27.893	13.56	32.653
CDL15_Pgr001248	1	15.753	46.193	5.136	2.523	11.996	98.463	1.95	0.593	24.506	118.736	5.326
CDL15_Pgr001249	1	22.14	32.243	3.33	5.696	28.24	11.45	2.22	3.333	43.223	23.426	11.986
CDL15_Pgr001250	1	0.753	0.126	5.94	0.603	0.276	0.036	0.233	0.056	0.243	0.046	0.163
CDL15_Pgr001251	1	NA	NA	NA	NA	NA	NA	NA	NA	NA	NA	NA
CDL15_Pgr001252	2	9.256	17.63	10.213	16.476	6.02	4.016	21.166	15.546	7.643	4.633	20.65
CDL15_Pgr001253	2	3.543	1.553	10.83	6.426	6.88	6.686	4.313	1.616	4.826	8.763	0
CDL15_Pgr001254	2	26.31	16.43	18.44	26.08	26.523	10.766	16.113	37.733	35.456	19.246	18.576
CDL15_Pgr001255	2	15.636	27.02	14.19	24.346	10.173	7.83	23.453	22.896	11.426	7.463	29.673
CDL15_Pgr001256	1	NA	NA	NA	NA	NA	NA	NA	NA	NA	NA	NA
CDL15_Pgr001257	1	0	0	0	0.026	0.476	0	0.14	0.443	0.546	0	0.123
CDL15_Pgr001258	2	41.096	24.796	16.78	62.41	57.31	14.903	25.766	86.56	56.65	11.98	85.756
CDL15_Pgr001264	2	11.333	14.683	16.926	25.283	9.996	6.26	21.873	20.446	8.963	7.626	13.516
CDL15_Pgr001271	2	0.73	0.666	0.843	2.07	0.4	0.403	8.09	1.74	0.38	0.296	3.04
CDL15_Pgr001286	2	360.25	221.32	85.676	68.873	550.286	583.47	79.56	68.41	636.266	487.49	52.266
CDL15_Pgr001287	1	4.566	9.813	2.996	2.19	5	53.773	0.773	0.253	24.956	31.97	0.513
CDL15_Pgr001288	2	12.206	13.983	2.946	14.226	5.57	2.963	3.91	15.003	10.33	5.156	6.533
CDL15_Pgr001289	1	9.576	5.03	7.926	20.35	13.633	5.986	8.323	16.03	10.323	7.283	10.453
CDL15_Pgr001290	2	91.266	44.27	52.396	52.553	126.086	69.733	49.103	124.13	92.4	58.593	110.37
CDL15_Pgr001291	2	44.056	30.91	26.43	37.963	39.606	29.7	25.63	60.233	39.843	29.906	35.796
CDL15_Pgr001292	1	15.54	9.153	7.403	14.483	15.096	7.883	7.686	15.383	15.073	10.7	10.06
CDL15_Pgr001293	1	0.816	10	5.483	5.933	0.83	3.56	9.636	0.62	1.606	2.83	5.213
CDL15_Pgr001294	1	NA	NA	NA	NA	NA	NA	NA	NA	NA	NA	NA
CDL15_Pgr001295	2	11.296	11.723	4.463	15.186	8.866	4.796	14.91	15.846	9.54	4.39	18.28
CDL15_Pgr001296	2	19.776	15.356	5.606	36.723	15.893	7.703	5.15	25.54	15.2	14.536	8.273
CDL15_Pgr001297	1	0	0	0.036	0.036	0.036	0	0	0.183	0	0	0.08
CDL15_Pgr001298	1	0.713	0.196	5.11	0.106	0.536	0.143	5.933	0.35	1.243	0.303	0.836
CDL15_Pgr001299	2	18.946	20.03	15.916	27.713	14.356	5.316	26.04	36.1	15.676	6.246	33.843
CDL15_Pgr001300	1	0.03	0	0.056	0.113	0.013	0	0.06	0.873	0	0	0.066
CDL15_Pgr001301	2	262.496	129.636	269.213	381.173	311.743	264.343	114.8	129.736	242.383	313.446	78.71
CDL15_Pgr001311	2	1.5	17.823	16.03	12.553	8.846	25.3	39.93	10.816	1.96	45.623	30.073
CDL15_Pgr001312	1	14.823	9.903	5.006	5.973	17.986	14.2	7.273	10.446	27.466	18.48	9.223
CDL15_Pgr001313	2	32.333	64.933	12.56	55.546	25.483	23.636	31.666	49.48	20.976	19.94	40.786
CDL15_Pgr001314	1	14.153	15.296	14.903	19.086	7.953	4.873	19.73	20.7	10.576	5.72	12.186
CDL15_Pgr001315	1	1.436	1.966	0.433	0.893	1.64	1.05	0.723	1.353	1.486	0.796	2.356
CDL15_Pgr001316	2	27.85	17.903	11.776	11.903	34.013	38.21	13.76	6.906	35.116	36.416	25.756
CDL15_Pgr001317	1	8.426	4.226	2.17	4.063	9.336	7.613	2.966	1.333	8.486	7.7	5.12
CDL15_Pgr001318	1	5.72	8.356	16.183	18.273	7.32	1.6	23.326	27.803	7.66	7.253	24.663
CDL15_Pgr001319	1	43.573	6.95	38.953	51.03	119.96	24.886	34.813	29.74	104.73	39.166	8.59
CDL15_Pgr001320	2	37.213	114.9	45.973	82.863	30.96	38.04	75.25	63.443	24.52	25.576	45.606
CDL15_Pgr001321	1	15.87	17.47	32.076	15.07	15.62	10.086	18.123	16.426	14.33	11.763	11.826
CDL15_Pgr001322	1	12.58	13.666	6.946	14.436	9.846	13.77	6.59	14.51	11.19	15.583	7.753
CDL15_Pgr001323	1	10.79	21.003	1.59	6.75	7.243	5.466	4.57	9.85	14.543	7.173	18.756
CDL15_Pgr001324	1	0.033	0.456	0.123	0.333	0	0.506	0.156	0.156	0.063	0.033	0.1
CDL15_Pgr001325	2	369.53	193.13	192.963	121.24	434.726	208.663	213.57	206.45	409.706	133.196	203.223
CDL15_Pgr001326	2	45.186	37.95	29.916	30.936	36.896	28.3	43.706	55.096	44.176	30.62	61.486
CDL15_Pgr001327	2	22.326	27.746	17.916	56.856	17.616	7.896	35.713	40.873	15.473	7.443	52.32
CDL15_Pgr001340	2	62.36	37.643	23.413	57.123	47.82	17.4	25.97	55.676	61.42	27.496	32.113
CDL15_Pgr001341	1	0.61	0	0	0	6.256	0	0	6.71	16.776	1.123	0
CDL15_Pgr001342	2	11.03	5.643	10.6	10.646	9.803	5.316	5.333	6.59	8.723	4.393	7.643
CDL15_Pgr001343	1	0.236	0.13	0	0.12	0	0	0	0	0	0	0
CDL15_Pgr001344	2	20.883	12.636	3.45	46.233	14.686	4.33	5.31	27.786	9.496	6.896	25.313
CDL15_Pgr001345	2	10.926	8.81	12.003	8.51	9.536	6.973	14.303	10.643	13.31	9.91	11.056
CDL15_Pgr001346	2	16.416	29.463	6.573	14.796	11.653	9.873	9.366	12.716	16.26	21.346	13.903
CDL15_Pgr001347	1	0.163	0.563	1.01	1.243	0.89	1.453	0.146	0.33	0.05	0.08	0.446
CDL15_Pgr001348	1	1.346	0.16	0.35	12.2	0.443	0.053	0.173	0.553	0.44	0.04	0.056
CDL15_Pgr001349	1	6.02	7.343	1.71	16.253	3.72	2.176	4.403	4.64	2.383	1.74	5.413
CDL15_Pgr001350	2	15.966	22.19	2.836	2.79	5.593	22.223	7.026	2.966	13.646	34.56	11.436
CDL15_Pgr001351	1	8.493	15.61	10.323	33.743	22.263	28.52	12.066	16.18	10.73	15.63	7.653
CDL15_Pgr001352	2	3.273	28.796	34.463	2.183	13.17	64.576	55.953	8.546	8.55	32.356	16.553
CDL15_Pgr001353	2	35.426	39	42.37	57.16	34.34	18.56	46.006	66.326	41.85	34.746	39.253
CDL15_Pgr001354	1	0.033	0.106	0.1	0	0	0	0.14	0.366	0.033	0.033	0.626
CDL15_Pgr001355	1	46.85	60.456	12.313	53.16	23.02	22.69	14.1	40.42	25.736	41.43	18.726
CDL15_Pgr001356	1	12.46	6.386	2.393	9.433	4.236	2.383	3.32	13.176	11.493	13.233	12.866
CDL15_Pgr001357	1	21.34	31.026	56.463	3.836	13.156	13.476	65.75	8.01	11.24	20.946	28.216
CDL15_Pgr001358	2	262.73	210.356	207.35	229.156	331.103	220.09	174.873	241.306	334.683	412.976	195.553
CDL15_Pgr001359	1	0	0	0.053	0.053	0	0	0	0.106	0	0.273	0
CDL15_Pgr001360	1	89.576	24.136	18.743	2.186	23.286	3.483	22.24	560.213	103.41	127.013	347.866
CDL15_Pgr001361	1	10.7	5.666	3.713	8.68	8.556	5.33	2.983	6.47	11.966	10.116	3
CDL15_Pgr001362	1	0.433	0.23	0	0	0	0	0.223	0	0.42	0.206	0
CDL15_Pgr001363	2	47.466	45.15	105.99	53.173	57.27	52.91	93.68	56.86	41.1	34.133	53.056
CDL15_Pgr001364	1	0	0	0	0.213	0	0	0	0	0	0	0
CDL15_Pgr001365	2	166.9	165.2	207.203	83.406	229.76	310.523	203.813	165.796	317.896	330.913	276.673
CDL15_Pgr001366	2	51.633	39.623	15.323	59.126	44.916	40.176	13.113	65.313	48.71	63.09	22.953
CDL15_Pgr001367	1	0	0	0	0	0	0	0.133	0	0.136	0	0.14
CDL15_Pgr001368	1	1.173	0.076	0.18	0.02	0.563	0.043	0.053	5.206	1.94	0.22	5.59
CDL15_Pgr001369	2	11.93	2.643	11.753	18.126	22.143	3.086	9.06	21.05	11.166	4.443	3.85
CDL15_Pgr001370	2	22.5	0.086	222.73	38.69	68.806	0.113	181.57	23.503	19.793	0.223	5.076
CDL15_Pgr001371	2	9.84	22.57	15.966	25.926	7.176	8.693	28.103	20.326	7.816	8.266	20.78
CDL15_Pgr001372	2	91.123	154.77	81.913	119.09	188.286	146.22	151.713	94.466	178.51	129.493	137.2
CDL15_Pgr001373	2	12.04	4.143	0.31	1.79	5.196	1.413	1.226	1.456	13.943	2.346	1.526
CDL15_Pgr001374	1	0.103	0.016	0.133	0.126	0.03	0	0.016	0.116	0.033	0	0.986
CDL15_Pgr001375	2	49.78	24.45	17.153	57.15	60.043	19.426	16.666	45.683	49.163	27.866	30.19
CDL15_Pgr001376	2	1.24	1.173	1.69	1.216	1.303	0.923	2.006	1.696	1.633	1.43	3.43
CDL15_Pgr001377	2	53.593	77.433	91.56	78.25	38.443	25.253	96.383	107.926	44.056	36.416	101.99
CDL15_Pgr001378	1	14.963	11.253	8.616	21.6	11.046	5.876	9.383	20.196	11.793	9.633	10.086
CDL15_Pgr001379	2	121.773	357.903	104.213	23.873	123.773	478.616	135.54	20.86	90.836	480.546	52.593
CDL15_Pgr001380	1	NA	NA	NA	NA	NA	NA	NA	NA	NA	NA	NA
CDL15_Pgr001381	2	371.893	213.573	81.196	71.18	403.296	173.323	105.54	256.906	528.796	276.683	254.153
CDL15_Pgr001382	2	9.476	20.88	13.316	16.213	9.546	7.766	30.746	18.91	8.536	6.81	88.743
CDL15_Pgr001383	2	64.5	73.686	14.68	14.936	89.12	51.64	27.486	50.24	117.16	41.92	65.303
CDL15_Pgr001384	1	0.896	0.96	1.183	9.913	1.32	1.456	1.01	0.553	1.06	0.72	7.603
CDL15_Pgr001385	1	0.213	0	0.153	0.05	0.026	0	0.08	0.313	0.403	0.053	0.03
CDL15_Pgr001386	2	61.096	74.973	43.586	79.766	46.853	28.78	61.976	82.096	58.043	33.206	65.013
CDL15_Pgr001387	2	2.413	0.32	0.473	13.393	1.49	0.036	0.84	5.293	1.343	0.23	1.453
CDL15_Pgr001388	2	208.813	106.56	226.993	81.206	198.026	165.45	231.206	744.486	463.79	394.763	2296.55
CDL15_Pgr001389	2	35.066	17.676	14.36	23.84	32.5	17.206	14.69	47.446	39.4	35.26	124.753
CDL15_Pgr001390	2	15.693	11.46	12.066	19.58	15.63	9.076	20.633	24.38	17.306	10.726	20.65
CDL15_Pgr001391	1	2.526	3.26	1.67	0.593	1.24	3.333	1.2	0.656	1.446	2.803	0.723
CDL15_Pgr001392	1	0.133	0.146	0.06	0.05	0	0	0.09	0.136	0	0.086	0
CDL15_Pgr001393	2	17.06	21.986	12.55	20.496	14.613	11.406	18.213	19.326	14.11	9.01	17.033
CDL15_Pgr001394	1	7.596	3.473	0.89	4.396	6.463	0.853	0.213	1.146	8.636	1.96	0.85
CDL15_Pgr001395	1	0	0	0	0	0	0	0	0	0	0	0
CDL15_Pgr001396	2	26.726	14.326	42.17	23.696	30.14	32.64	22.063	21.596	26.276	38.71	11.876
CDL15_Pgr001397	1	0.716	0.61	0	0.253	0.063	0.583	0.126	0.063	0.196	0.063	0.203
CDL15_Pgr001398	1	4.036	7.026	3.543	7.4	3.043	2.46	5.106	8.993	3.18	2.67	8.153
CDL15_Pgr001399	1	11.093	11.833	16.163	11.676	6.563	4.743	26.26	17.483	6.353	8.06	26.873
CDL15_Pgr001400	1	3.1	24.97	14.926	14.876	1.176	2.463	10.776	11.233	2.8	2.973	9.293
CDL15_Pgr001401	2	10.31	17.503	7.59	21.633	7.216	3.573	14.443	22.743	7.976	3.44	18.84
CDL15_Pgr001402	2	9.37	30.583	26.916	24.523	12.2	27.26	28.476	10.256	9.246	13.71	10.94
CDL15_Pgr001409	2	73.763	56.333	45.523	45.413	75.543	49.73	45.06	42.16	59.336	48.633	29.676
CDL15_Pgr001410	1	0.073	2.63	2.333	0.14	0.14	0.503	2.936	0.07	0	0.07	5.903
CDL15_Pgr001411	2	33.286	106.47	49.373	99.32	28.94	46.053	98.143	56.143	29.726	41.12	57.67
CDL15_Pgr001417	2	48.063	44.246	57.79	91.413	43.003	37.88	41.783	58.123	41.72	42.336	20.336
CDL15_Pgr001418	2	131.506	235.766	14.616	215.756	106.266	49.003	42.183	235.816	86.196	33.05	85.423
CDL15_Pgr001419	1	39.896	170.113	6.286	7.26	4.006	26.346	7.426	22.66	8.883	25.28	23.923
CDL15_Pgr001420	2	57.816	252.833	9.686	16.323	9.553	56.566	15.78	16.756	14.9	30.08	26.306
CDL15_Pgr001421	1	2.083	2.233	0.06	0	1.41	0.636	0.243	0.09	0.553	0.03	0.78
CDL15_Pgr001422	1	0	0	0.046	0	0	0	0	0	0	0	0
CDL15_Pgr001423	1	1.726	0.066	0	0	0.526	0.156	0.126	0	0.943	0.033	0.066
CDL15_Pgr001424	2	3.466	11.653	111.796	69.753	7.913	22.2	28.94	41.12	4.293	7.886	18.193
CDL15_Pgr001425	1	23.656	32.73	6.816	43.573	40.18	19.11	18.55	65.37	32.34	17.176	30.143
CDL15_Pgr001426	1	1.753	1.483	2.643	2.92	2.156	1.35	3.22	4.513	2.243	2.163	4.713
CDL15_Pgr001427	2	4.456	4.226	8.183	3.726	3.66	1.01	20.423	9.41	1.413	2.056	12.796
CDL15_Pgr001428	1	5.946	6.273	8.946	14.153	7.966	3.87	8.876	9.326	7.78	4.893	3.806
CDL15_Pgr001429	1	NA	NA	NA	NA	NA	NA	NA	NA	NA	NA	NA
CDL15_Pgr001430	2	46.64	50.903	20.473	65.743	32.423	16.823	37.02	65.56	31.353	22.35	53.076
CDL15_Pgr001431	1	17.403	13.72	11.91	23.296	14.64	9.476	12.19	24.083	15.833	14.656	15.726
CDL15_Pgr001432	2	0.476	2.186	8.396	7.373	4.543	5.36	5.073	1.68	13.38	27.113	1.46
CDL15_Pgr001433	1	0	0	0	0	0	0	0	0.1	0	0	0
CDL15_Pgr001434	2	20.766	9.026	10.52	14.133	18.573	7.34	5.903	10.683	15.553	9.023	5.396
CDL15_Pgr001435	2	109.076	80.08	151.906	110.12	118.073	81.42	165.6	217.48	119.343	104.776	236.863
CDL15_Pgr001436	1	60.196	77.913	66.41	84.363	52.87	41.733	114.26	90.09	56.66	28.96	125.216
CDL15_Pgr001437	2	54.16	57.84	54.22	72.506	46.83	34.573	86.62	68.676	48.566	24.996	84.113
CDL15_Pgr001438	2	44.223	106.223	2.026	13.113	27.703	25.98	4.33	22.946	16.576	28.54	15.563
CDL15_Pgr001439	2	74.423	87.8	20.586	2.343	122.57	56.946	42.616	9.926	180.786	130.033	47.406
CDL15_Pgr001440	1	78.653	57.46	10.936	15.35	23.096	12.533	36.433	65.263	26.416	32.913	112.75
CDL15_Pgr001441	1	10.046	6.21	6.573	7.836	9.816	7.85	5.086	10.03	10.426	10.083	6.71
CDL15_Pgr001442	1	NA	NA	NA	NA	NA	NA	NA	NA	NA	NA	NA
CDL15_Pgr001443	1	10.61	9.613	10.42	11.66	11.963	10.14	7.716	11.68	9.183	9.78	8.96
CDL15_Pgr001444	2	14.056	18.853	24.016	23.99	14.53	13.016	19.273	18.356	10.713	11.363	12.423
CDL15_Pgr001445	1	34.006	5.643	1.603	10.026	29.14	5.646	3.436	29.96	37.886	6.163	27.493
CDL15_Pgr001446	2	18.55	15.653	20.016	22.34	11.44	9.323	18.313	20.69	12.303	10.573	16.136
CDL15_Pgr001447	2	8.54	1.706	8.713	4.87	9.553	1.316	12.37	11.883	17.9	2.48	19.41
CDL15_Pgr001448	2	61.66	0.35	42.436	111.12	20.45	0	16.12	38.836	8.47	0	16.94
CDL15_Pgr001449	1	98.72	121.436	39.25	57.933	108.82	62.703	40.65	69.786	128.503	78.906	53.42
CDL15_Pgr001450	1	0	0.22	0.043	0	0	0.086	0.043	0	0	0.126	0
CDL15_Pgr001451	1	NA	NA	NA	NA	NA	NA	NA	NA	NA	NA	NA
CDL15_Pgr001452	2	61.72	73.966	17.296	10.763	84.22	69.856	24.506	17.013	101.276	87.92	33.69
CDL15_Pgr001453	2	15.41	25.23	15.97	19.69	12.81	10.466	24.533	26.603	14.813	10.08	27.816
CDL15_Pgr001454	1	0.833	1.126	0.126	0.69	0.39	0.963	0.066	0	1.013	0.39	0.023
CDL15_Pgr001455	1	3.193	1.433	0.543	1.563	0.81	1.663	1.18	0.74	3.376	1.02	0.29
CDL15_Pgr001456	1	7.1	1.573	2.06	10.463	6.23	2.976	1.746	5.213	4.476	1.36	1.716
CDL15_Pgr001457	2	15.523	21.043	17.756	28.683	11.086	10.07	14.996	19.866	9.47	7.606	7.843
CDL15_Pgr001458	2	1.673	0.656	0.393	4.67	2.573	0.98	0.463	6.28	1.366	0.34	2.713
CDL15_Pgr001459	1	16.033	14.436	15.416	19.863	13.69	7.5	25.8	23.593	19.743	9.11	25.283
CDL15_Pgr001460	1	NA	NA	NA	NA	NA	NA	NA	NA	NA	NA	NA
CDL15_Pgr001461	2	90.89	54.44	97.163	68.976	97.683	99.243	53.423	76.726	84.01	160.156	57.936
CDL15_Pgr001462	2	186.356	126.89	42.51	120.22	149.526	74.093	88.793	127.593	166.55	56.433	123.17
CDL15_Pgr001463	1	NA	NA	NA	NA	NA	NA	NA	NA	NA	NA	NA
CDL15_Pgr001464	1	0	0	0.243	0	0	0	0	0	0	0	0
CDL15_Pgr001465	2	0.013	0	0.31	0.486	0.013	0	0	0.043	0	0	0.033
CDL15_Pgr001466	1	0.12	0.093	0.026	0.24	0.013	0.026	0.08	0.08	0.133	0.04	0.043
CDL15_Pgr001467	2	20.346	27.523	17.69	19.423	13.526	6.656	20.803	22.293	17.776	7.506	17.6
CDL15_Pgr001468	1	43.293	37.403	49.54	38.976	30.336	14.626	56.47	55.223	48.526	35.853	68.676
CDL15_Pgr001469	1	0.53	0.016	0.12	1.886	0.086	0.016	0.086	0.243	0.09	0.086	0.153
CDL15_Pgr001470	1	0.023	0.026	0.023	0	0	0	0.05	0.023	0.1	0	0.933
CDL15_Pgr001471	2	390.44	172.883	66.173	14.353	182.756	221.293	81.64	59.443	247.973	85.236	89.416
CDL15_Pgr001472	2	0.17	0.283	0.39	0.223	0.103	0.34	0.553	0.1	0.28	0.126	6.536
CDL15_Pgr001473	1	30.126	27.03	28.253	47.3	19.58	10.796	29.656	73.456	27.12	22.64	37.746
CDL15_Pgr001474	1	0	0	0	0	0.033	0	0	0	0	0	0
CDL15_Pgr001475	1	0.316	2.056	4.473	2.476	31.196	2.553	6.236	12.526	10.476	18	45.85
CDL15_Pgr001476	1	0.71	0.386	3.893	0.543	7.14	0.173	3.73	1.546	3.44	1.02	1.083
CDL15_Pgr001477	1	NA	NA	NA	NA	NA	NA	NA	NA	NA	NA	NA
CDL15_Pgr001478	1	0	0	5.716	0.31	0.146	0	11.486	0	0	2.183	1.086
CDL15_Pgr001479	1	1.113	0	0	2.836	0.236	0	0	0.116	0.24	0	0
CDL15_Pgr001480	1	3.533	2.38	0.536	5.346	3.05	0.61	1.273	4.926	3.426	1.276	3.226
CDL15_Pgr001481	1	93.896	64.73	6.41	8.83	214.633	36.22	12.006	25.7	154.166	131.406	41.95
CDL15_Pgr001482	1	0	0.206	0	0	0	0	0	0	0.186	0	0
CDL15_Pgr001483	1	0	0	0.92	0	0	0	0.65	0.093	0	0	0.196
CDL15_Pgr001484	1	2.553	1.593	269.573	2.74	2.933	3.73	181.69	2.74	2.626	3.52	50.57
CDL15_Pgr001485	1	0.316	0.056	0.08	0.87	0.34	0.11	0.17	0.026	0.14	0.013	0.043
CDL15_Pgr001486	1	30.923	17.273	20.266	45.36	34.6	24.96	14.806	37.903	32.776	46.816	12.143
CDL15_Pgr001487	1	0.01	0	0	0	0	0	0.01	0	0	0	0.01
CDL15_Pgr001488	1	0.023	0.046	0	0.07	0.023	0	0	0.023	0.023	0	0
CDL15_Pgr001489	2	4.503	43.253	27.78	6.216	8.54	25.976	35.02	4.4	5.133	14.356	13.236
CDL15_Pgr001490	2	0	0	2.576	0	0	0	13.766	0	0	0	994.456
CDL15_Pgr001491	2	8.15	9.513	9.786	13.176	6.576	4.913	12.23	10.933	6.016	6.313	43.72
CDL15_Pgr001492	2	24.946	27.506	22.99	31.886	21.473	10.246	23.94	29.77	22.54	16.47	17.076
CDL15_Pgr001493	1	0.063	0	0	0	0.043	0	0	0.1	0.34	0	0.023
CDL15_Pgr001494	2	0.24	0.19	1.026	18.52	0.223	3.116	0.226	1.383	0.1	0.06	8.563
CDL15_Pgr001495	1	NA	NA	NA	NA	NA	NA	NA	NA	NA	NA	NA
CDL15_Pgr001496	1	2.693	0.603	0.556	0.6	1.38	0.856	0.873	1.453	3.93	1.08	3.69
CDL15_Pgr001497	2	101.6	127.233	66.213	180.643	78.16	44.963	121.24	148.46	81.78	48.183	121.926
CDL15_Pgr001498	1	1.05	6.03	0	0	1.003	0	0.176	0	0.506	0.663	0.183
CDL15_Pgr001499	1	1.98	4.026	1.88	9.036	1.463	0.583	2.986	4.74	1.853	1.71	1.866
CDL15_Pgr001500	1	52.583	217.02	17.866	10.143	70.22	92.793	22.196	2.2	107.543	136.39	10.5
CDL15_Pgr001501	2	0.013	0.296	0.133	0.213	0	0.026	0.026	0.013	0	0.066	0.043
CDL15_Pgr001502	2	20.19	1.266	0.513	1.836	32.11	0.896	0.416	1.13	32.65	1.81	1.353
CDL15_Pgr001503	1	NA	NA	NA	NA	NA	NA	NA	NA	NA	NA	NA
CDL15_Pgr001504	2	34.26	12.413	5.143	16.846	29.91	4.996	3.693	5.99	23.536	8.15	6.616
CDL15_Pgr001505	1	NA	NA	NA	NA	NA	NA	NA	NA	NA	NA	NA
CDL15_Pgr001506	2	63.906	58.586	37.19	31.65	50.033	52.936	38.28	53.136	65.483	44.746	44.083
CDL15_Pgr001507	2	141.756	71.416	103.616	186.503	78.623	38.376	61.346	96.83	69.083	34.64	54.06
CDL15_Pgr001508	1	NA	NA	NA	NA	NA	NA	NA	NA	NA	NA	NA
CDL15_Pgr001509	1	NA	NA	NA	NA	NA	NA	NA	NA	NA	NA	NA
CDL15_Pgr001510	1	0.086	0.18	0.76	2.206	0.226	0.116	1.063	1.546	0.2	0.376	1.296
CDL15_Pgr001511	1	61.466	41.28	34.103	59.493	55.456	26.596	37.183	55.233	60.42	36.29	44.763
CDL15_Pgr001512	1	NA	NA	NA	NA	NA	NA	NA	NA	NA	NA	NA
CDL15_Pgr001513	1	0.023	0.023	3.83	68.62	0.07	0	0.213	1.46	0	0	0.926
CDL15_Pgr001514	1	1.143	0	0.25	7.98	0.333	0.08	0.1	0.496	0.513	0	0.103
CDL15_Pgr001515	1	0.083	0.086	0	0.16	0.16	0	0	3.236	0	0.08	1.386
CDL15_Pgr001516	1	0	0.053	0.953	0	0	0	0.053	0.2	0	0	0.106
CDL15_Pgr001517	2	106.156	135.82	149.84	107.963	93.146	120.323	144.626	88.496	70.67	52.3	116.036
CDL15_Pgr001518	1	0	0.076	0	0.146	0	0	0	0.146	0	0	0.076
CDL15_Pgr001519	2	27.166	27.41	34.14	22.95	25.786	15.82	20.57	26.58	22.353	17.24	16.213
CDL15_Pgr001520	2	96.396	88.026	90.47	77.696	83.743	66.313	75.103	74.273	97.523	76.483	52.816
CDL15_Pgr001521	1	0.04	0.04	0.136	0.103	0.013	0.006	0.053	2.33	0.006	0	1.78
CDL15_Pgr001522	1	14.26	12.72	10.233	9.123	19.07	15.123	6.743	20.45	16.553	13.61	20.616
CDL15_Pgr001523	2	419.263	201.513	338.176	344.353	410.2	202.523	218.8	267.323	319.313	192.21	189.313
CDL15_Pgr001524	1	0.763	0.203	0.536	6.036	0.716	0.033	0.54	2.973	0.6	0.476	1.186
CDL15_Pgr001525	1	NA	NA	NA	NA	NA	NA	NA	NA	NA	NA	NA
CDL15_Pgr001526	1	0	0	0	0.053	0	0	0	0	0	0	0
CDL15_Pgr001527	1	0	0	0	0	0	0	0	0	0	0	0.12
CDL15_Pgr001528	1	5.313	4.256	5.293	8.673	4.5	1.843	6.95	7.453	4.44	2.633	5.17
CDL15_Pgr001529	1	0.15	1.743	0.69	0.11	0.163	0.696	0.47	0.063	0.99	2.87	0.423
CDL15_Pgr001530	1	46.456	37.766	21.76	56.206	45.646	19.953	40.826	87.323	36.756	76.943	77.866
CDL15_Pgr001531	1	73.326	20.14	25.413	10.21	46.04	20.263	28.66	38.646	38.96	40.363	44.023
CDL15_Pgr001532	1	3.286	0.89	0.913	2.62	2.186	0.12	0.993	3.433	2.353	0.333	1.476
CDL15_Pgr001533	2	41.71	28.126	35.22	60.056	35.33	21.24	29.463	49.873	34.433	34.763	27.573
CDL15_Pgr001534	1	0.35	0.053	0.036	0.373	0.083	0	0.063	0.196	0.023	0.033	0
CDL15_Pgr001535	1	0.35	0.053	0.036	0.373	0.083	0	0.063	0.196	0.023	0.033	0
CDL15_Pgr001536	1	0.35	0.053	0.036	0.373	0.083	0	0.063	0.196	0.023	0.033	0
CDL15_Pgr001537	1	0	0	0	0.03	0	0	0	0	0	0	0
CDL15_Pgr001538	1	2.11	5.006	4.626	5.146	0.943	0.44	5.423	1.786	1.776	0.486	4.81
CDL15_Pgr001539	1	26.963	19.373	25.436	29.606	32.356	23.423	17.75	28.4	27.953	34.673	14.55
CDL15_Pgr001540	1	NA	NA	NA	NA	NA	NA	NA	NA	NA	NA	NA
CDL15_Pgr001541	1	0.103	0.09	2.6	1.52	0.176	0.12	28.05	0.083	0.116	0.233	2.273
CDL15_Pgr001542	1	0.096	0.176	0.166	0.12	0.013	0	1.316	0.18	0.056	0.026	1.086
CDL15_Pgr001543	1	3.543	1.273	3.866	84.126	2.826	0.556	4.266	8.78	0.523	0.26	0.523
CDL15_Pgr001544	1	NA	NA	NA	NA	NA	NA	NA	NA	NA	NA	NA
CDL15_Pgr001545	1	22.436	10.943	13.033	11.063	21	6.323	12.01	11.16	24.82	8.27	12.653
CDL15_Pgr001546	1	0.916	1.06	0.303	18.753	0.51	0.093	0.443	6.586	0.38	0.053	3.05
CDL15_Pgr001547	1	2.216	0.863	0.733	15.656	0.65	0.66	0.043	1.513	0.086	0	0.14
CDL15_Pgr001548	1	0.28	0.123	0.123	1.02	0.013	0	0.126	1.153	0.02	0.026	3.063
CDL15_Pgr001549	1	0.306	0	0	0.313	0.29	0	0	0	0	0	0
CDL15_Pgr001550	1	0.156	0	0	0.156	0.3	0	0.153	0	0.31	0	0
CDL15_Pgr001551	1	3.303	1.846	2.486	1.146	3.843	2.823	1.633	2.84	3.913	3.213	3.636
CDL15_Pgr001552	1	NA	NA	NA	NA	NA	NA	NA	NA	NA	NA	NA
CDL15_Pgr001553	1	NA	NA	NA	NA	NA	NA	NA	NA	NA	NA	NA
CDL15_Pgr001554	1	1.15	0	0.156	1.606	0.08	0	0.196	0.04	0.156	0	1.306
CDL15_Pgr001555	2	313.166	386.603	0.48	0.39	383.323	480.663	0.63	2.75	98.11	46.92	11.143
CDL15_Pgr001556	1	0.65	0.796	0	0	0.206	0	0	0	0	0	0
CDL15_Pgr001557	1	22.693	13.64	16.013	20.91	19.813	9.653	14.73	21.773	22.14	13.026	13.513
CDL15_Pgr001558	1	59.806	41.67	73.816	32.903	40.8	25.726	81.363	88.56	40.633	82.913	99.353
CDL15_Pgr001559	1	NA	NA	NA	NA	NA	NA	NA	NA	NA	NA	NA
CDL15_Pgr001560	1	NA	NA	NA	NA	NA	NA	NA	NA	NA	NA	NA
CDL15_Pgr001561	1	0	0	0	0	0	0	0.023	0	0	0	0
CDL15_Pgr001562	1	NA	NA	NA	NA	NA	NA	NA	NA	NA	NA	NA
CDL15_Pgr001563	1	NA	NA	NA	NA	NA	NA	NA	NA	NA	NA	NA
CDL15_Pgr001564	1	0	0	0	0	0	0	0	0	0	0	0
CDL15_Pgr001565	1	91.77	11.466	7.33	9.993	31.493	7.393	7.24	59.266	97.6	32.543	43.976
CDL15_Pgr001566	2	20.253	23.36	4.003	10.906	7.416	11.943	6.513	35.586	15.52	14.243	27.736
CDL15_Pgr001567	2	17.496	21.993	18.516	32.803	15.326	9.33	21.6	36.773	16.423	12.316	23.14
CDL15_Pgr001568	2	16.223	22.87	21.75	35.453	13.983	11.826	18.813	30.41	15.86	18.946	12.45
CDL15_Pgr001569	2	20.263	13.57	14.223	20.586	15.846	10.663	10.443	18.99	20.333	12.963	13.453
CDL15_Pgr001570	1	NA	NA	NA	NA	NA	NA	NA	NA	NA	NA	NA
CDL15_Pgr001571	1	2.723	1.513	1.22	5.603	2.713	1.373	0.92	2.883	2.883	2.166	1.123
CDL15_Pgr001572	1	0	0.08	0.153	0.076	0	0	0.076	0	0	0	0.163
CDL15_Pgr001573	1	NA	NA	NA	NA	NA	NA	NA	NA	NA	NA	NA
CDL15_Pgr001574	2	22.316	19.25	21.106	36.53	21.356	10.743	28.46	29.55	19.213	10.79	15.55
CDL15_Pgr001575	1	0	0.033	3.12	0	0	0	0.033	0	0	0	0
CDL15_Pgr001576	2	46.663	49.673	79.35	13.593	14.75	3.13	112.026	45.513	25.83	11.596	113.373
CDL15_Pgr001577	2	274.436	294.43	467.7	78.01	83.523	16.433	654.84	285.616	146.05	58.223	668.386
CDL15_Pgr001578	1	0	0.333	0	0	0	0	0.866	0.553	0	0	3.49
CDL15_Pgr001579	1	1	1.436	7.92	0	0.16	0.223	15.346	6.48	1.66	1.42	26.536
CDL15_Pgr001580	1	NA	NA	NA	NA	NA	NA	NA	NA	NA	NA	NA
CDL15_Pgr001581	1	8.796	6.563	0.72	0.763	13.156	7.136	0.283	1.866	5.16	2.106	3.443
CDL15_Pgr001582	1	0.21	0.29	0.83	2.526	0.26	0.08	0.896	0.54	0.266	0.106	0.73
CDL15_Pgr001583	2	10.616	17.576	10.416	24.906	6.64	4.513	15.91	25.556	9.573	5.603	16.33
CDL15_Pgr001584	1	17.866	10.063	2.016	2.523	8.963	16.983	1.876	6.13	33.2	25.926	5.51
CDL15_Pgr001585	2	162.75	162.736	41.346	336.3	80.666	30.043	112.773	175.766	78.373	22.726	233.64
CDL15_Pgr001586	2	30.48	22.92	10.716	16.913	19.973	18.76	14.243	27.006	31.006	21.406	25.743
CDL15_Pgr001587	1	0.006	0.006	0.006	0	0	0	0	0.103	0	0	0.866
CDL15_Pgr001588	1	33.46	68.703	13.71	34.916	17.363	21.036	28.49	26.076	24.546	22.946	29.61
CDL15_Pgr001589	2	41.16	75.236	30.326	33.483	47.513	27.26	83.496	27.89	86.01	24.18	38.466
CDL15_Pgr001590	1	37.67	46.666	26.266	64.6	51.29	33.4	26.766	50.016	42.94	43.896	31.456
CDL15_Pgr001591	1	9.92	6.07	6.673	48.756	13.273	4.64	8.346	20.573	11.263	5.3	6.44
CDL15_Pgr001592	1	0.106	0	0	0.04	0	0	0.02	0.04	0	0	0.046
CDL15_Pgr001593	1	26.796	0.883	13.016	2.873	16.936	0.323	3.7	3.613	40.29	0.4	14.853
CDL15_Pgr001594	2	16.016	20	18.98	30.613	15.153	8.46	26.75	39.51	14.293	11.12	22.166
CDL15_Pgr001595	2	61.32	13.536	5.096	32.72	42.363	5.59	9.256	23.86	50.813	5.983	22.83
CDL15_Pgr001596	1	0	0	0.06	0	0	0	0	0	0.116	0	0
CDL15_Pgr001597	1	4.86	0.786	0.686	4.02	9.266	2.73	0.323	10.69	7.743	4.17	3.64
CDL15_Pgr001598	1	1.213	0.716	0.096	1.23	2.24	0.22	0.443	1.523	1.246	0.396	1.906
CDL15_Pgr001599	1	NA	NA	NA	NA	NA	NA	NA	NA	NA	NA	NA
CDL15_Pgr001600	1	0.05	0.22	0.126	0.276	0.2	0.023	1.3	0.893	0.413	0.023	1.723
CDL15_Pgr001601	1	NA	NA	NA	NA	NA	NA	NA	NA	NA	NA	NA
CDL15_Pgr001602	1	NA	NA	NA	NA	NA	NA	NA	NA	NA	NA	NA
CDL15_Pgr001603	1	0	0.146	5.893	0.64	0.046	0	0.05	0.216	0	0.013	0.04
CDL15_Pgr001604	1	0	0	0	0.063	0	0	0.063	0.126	0	0	0
CDL15_Pgr001605	1	2.173	5.53	18.163	10.576	1.103	2.813	12.07	4.62	1.403	7.463	2.87
CDL15_Pgr001606	1	0	0	0	0.033	0	0	0	0	0	0	0
CDL15_Pgr001607	1	1.753	4.583	2.09	7.873	1.28	0.323	2.53	7.016	2.083	0.823	2.106
CDL15_Pgr001608	1	4.54	11.33	33.86	12.066	2.346	7.46	20.436	5.27	3.363	15.026	3.41
CDL15_Pgr001609	1	8.826	4.786	7.77	7.363	6.823	4.526	8.55	9.523	6.713	7.586	5.093
CDL15_Pgr001610	1	0.016	0.016	0.016	0	0.05	0.016	0	0.016	0	0	0.02
CDL15_Pgr001611	2	31.216	35.3	20.4	20.84	18.933	10.61	27.13	17.18	22.16	9.783	23.766
CDL15_Pgr001612	2	1568.3	697.593	324.773	291.54	1779.46	554.723	359.2	721.616	1955.81	892.03	1061.41
CDL15_Pgr001613	1	18.133	18.926	29.793	8.46	8.396	5.186	34.52	30.126	35.856	15.526	66.48
CDL15_Pgr001614	1	4.716	55.67	1.026	4.966	0.92	11.576	3.34	0.41	1.716	14.25	1.99
CDL15_Pgr001615	1	106.806	199.93	8.526	70.82	65.32	48.806	29.583	134.656	82.556	64.483	77.01
CDL15_Pgr001616	1	0	0	0	0	0.056	0	0	0	0	0	0.063
CDL15_Pgr001617	1	1.363	4.816	11.866	3.523	0.66	1.986	6.69	1.113	0.873	5.203	1.07
CDL15_Pgr001618	1	2.13	27.52	43.08	0.75	5.843	27.793	57.27	0.413	3.44	14.53	4.626
CDL15_Pgr001619	2	8642.91	42617.2	20408	2558.97	12719.3	20635.3	39352.8	2396.05	10093.8	27838.7	19529
CDL15_Pgr001620	2	9.633	431.273	42.7	0.576	6.7	256.303	53.57	18.88	12.876	84.41	136.816
CDL15_Pgr001621	2	42.99	27.19	46.296	52.036	33.03	12.06	35.82	52.126	33.533	14.563	33.493
CDL15_Pgr001622	2	53.886	34.616	61.48	29.043	62.276	88.76	28.4	38.443	68.68	96.52	28.59
CDL15_Pgr001623	2	27.513	15.926	4.25	35.53	19.23	5.603	6.15	18.23	18.176	9.063	7.9
CDL15_Pgr001624	1	NA	NA	NA	NA	NA	NA	NA	NA	NA	NA	NA
CDL15_Pgr001625	1	0	0.436	2.166	0.46	0	0.05	0.21	0	0	0	0
CDL15_Pgr001626	1	1.793	0.89	13.04	2.336	0.526	0.09	0.06	0.52	1.04	0.146	0.146
CDL15_Pgr001627	2	245.283	169.036	117.19	227.333	119.356	63.01	68.413	131.123	118.96	64.763	96.616
CDL15_Pgr001628	1	13.55	6.916	9.813	67.533	11.543	0.746	5.886	50.026	9.143	0.46	20.313
CDL15_Pgr001629	1	1.103	6.24	13.303	6.79	2.88	0.856	2.463	4.97	2.853	0.416	13.343
CDL15_Pgr001630	2	54.106	48.573	41.303	80.79	52.196	27.62	49.37	65.89	48.9	52.64	48.076
CDL15_Pgr001631	1	8.513	5.483	1.713	1.686	5.056	0.993	2.336	5.44	8.33	1.92	7.146
CDL15_Pgr001632	2	5.94	6.556	2.153	5.316	5.5	2.513	2.243	4.636	4.246	2.253	3.856
CDL15_Pgr001633	1	NA	NA	NA	NA	NA	NA	NA	NA	NA	NA	NA
CDL15_Pgr001634	1	3.493	0.656	0.33	1.88	2.246	0.35	0.606	2.346	2.43	0.266	2.343
CDL15_Pgr001635	1	0	0	0	0	0	0	0	0	0	0	0.13
CDL15_Pgr001636	2	96.953	47.536	54.033	48.496	116.913	104.153	37.663	65.603	106.416	139.473	34.883
CDL15_Pgr001637	1	0	0.653	0	1.53	0	0.153	0	1.486	0	0	0
CDL15_Pgr001638	1	0.783	6.356	0.07	8.24	0.07	0.566	0	8.626	0.143	0.07	0
CDL15_Pgr001639	2	1280.2	6004.5	19.126	24.833	238.866	5132.59	12.246	43.253	408.72	1301.54	75.75
CDL15_Pgr001640	1	50.73	50.93	10.27	90.226	21.1	10.88	22.166	50.646	26.623	11.09	47.043
CDL15_Pgr001641	1	125.65	41.96	10.663	56.863	130.31	11.1	20.943	202.666	108.34	33.633	187.306
CDL15_Pgr001642	2	13.176	20.533	6.096	38.803	9.203	4.596	15.723	27.733	12.256	7.96	11.646
CDL15_Pgr001643	2	91.766	61.573	29.313	135.793	54.44	18.17	43.603	79.253	56.09	17.29	78.62
CDL15_Pgr001644	2	124.026	28.46	23.28	107.156	81.033	16.873	31.333	88.933	98.726	19.466	51.653
CDL15_Pgr001645	1	0.046	0.45	2.38	0	0	0.156	3.226	0.023	0.046	0.576	6.203
CDL15_Pgr001646	1	NA	NA	NA	NA	NA	NA	NA	NA	NA	NA	NA
CDL15_Pgr001647	1	NA	NA	NA	NA	NA	NA	NA	NA	NA	NA	NA
CDL15_Pgr001648	1	7.346	3.5	0.803	6.233	5.256	2.133	0.553	3.79	4.483	5.196	1.26
CDL15_Pgr001649	2	36.823	69.993	96.44	61.256	52.826	70.07	57.353	33.183	25.736	10.66	31.123
CDL15_Pgr001650	1	1.326	2.533	0.64	3.36	2.393	0.906	1.803	5.32	1.776	1.113	3.406
CDL15_Pgr001651	1	1.86	1.663	0.32	1.876	1.27	0.666	0.413	1.17	1.38	1.203	0.586
CDL15_Pgr001652	1	10.833	26.966	110.433	7.606	6.096	43.196	34.08	3.536	7.396	24.123	12.74
CDL15_Pgr001653	2	6.653	15.93	16.313	17.97	19.376	23.083	8.913	16.593	12.69	29.093	9.726
CDL15_Pgr001654	1	1.596	2.053	2.2	7.046	2.38	2.466	6.193	2.5	3.18	17.92	5.2
CDL15_Pgr001655	1	0	0.243	0.23	1.41	0	0.233	0.223	0.22	0	0	0
CDL15_Pgr001656	1	0	0	0	0	0	0	0	0.23	0	0	0
CDL15_Pgr001657	1	4.063	9.88	11.253	78.193	2.036	21.476	42.706	35.34	5.66	4.82	45.87
CDL15_Pgr001658	1	0	0	0.053	0	0	0	0.053	0	0	0	0.286
CDL15_Pgr001659	2	106.05	55.836	98.543	77.436	121.556	79.516	73.003	81.006	121.953	101.406	59.866
CDL15_Pgr001660	1	NA	NA	NA	NA	NA	NA	NA	NA	NA	NA	NA
CDL15_Pgr001661	1	21.803	15.703	16.793	25.366	23.6	21.523	13.683	15.356	22.886	20.783	10.39
CDL15_Pgr001662	1	25.096	6.883	13.21	16.7	130.443	16.36	14.65	11.986	134.296	4.803	11.84
CDL15_Pgr001663	2	43.9	38.773	17.153	58.266	40.743	29.393	18.54	37.726	36.866	44.39	18.39
CDL15_Pgr001664	1	6.13	2.34	0.6	2.096	1.993	1.463	0.693	1.036	5.786	2.22	0.85
CDL15_Pgr001665	2	47.41	66.253	74.843	59.386	30.833	98.343	77.063	81.426	35.933	174.516	50.686
CDL15_Pgr001666	2	53.253	24.92	153.176	19.326	61.453	45.83	151.906	22.863	50.386	53.486	141.543
CDL15_Pgr001667	1	2.956	0.573	0.3	2.366	0.886	0.276	0.73	4.183	1.363	1.556	3.39
CDL15_Pgr001668	1	NA	NA	NA	NA	NA	NA	NA	NA	NA	NA	NA
CDL15_Pgr001669	2	8.763	7.26	4.423	13.67	6.723	2.72	5.346	8.366	7.333	4.753	7.63
CDL15_Pgr001670	1	9.343	9.11	24.403	6.613	8.866	1.286	21.606	16.446	6.606	2.636	25.763
CDL15_Pgr001671	1	29.36	21.973	22.41	39.643	26.25	11.726	24.246	28.73	26.693	12.146	22.813
CDL15_Pgr001672	1	17.56	6.163	7.34	18.31	36.086	5.653	11.293	14.9	16.146	22.25	8.363
CDL15_Pgr001673	2	13.563	18.516	6.68	26.13	5.823	3.593	16.973	26.95	10.073	5.123	17.353
CDL15_Pgr001674	1	NA	NA	NA	NA	NA	NA	NA	NA	NA	NA	NA
CDL15_Pgr001675	1	1.03	21.256	2.98	15.166	1.156	9.43	7.023	2.43	0.87	12.406	3.236
CDL15_Pgr001676	2	368.483	142.226	75.18	306.826	181.033	110.036	83.593	169.633	162.233	99.886	192.66
CDL15_Pgr001677	2	0.253	0.556	119.326	1.986	0	0	0.606	0.063	0	0	0.066
CDL15_Pgr001678	2	2.046	1.23	140.75	2.546	1.533	0.846	1.016	1.853	1.366	0.063	1.146
CDL15_Pgr001679	1	9.206	1.916	3.426	101.463	17.983	3.053	5.756	65.026	4.116	0.163	4.196
CDL15_Pgr001680	1	19.373	15.713	15.08	15.113	28.78	12.686	17.796	20.063	16.056	10.296	10.59
CDL15_Pgr001681	1	0.013	0.11	0.193	4.473	1.473	0.966	0.236	0.57	0.1	0.013	0.43
CDL15_Pgr001682	2	11.213	10.94	6.05	10.823	7.446	3.466	7.573	11.113	7.153	3.86	11.686
CDL15_Pgr001683	1	128.616	34.643	102.803	1.47	31.273	12.753	102.746	10.306	54.536	44.716	63.433
CDL15_Pgr001684	1	1.413	0.446	0.173	2.313	0.43	0.06	0.08	0.543	0.816	0.976	0.613
CDL15_Pgr001685	2	539.313	199.453	150.81	25.1	830.77	498.33	153.763	114.376	311.31	80.573	194.126
CDL15_Pgr001686	1	7.313	0.973	1.013	6.606	4.546	0.17	1.643	68.21	12.94	0.193	15.616
CDL15_Pgr001687	2	42.12	12.89	1.503	15.76	12.096	6.636	2.386	46.156	31.436	10.06	14.64
CDL15_Pgr001688	1	29.873	16.056	4.653	21.276	20.823	14.976	4.603	18.756	34.103	26.846	6.936
CDL15_Pgr001689	1	5.566	1.4	12.116	15.863	6.526	0.623	28.543	7.356	5.236	0.396	7.523
CDL15_Pgr001690	1	14.85	8.41	4.846	11.533	8.366	2.33	10.466	16.96	10.15	2.33	23.833
CDL15_Pgr001691	1	0.313	1.68	0.98	1.756	0.156	0.073	1.733	3.923	0.196	0.07	0.55
CDL15_Pgr001692	1	NA	NA	NA	NA	NA	NA	NA	NA	NA	NA	NA
CDL15_Pgr001693	1	1.093	0.143	0.3	10.176	1.283	0	1.07	16.083	0.356	0.446	2.416
CDL15_Pgr001694	1	19.833	0.533	0.19	2.243	21.35	0.386	0.906	3.893	29.983	2.556	12.843
CDL15_Pgr001695	2	16.6	22.366	11.186	24.93	10.183	6.206	19.746	28.803	13.566	10.443	21.036
CDL15_Pgr001696	1	0.243	0.146	0.076	0.356	0.05	0.053	0.053	0.303	0.066	0.106	0.12
CDL15_Pgr001697	1	578.686	477.953	151.576	191.126	742.03	2297.56	99.013	224.73	567.16	173.27	99.97
CDL15_Pgr001698	1	1.833	34.103	4.31	1.31	0.633	10.313	2.9	2.3	3.076	0.253	3.533
CDL15_Pgr001699	2	24.51	25.633	25.676	23.156	21.843	23.02	19.51	29.416	24.236	27.016	16.933
CDL15_Pgr001700	2	15.683	17.036	21.086	22.726	11.21	5.153	19.753	24.926	11.826	6.436	20.553
CDL15_Pgr001701	2	40.153	26.043	32.513	16.803	43.54	37.446	31.873	57.933	48.546	55.65	54.47
CDL15_Pgr001702	1	0.856	2.38	1.083	29.39	1.573	0.543	1.573	6.616	0.59	0.303	2.033
CDL15_Pgr001703	1	0.066	0	0.133	0	0.026	0	0.106	0.16	0.053	0.026	1.046
CDL15_Pgr001704	1	0.366	1.39	0.083	1.09	0.016	0.05	0.193	0.51	0.21	0.103	0.54
CDL15_Pgr001705	1	10.513	3.143	0.51	5.95	6.846	2.233	0.686	4.743	11.39	4.373	1.936
CDL15_Pgr001706	2	16.403	30.706	15.4	47.813	9.716	6.573	22.756	45.793	12.426	8.93	24.95
CDL15_Pgr001707	1	7.06	3.263	2.21	0.123	2.453	0.253	4.75	3.823	9.36	1.79	16.896
CDL15_Pgr001708	1	NA	NA	NA	NA	NA	NA	NA	NA	NA	NA	NA
CDL15_Pgr001709	1	0.293	0.096	0.516	0.216	0.05	0.046	0.96	0.19	0.346	0.063	0.313
CDL15_Pgr001710	1	0.186	0.05	0.5	0.07	0	0.173	1.53	0.253	0.18	0.07	1.566
CDL15_Pgr001711	1	0.403	0	0.396	0	0.096	0	0.5	0.393	0	0.096	0.426
CDL15_Pgr001712	1	5.556	0.17	3.726	0.763	1.986	0.056	2.256	2.12	4.556	0.086	4.463
CDL15_Pgr001713	1	1.276	0.393	0	0.186	0.866	0.55	0.366	0.533	2.123	1.036	0.556
CDL15_Pgr001714	1	0.233	0.67	1.136	1.993	0.543	2.146	1.893	2.12	0.57	0.79	0.713
CDL15_Pgr001715	2	22.93	51.05	31.736	16.52	35.593	22.883	46.246	35.296	27.976	22.59	53.74
CDL15_Pgr001716	1	12.68	18.103	5.863	5.053	6.806	29.536	8.586	1.823	14.563	30.69	7.143
CDL15_Pgr001717	1	1.903	0.14	0.136	0	0.916	0	0.136	0.803	0.8	0	0.553
CDL15_Pgr001718	2	4.85	10.1	3.33	11.526	1.926	1.246	7.26	10.016	2.526	1.79	9.253
CDL15_Pgr001719	1	169.506	80.896	18.35	32.973	50.686	44.26	42.873	166.256	102.973	97.896	63.003
CDL15_Pgr001720	2	33.926	11.423	10.17	9.983	35.693	22.173	8.643	33.856	43.766	46.21	27.24
CDL15_Pgr001721	1	5.296	6.373	7.273	37.953	19.306	10.963	6.326	35.49	8.866	13.86	12.223
CDL15_Pgr001722	1	82.906	35.476	5.863	261.33	37.593	6.82	4.216	67.046	33.413	8.253	6.66
CDL15_Pgr001723	2	27.966	31.9	22.223	43.766	21.603	8.246	25.746	44.9	21.416	13.156	25.316
CDL15_Pgr001724	2	10.963	33.853	12.68	26.01	6.876	6.983	25.876	19.083	7.703	3.846	17.463
CDL15_Pgr001725	2	50.933	33.326	80.11	42.026	62.193	45.976	55.373	52.806	51.886	47.166	48.35
CDL15_Pgr001726	1	6.693	9.653	1.126	1.856	1.3	3.526	2.363	0.323	1.21	0.946	2.176
CDL15_Pgr001727	1	0.043	0.213	0.24	0.063	0	0.093	0.083	0	0	0	0
CDL15_Pgr001728	1	14.173	33.68	2.88	6.826	4.9	30.01	1.75	2.84	0.926	14.03	1.086
CDL15_Pgr001729	1	0	0	0	0	0	0	0	0	0	0	0.16
CDL15_Pgr001730	2	829.116	805.19	464.53	287.97	1153.56	1614.49	375.64	539.016	1019.09	1592.97	512.956
CDL15_Pgr001731	2	27.66	16.263	20.006	111.173	26.516	18.576	17.3	25.896	19.903	25.573	16.993
CDL15_Pgr001732	1	102.916	14.173	3.016	17.03	46.436	4.14	2.943	41.173	76.47	17.563	39.41
CDL15_Pgr001733	2	31.943	48.526	39.77	46.583	30.683	18.12	43.563	42.54	24.763	12.33	25.326
CDL15_Pgr001734	2	14.636	92.683	8.873	20.36	9.213	257.216	12.433	0.58	30.48	122.766	1.086
CDL15_Pgr001735	2	214.553	215.3	232.866	193.293	200.063	186.923	287.286	218.1	226.723	215.146	223.48
CDL15_Pgr001736	1	0.263	0.136	0.066	0	0.126	0.13	0.193	0.13	0.263	0.456	0.276
CDL15_Pgr001737	1	42.95	34.66	8.106	45.926	32.89	12.986	11.04	74.94	30.483	46.276	33.086
CDL15_Pgr001738	1	2.78	5.823	0.95	2.88	3.053	4.29	0.666	2.826	2.156	3.14	0.443
CDL15_Pgr001739	1	NA	NA	NA	NA	NA	NA	NA	NA	NA	NA	NA
CDL15_Pgr001740	1	10.253	9.96	21.613	22.533	7.473	14.286	29.393	31.67	8.623	8.76	38.34
CDL15_Pgr001741	1	6.73	2.1	2.593	9.746	2.53	1.196	4.126	7.106	2.98	3.626	7.76
CDL15_Pgr001742	1	7.893	25.056	4.14	8.17	7.313	7.05	4.163	4.196	4.476	4.386	4.08
CDL15_Pgr001743	1	0	0	0	0	0	0	0	0	0.116	0.06	0
CDL15_Pgr001744	2	44.286	37.74	52.423	28.76	41.493	24.156	73.133	69.103	63.206	28.92	66.58
CDL15_Pgr001745	1	0	0.063	0	0	0	0	0.14	0	0	0	0
CDL15_Pgr001746	1	1.34	2.44	0.853	3.326	0.593	7.806	1.28	2.953	0.38	0.75	0.356
CDL15_Pgr001747	1	6.68	23.976	14.813	29.44	4.24	2.36	26.38	42.74	5.473	4.166	19.52
CDL15_Pgr001748	1	7.23	0.626	0	0	0	0	0.673	3.62	0	0	15.773
CDL15_Pgr001749	2	109.976	86.34	65.276	54.033	121.976	110.953	84.356	82.676	134.74	114.326	78.66
CDL15_Pgr001750	2	39.426	38.7	18.146	50.906	18.836	10.563	20.32	29.293	20.216	8.52	27.203
CDL15_Pgr001751	1	4.036	2.756	0.346	1.656	1.523	1.726	2.176	0.203	2.003	4.923	3.196
CDL15_Pgr001752	1	5.663	7.753	9.37	1.87	2.206	1.32	13.54	5.223	3.486	3.733	9.94
CDL15_Pgr001753	2	31.266	27.126	32.49	27.79	18.936	10.303	35.976	38.356	20.006	14.663	33.893
CDL15_Pgr001754	1	14.213	25.086	22.503	24.286	15.796	21.743	19.996	22.326	14.066	19.703	13.906
CDL15_Pgr001755	1	0.656	0.206	0.18	0.83	0.35	0.03	0.373	0.13	1.373	0.06	1.36
CDL15_Pgr001756	2	24.263	22.326	30.893	27.426	34.69	27.063	53.3	31.803	23.046	11.343	37.763
CDL15_Pgr001757	2	0.096	0.16	62.21	0.453	0.15	0.24	92.576	0.096	0.093	0.65	34.463
CDL15_Pgr001758	2	24.34	30.853	12.273	42.793	17.433	11.66	22.943	23.196	19.36	15.276	27.696
CDL15_Pgr001759	2	64.97	104.74	532.313	2714.23	95.6	142.003	437.26	39.09	35.066	176.12	41.793
CDL15_Pgr001760	2	22.603	16.29	19.123	24.043	19.396	12.71	27.613	27.183	22.503	13.483	21.633
CDL15_Pgr001761	2	75.196	126.32	54.463	78.403	86.353	195.696	72.913	38.54	84.936	86.736	49.79
CDL15_Pgr001762	1	0.136	0	0	0	0	0	0	0	0.13	0	0.276
CDL15_Pgr001763	1	NA	NA	NA	NA	NA	NA	NA	NA	NA	NA	NA
CDL15_Pgr001764	1	0.343	0.126	0	0.223	0	0	0.116	0	0.336	0	1.533
CDL15_Pgr001765	1	0.143	0	0	0	0	0	0	0	0	0	0.076
CDL15_Pgr001766	2	84.43	71.153	54.766	88.433	70.883	46.163	55.27	66.17	67.413	52.383	55.29
CDL15_Pgr001767	1	NA	NA	NA	NA	NA	NA	NA	NA	NA	NA	NA
CDL15_Pgr001768	1	1.96	0.38	1.246	0.203	1.553	0.37	1.526	0.066	1.526	0.1	0.786
CDL15_Pgr001769	1	0	0.006	0.12	0	0	0	0.033	1.643	0.006	0.006	0.116
CDL15_Pgr001770	1	0.026	0.21	0.153	0.686	0	0.053	0.31	0.4	0.026	0.05	0.63
CDL15_Pgr001771	1	0.28	0	0	0.05	0.096	0	0	0.223	0.076	0	0.133
CDL15_Pgr001772	1	0	0.063	0	0	0	0	0.06	0.176	0.06	0	0.82
CDL15_Pgr001773	1	0	0.016	0.033	0.03	0.05	0.033	0	0.996	0.193	0	0.273
CDL15_Pgr001774	1	0.703	0.026	3.39	0.146	0.14	0	0.153	0.236	0.25	0	2.6
CDL15_Pgr001775	1	0	0	0.1	0	0	0	0.033	0	0	0	0.17
CDL15_Pgr001776	1	0	0	1.206	0.843	0	0	1.123	0.92	0	0	0.293
CDL15_Pgr001777	1	8.97	5.206	1.786	21.76	16.18	5.213	3.97	13.106	10.02	13.466	5.52
CDL15_Pgr001778	1	761.926	296.35	197.04	90.333	468.95	330.916	203.45	375.703	691.576	765.616	384.693
CDL15_Pgr001779	1	5.64	82.696	22.87	10.93	47.483	56.986	42.2	71.516	25.763	241.083	38.426
CDL15_Pgr001780	2	319.856	1164.09	463.126	129.213	688.383	1174.89	511.83	125.843	643.696	1750.33	476.446
CDL15_Pgr001781	1	0.433	0.493	4.966	0.12	0.166	0.096	0.013	0.45	0.376	0.14	0.253
CDL15_Pgr001782	1	64.246	10.016	10.66	4.99	61.606	2.806	11.51	21.73	61.71	16.853	23.576
CDL15_Pgr001783	2	164.77	293.87	180.203	55.323	425.55	684.47	143.263	115.056	334.186	358.163	81.406
CDL15_Pgr001784	1	22.203	16.666	8.856	21.22	24.13	20.536	12.503	20.776	17.226	17.443	10.94
CDL15_Pgr001785	2	56.756	27.96	21.423	61.11	30.89	13.753	17.48	37.74	36.38	13.546	25.916
CDL15_Pgr001786	1	0.67	1.82	0.04	1.346	0.213	2.113	0.13	0.326	0.316	0.746	0.116
CDL15_Pgr001787	1	0	0	0	0	0	0	0	0	0	0	0
CDL15_Pgr001788	2	67.296	36.713	12.54	28.38	36.6	29.36	10.416	31.696	72.22	42.2	20.33
CDL15_Pgr001789	2	25.62	20.596	26.653	28.923	19.84	7.69	20.356	32.32	21.233	12.786	19.59
CDL15_Pgr001790	2	10.846	11.51	8.39	13.18	10.183	6.173	11.746	13.553	9.816	6.583	9.896
CDL15_Pgr001791	1	11.293	0.053	0.023	0.023	2.363	0	0.1	1.776	10.726	0	0.246
CDL15_Pgr001792	1	33.89	10.41	6.31	14.763	33.783	8.16	7.646	20.72	32.083	14.57	22.496
CDL15_Pgr001793	1	0	0	0.57	0	0.556	0.116	0.113	0.333	0.343	0	0.36
CDL15_Pgr001794	1	NA	NA	NA	NA	NA	NA	NA	NA	NA	NA	NA
CDL15_Pgr001795	1	0.283	0.356	0.43	1.26	1.46	0.62	3.32	3.68	1.093	0.72	3.703
CDL15_Pgr001796	1	0	0	0	0	0	0	0.216	0	0	0	0
CDL15_Pgr001797	1	0	0	0	0	0	0	0	0.356	0	0	0
CDL15_Pgr001798	2	33.18	8.413	21.613	109.18	37.163	14.466	26.506	22.333	33.006	8.973	17.66
CDL15_Pgr001799	2	24.086	16.933	30.9	22.666	23.423	16.696	17.45	28.706	23.26	22.163	17.45
CDL15_Pgr001800	1	4.47	0.526	0.183	0.86	3.103	0.173	0.256	0.67	2.426	5.4	2.37
CDL15_Pgr001801	1	0	0	0.026	0	0	0	0	0	0	0	0
CDL15_Pgr001802	1	1.39	1.22	0.21	0.7	0.353	0.753	0.673	0.396	2.236	0.866	0.85
CDL15_Pgr001803	1	1.606	3.493	28.35	41.426	1.56	4.536	50.983	43.44	0.923	1.243	37.653
CDL15_Pgr001804	2	20.53	19.2	18.773	46.356	26.456	16.493	23.336	34.81	19.913	46.043	17.556
CDL15_Pgr001805	2	70.913	62.893	35.073	51.426	77.493	118.89	27.366	36.5	45.526	42.923	20.036
CDL15_Pgr001806	2	27.38	41.056	39.153	62.406	17.42	8.31	49.253	44.92	17.24	11.97	25.073
CDL15_Pgr001807	1	10.186	26.323	9.17	20.033	6.95	3.523	27.923	21.623	7.803	3.626	31.38
CDL15_Pgr001808	1	0	0	0	0.023	0	0	0	0.05	0	0	0
CDL15_Pgr001809	1	0.333	0	0.016	0	0.373	0	0.023	0	0.5	0	0.033
CDL15_Pgr001810	1	NA	NA	NA	NA	NA	NA	NA	NA	NA	NA	NA
CDL15_Pgr001811	2	NA	NA	NA	NA	NA	NA	NA	NA	NA	NA	NA
CDL15_Pgr001812	1	NA	NA	NA	NA	NA	NA	NA	NA	NA	NA	NA
CDL15_Pgr001813	1	0	0	0	0.036	0	0	0	0	0.036	0	0
CDL15_Pgr001814	1	NA	NA	NA	NA	NA	NA	NA	NA	NA	NA	NA
CDL15_Pgr001815	1	NA	NA	NA	NA	NA	NA	NA	NA	NA	NA	NA
CDL15_Pgr001816	1	0	0	0.026	0	0.013	0	0	0	0.026	0	0
CDL15_Pgr001817	1	0	0	0	0	0	0	0	0	0	0	0
CDL15_Pgr001818	2	20.556	45.676	14.06	74.156	12.87	10.066	31.636	57.253	15.54	17.863	25.196
CDL15_Pgr001819	1	52.473	26.043	42.876	88.413	59.536	30.396	41.026	71.946	57.25	51.926	42.79
CDL15_Pgr001820	1	5.383	3.63	5.723	8.323	5.096	3.52	3.853	7.133	6.56	7.46	3.416
CDL15_Pgr001821	2	8.176	4.41	2.7	5.43	5.886	1.893	1.446	6.313	6.443	1.313	9.083
CDL15_Pgr001822	1	0	0	0	0.026	0	0	0	0	0	0	0
CDL15_Pgr001823	1	0.21	0.223	0	0	0.993	0	0	0.2	0	0	0
CDL15_Pgr001824	1	3.623	1.14	0.15	0.156	0.58	0.91	0.596	2.52	3.093	1.743	11.663
CDL15_Pgr001825	1	29.653	26.063	34.496	27.3	20.426	16.896	33.58	31.036	23.036	21.246	37.513
CDL15_Pgr001826	2	19.356	19.04	11.853	18.64	12.546	9.94	14.84	19.16	12.463	9.323	22.406
CDL15_Pgr001827	1	4.783	0.95	0.546	2.896	2.366	0.306	1.276	8.94	5.206	0.89	9.736
CDL15_Pgr001828	2	30.09	92.763	39.986	19.23	23.64	46.003	65.41	45.43	42.21	25.94	84.306
CDL15_Pgr001829	1	20.63	17.216	17.99	15.826	21.873	28.13	18.276	25.076	24.456	23.976	20.356
CDL15_Pgr001830	1	NA	NA	NA	NA	NA	NA	NA	NA	NA	NA	NA
CDL15_Pgr001831	1	1.336	2.81	0.026	0	0.08	0.453	0	0	1.086	0.316	0
CDL15_Pgr001832	2	23.416	38.99	20.873	36.37	20.656	13.153	45.8	41.746	21.13	15.963	39.08
CDL15_Pgr001833	1	64.466	13.023	9.87	18.51	41.41	3.66	13.16	89.856	59.416	7.886	98.676
CDL15_Pgr001834	1	0	0.273	7.223	0.25	0	0.036	0.036	0	0	0	0
CDL15_Pgr001835	1	9.03	12.783	9.343	18.093	8.186	7.356	13.956	14.603	9.123	4.65	12.05
CDL15_Pgr001836	1	26.133	12.52	11.806	21.78	20.213	6.373	11.25	17.983	24.16	8.216	16.236
CDL15_Pgr001837	2	28.66	17.933	16.676	39.39	45.146	46.863	9.56	23.663	25.76	49.526	8.306
CDL15_Pgr001838	1	13.613	7.82	3.863	16.336	5.816	2.746	4.97	10.74	11.29	4.153	4.753
CDL15_Pgr001839	1	10.573	4.266	680.826	7.333	10.626	2.853	427.846	5.31	18.82	11.203	45.446
CDL15_Pgr001840	1	0	0	0	0	0	0.266	0	0	0	0	0
CDL15_Pgr001841	2	73.156	11.086	5.106	7.9	27.516	7.58	1.426	4.95	117.01	3.68	15.143
CDL15_Pgr001842	2	44.626	2.923	1.753	2.043	28.343	1.49	0.7	4.54	68.153	2.016	9.956
CDL15_Pgr001843	1	11.383	0.45	0.523	0.306	5.953	0.133	0.356	0.93	16.703	0.19	3.636
CDL15_Pgr001844	1	21.43	45.94	15.053	21.173	10.886	6.003	22.34	25.13	16.95	6.486	21.073
CDL15_Pgr001845	2	152.9	470.946	29.116	77.983	82.953	171.856	89.353	100.91	65.686	89.536	299.08
CDL15_Pgr001846	1	15.303	14.64	9.333	19.58	6.383	3.663	9.35	17.49	12.486	7.03	9.126
CDL15_Pgr001847	1	3.296	2.13	0.81	1.543	0.643	0.476	0.976	1.616	1.366	1.036	1.81
CDL15_Pgr001848	2	4.17	12.38	6.026	4.14	3.896	2.813	6.433	3.32	4.386	3.436	6.816
CDL15_Pgr001849	1	33.87	14.55	52.843	30.573	29.766	10.66	40.026	32.483	30.99	17.786	34.056
CDL15_Pgr001850	2	19.583	20.826	25.84	25.013	17.23	11.343	20.323	35.336	18.64	14.863	17.65
CDL15_Pgr001851	1	4.153	0.603	0.266	1.47	2.976	0.993	0.26	2.813	2.96	1.136	1.39
CDL15_Pgr001852	2	85.04	80.683	74.053	36.083	175.846	264.293	41.01	51.153	140.706	230.416	26.903
CDL15_Pgr001853	2	86.02	110.786	207.743	161.09	116.76	61.836	261.59	61.48	87.54	47.49	94.463
CDL15_Pgr001854	1	125.33	109.873	175.036	114.176	151.16	87.346	219.066	110.706	154.416	112.023	133.43
CDL15_Pgr001855	1	0.713	0.113	0.473	5.166	0.196	0.016	0.453	0.616	0.363	0.096	0.493
CDL15_Pgr001856	1	4.223	2.043	5.51	0.356	1.573	2.02	2.903	0.103	3.006	0.69	2.08
CDL15_Pgr001857	1	3.583	9.703	11.19	2.896	1.976	2.116	16.663	4.13	3.27	1.66	10.37
CDL15_Pgr001858	1	23.573	15.513	28.38	0	30.176	27.403	26.643	16.07	54.3	31.3	16.19
CDL15_Pgr001859	2	38.136	37.66	3.103	64.256	23.936	6.186	5.66	34.88	20.666	8.373	15.93
CDL15_Pgr001860	1	2.71	1.803	1.116	0.29	3.006	1.93	2.75	0.79	9.926	1.493	2.663
CDL15_Pgr001861	1	NA	NA	NA	NA	NA	NA	NA	NA	NA	NA	NA
CDL15_Pgr001862	1	12.36	45.793	1.003	41.66	8.573	5.896	8.173	72.983	11.96	18.266	18.31
CDL15_Pgr001863	2	7.516	15.94	9.276	27.793	6.903	7.903	13.096	12.95	7.26	6.26	8.65
CDL15_Pgr001864	1	0.226	5.093	0.196	0.063	0.113	4.286	0.43	0.043	0.66	12.263	0.29
CDL15_Pgr001865	1	8.976	2.836	1.5	5.323	24.13	1.126	1.566	0.053	6.42	0.243	1.38
CDL15_Pgr001866	1	20.543	4.926	3.78	1.536	37.42	1.846	17.363	1.826	30.4	1.146	15.08
CDL15_Pgr001867	1	1.776	0.313	2.016	21.826	4.403	0.77	0.743	0.093	6.23	0.083	0.25
CDL15_Pgr001868	2	210.53	93.353	1.063	11.293	269.696	9.19	3.806	0.336	129.833	16.62	7.246
CDL15_Pgr001869	1	NA	NA	NA	NA	NA	NA	NA	NA	NA	NA	NA
CDL15_Pgr001870	2	178.593	68.513	8.453	5.33	507.136	3.526	7.743	0.45	263.526	41.61	10.246
CDL15_Pgr001871	2	277.903	263.713	3.85	6.403	359.34	33.436	23.15	0.293	209.356	65.91	9.37
CDL15_Pgr001872	1	1.233	0.133	0.343	13.813	8.433	0.15	0.843	3.03	3.316	0.366	1.566
CDL15_Pgr001873	2	3.196	0.363	341.946	17.65	4.98	0.256	333.633	20.326	3.116	0.233	62.086
CDL15_Pgr001874	2	31.463	24.596	35.83	31.186	38.056	46.526	23.79	25.376	31.72	44.783	16.213
CDL15_Pgr001875	1	36.536	31.806	30.563	25.513	36.643	23.52	35.526	29.956	31.266	36.31	38.12
CDL15_Pgr001876	2	9.033	28.52	21.963	250.746	96.71	22.06	24.053	103.816	86.573	37.53	32.15
CDL15_Pgr001877	1	33.15	13.733	7.4	15.513	23.76	8.593	8.636	24.616	32.806	15.026	23.05
CDL15_Pgr001878	1	21.64	18.656	25.67	29.54	19.053	13.333	18.976	34.746	22.206	19.26	17.136
CDL15_Pgr001879	1	0	0	0.056	0	0	0	0	0	0	0	0
CDL15_Pgr001880	1	0	0	0.01	0	0	0	0	0	0	0	0
CDL15_Pgr001881	1	6.896	10.093	8.036	13.466	4.473	2.456	13.106	17.063	5.533	4.186	13.5
CDL15_Pgr001882	2	10.433	5.586	1.12	17.246	5	0.71	1.69	7.846	4.676	0.95	4.813
CDL15_Pgr001883	1	0.32	0.553	1.07	9.423	0.513	1.55	0.313	0.583	0.473	0.353	0.233
CDL15_Pgr001884	1	5210.81	1826.52	3709.41	1120.62	4002.3	1063.76	3290.89	3276.86	3443.11	1053.15	7493.49
CDL15_Pgr001885	1	0.776	0.633	1.03	18.393	0.646	0.22	1.05	0.65	0.053	0.22	1.996
CDL15_Pgr001886	2	18.61	13.736	34.376	31.436	18.106	19.043	22.443	22.266	12.703	17.856	9.603
CDL15_Pgr001887	1	3.736	5.353	11.463	4.713	4.98	3.626	1.773	2.89	4.783	9.35	2.59
CDL15_Pgr001888	1	15.516	3.12	1.623	14.856	13.05	3.093	2.44	20.116	15.613	2.356	10.406
CDL15_Pgr001889	1	14.573	6.723	9.73	16.173	17.643	22.143	4.123	7.843	11.31	9.776	3
CDL15_Pgr001890	1	62.493	16.62	5.146	12.623	49.196	70.906	2.59	4.703	58.06	60.013	4.713
CDL15_Pgr001891	1	7.903	2.866	0.4	2.1	10.426	5.25	0.526	3.306	6.636	6.16	4.563
CDL15_Pgr001892	2	46.863	32.113	41.513	80.363	17.08	3.396	21.713	36.886	23.843	6.426	19.03
CDL15_Pgr001893	1	4.13	3.483	1.096	4.706	3.176	1.026	1.783	2.94	3.24	1.45	1.973
CDL15_Pgr001894	2	35.563	29.19	4.26	36.676	7.526	11.936	6.473	8.606	4.003	17.16	3.91
CDL15_Pgr001895	1	4.32	0.4	11.623	0.763	2.496	1.153	8.69	0.46	3.97	5.973	1.313
CDL15_Pgr001896	2	169.666	120.756	199.376	117.616	195.73	169.483	190.226	82.29	179.94	130.426	104.486
CDL15_Pgr001897	1	7	8.586	14.193	11.65	4.616	3.79	13.603	14.913	7.056	4.976	11.263
CDL15_Pgr001898	1	3.006	12.283	1.796	5.856	1.683	6.1	3.126	1.146	1.226	7.3	1.22
CDL15_Pgr001899	1	NA	NA	NA	NA	NA	NA	NA	NA	NA	NA	NA
CDL15_Pgr001900	1	11.883	15.14	16.616	16.21	8.083	6.82	17.43	12.92	8.763	9.716	13.186
CDL15_Pgr001901	1	0.243	0.023	0	0.043	0.03	0.006	0.03	0.016	0.043	0.006	0.016
CDL15_Pgr001902	1	0.05	0	0	0	0	0	0	0	0	0	0
CDL15_Pgr001903	1	NA	NA	NA	NA	NA	NA	NA	NA	NA	NA	NA
CDL15_Pgr001904	1	0.846	0.023	0	0.03	0.856	0	0.006	0.07	1.253	0	0.13
CDL15_Pgr001905	1	3.506	0.033	0.036	0.366	1.476	0	0.006	1.303	1.32	0.056	0.15
CDL15_Pgr001906	1	0	0	0	0	0.163	0	0	0	0.166	0	0
CDL15_Pgr001907	1	0.13	0	0	0.013	0.09	0	0	0.053	0.19	0.023	0.023
CDL15_Pgr001908	1	1.32	0.233	0.006	0.033	1.17	0.18	0.006	0	0.513	0.58	0.14
CDL15_Pgr001909	1	0.033	0.036	0	0	0.033	0.033	0	0	0.066	0	0.07
CDL15_Pgr001910	1	0.393	0.533	0.13	0.03	0.186	0.436	0.146	0.013	0.276	1.606	0.09
CDL15_Pgr001911	2	81.08	123.146	108.27	53.923	160.26	141.146	90.923	93.023	83.07	55.38	117.876
CDL15_Pgr001912	1	35.443	53.066	173.923	45.24	31.823	46.45	183.616	60.256	34.216	35.22	96.166
CDL15_Pgr001913	1	0.043	0.653	1.993	0.096	0	2.066	0.556	0.07	0	1.11	0.016
CDL15_Pgr001914	1	14.826	1.696	0.32	0.32	0.16	0.27	0.213	3.36	0.706	1.56	32.82
CDL15_Pgr001915	1	0.02	0	0	0.036	0	0	0	0	0	0	0
CDL15_Pgr001916	2	50.49	19.856	7.076	48.566	35.04	18.04	7.443	39.86	39.02	31.67	13.056
CDL15_Pgr001917	1	0	0	0.446	0.026	0	0	0.113	0.056	0.03	0	1.256
CDL15_Pgr001918	1	0	0	0.36	0	0	0	0.226	0	0	0.026	0.243
CDL15_Pgr001919	1	37.656	11.583	84.606	14.57	32.62	17.763	52.853	20.04	33.816	25.11	20.473
CDL15_Pgr001920	2	112.263	120.716	147.81	56.183	108.13	172.76	110.853	66.313	97.2	122.596	56.706
CDL15_Pgr001921	1	0.363	0.153	0.4	0.14	0.113	0.063	0.64	0.156	0.19	0.176	0.63
CDL15_Pgr001922	1	0	0	0	0.113	0	0.343	0	0	0	0	0.12
CDL15_Pgr001923	2	67.416	71.94	43.59	68.853	55.67	49.63	27.893	46.33	45.363	31.133	30.54
CDL15_Pgr001924	1	23.63	34.43	39.283	53.37	26.62	30.11	21.196	25.25	19.45	20.856	14.85
CDL15_Pgr001925	1	0.02	0	0.04	0.843	0.02	0.02	0.04	0.08	0	0.02	0.246
CDL15_Pgr001926	1	0.16	0.376	1.5	0.096	0.306	0.123	0.26	0.036	0.373	0.373	0.306
CDL15_Pgr001927	2	8.49	10.47	7.77	9.776	5.166	3.426	8.51	11.593	7.053	6.41	11.356
CDL15_Pgr001928	1	4.74	2.793	0.126	0.253	1.15	0.066	0.656	0.96	5.473	1.936	6.846
CDL15_Pgr001929	2	65.51	51.726	114.76	83.733	75.99	82.03	74.95	77.14	64.493	77.186	54.863
CDL15_Pgr001930	1	14.03	0.12	0.196	0.08	3.36	0.02	0.066	0.303	13.88	0	0.3
CDL15_Pgr001931	1	1.543	0.246	0.04	0.456	0.443	0.05	0.02	0.04	1.65	0.62	0.143
CDL15_Pgr001932	1	2.306	0.65	0.153	0.503	0.766	0.103	0.05	1.223	1.4	0.36	0.386
CDL15_Pgr001933	1	4.92	3.14	0.783	4.256	4.25	2.23	1.576	4.06	4.436	3.023	3.01
CDL15_Pgr001934	1	19.18	57.723	8.14	3.54	125.23	138.38	9.76	10.886	62.253	164.67	5.563
CDL15_Pgr001935	1	0.283	1.636	3.376	3.206	1.096	1.126	7.1	0.453	0.536	0.66	4.78
CDL15_Pgr001936	1	0.093	0.23	17.76	0.46	0.023	0.023	0.046	7.63	0.023	0	0.59
CDL15_Pgr001937	2	60.1	71.8	41.09	101.993	47.456	29.45	51.923	73.85	51.736	41.63	51.663
CDL15_Pgr001938	2	104.78	70.253	155.533	38.056	22.97	2.826	263.98	9.806	35.87	11.166	196.386
CDL15_Pgr001939	1	2.95	8.916	3.186	9.5	1.923	0.843	7.84	11.52	1.983	0.926	6.363
CDL15_Pgr001940	1	22.94	14.72	21.8	32.073	22.93	5.103	19.56	38.88	20.536	15.013	18.356
CDL15_Pgr001941	1	26.013	43.47	23.266	93.403	12.066	5.083	64.986	59.456	21.036	15.916	37.15
CDL15_Pgr001942	1	6.646	9.243	24.693	29.38	6.693	0.923	81.71	33.436	13.73	7.433	54.433
CDL15_Pgr001943	1	3.553	0.666	0.813	1.52	3.06	1.106	0.703	3.576	5.23	1.096	4.603
CDL15_Pgr001944	2	30.913	13.03	31.57	27.79	38.35	37.46	15.636	26.746	32.853	63.54	13.986
CDL15_Pgr001945	1	1.916	1.023	0.763	9.813	3.303	0.656	1.756	5.296	2.276	1.47	2.323
CDL15_Pgr001946	1	0	0	0.113	0	0	0	0	0	0	0	0
CDL15_Pgr001947	2	1.6	1.54	1.316	5.723	4.526	2.066	1.336	1.006	2.706	5.77	2.156
CDL15_Pgr001948	2	0.216	0.07	0.233	0.833	0.403	0.076	0.103	1.116	0.146	0.01	0.703
CDL15_Pgr001949	1	57.736	80.623	66.96	63.353	50.583	50.423	90.473	102.97	56.846	52.176	96.263
CDL15_Pgr001950	1	0.563	0.4	0.516	4.6	0.383	0.163	0.556	1.72	0.433	0.22	0.53
CDL15_Pgr001951	1	2.58	2.71	3.763	5.53	1.376	1.553	1.663	0.206	1.873	2.916	0.583
CDL15_Pgr001952	1	3.606	4.54	5.366	5.856	2.156	1.136	7.56	9.94	2.853	2.976	10.426
CDL15_Pgr001953	2	199.45	125.04	60.216	227.623	100.28	45.403	74.91	112.456	92.48	37.32	157.336
CDL15_Pgr001954	2	7.063	12.12	17.03	17.02	8.916	7.536	23.926	10.603	9.363	10.11	21.333
CDL15_Pgr001955	1	39.74	28.486	19.27	53.763	28.766	10.243	24.083	39.31	25.42	10.333	33.566
CDL15_Pgr001956	1	0	0	0	0	0.796	3.563	1.403	3.473	0	0	0
CDL15_Pgr001957	2	77.753	116.556	45.166	75.423	81.11	76.496	50.546	96.86	79.583	46.636	49.81
CDL15_Pgr001958	1	1.183	0.383	2.936	32.41	4.06	1.376	0.516	1.653	0.65	0.153	5.68
CDL15_Pgr001959	1	1.093	1.51	0.156	2.816	0.586	0.223	0.386	1.253	0.713	0.343	0.646
CDL15_Pgr001960	1	11.043	9.636	2.293	19.543	7.43	2.096	2.16	12	6.876	3.36	4.306
CDL15_Pgr001961	1	5.863	7.33	2.57	14.416	3.61	2.646	7.51	4.78	4.496	4.55	8.29
CDL15_Pgr001962	1	0.02	0	0	0	0	0	0.02	0	0	0	0
CDL15_Pgr001963	1	152.673	76.336	108.693	101.296	139.94	141.15	83.72	94.163	129.836	101.12	108.333
CDL15_Pgr001964	1	5.056	1.926	1.973	8.59	3.14	3.283	1.813	4.533	1.87	3.453	2.636
CDL15_Pgr001965	1	0.566	0	0.226	0.046	0.28	0	0	0	0.993	0	0.553
CDL15_Pgr001966	2	41.2	6.603	2.35	2.293	23.546	4.953	1.48	3.74	33.163	7.146	14.773
CDL15_Pgr001967	1	197.993	112.846	160.66	194.583	136.37	175.926	128.87	199.316	122.866	106.083	174.003
CDL15_Pgr001968	2	33.08	81.93	27.08	54.526	25.7	31.64	47.586	32.543	19.666	12.603	41.52
CDL15_Pgr001969	1	2.12	0.616	0.403	0.8	0.76	0	0	0.946	0.583	0.186	1.236
CDL15_Pgr001970	1	34.103	9.016	5.623	24.083	28.943	7.553	4.94	38.733	28.63	7.3	16.276
CDL15_Pgr001971	2	57.07	16.306	11.883	58.14	76.956	24.493	13.116	106.483	76.36	25.176	35.126
CDL15_Pgr001972	1	2.79	0.886	17.94	174.14	65.46	5.873	2.653	9.333	2.396	1.313	5.866
CDL15_Pgr001973	1	61.606	64.213	26.873	56.493	50.45	50.79	26.22	35.92	38.876	34.91	18.28
CDL15_Pgr001974	1	7.283	4.61	4.933	7.223	4.8	2.02	10.66	24.863	7.636	2.303	23.396
CDL15_Pgr001975	1	0.13	0.153	0.373	0.576	0.1	0.263	0.253	0.12	0.113	0.07	0.24
CDL15_Pgr001976	1	0	0	0	0	0	0	0	0	0	0	0.636
CDL15_Pgr001977	1	0	0.13	0.113	2.26	0	0	0.153	0.056	0.096	0.04	0.103
CDL15_Pgr001978	2	256.303	113.073	62.57	174.37	997.463	1047.59	30.743	79.78	1014.02	123.396	329.55
CDL15_Pgr001979	2	127.943	56.6	35.803	136.9	88.28	43.293	34.566	70.28	75.596	41.29	40.73
CDL15_Pgr001980	1	NA	NA	NA	NA	NA	NA	NA	NA	NA	NA	NA
CDL15_Pgr001981	1	0	0	0	0.086	0.043	0	0.043	0.043	0	0	0
CDL15_Pgr001982	1	1.193	0.953	0	0.816	0.456	0.596	0.636	0.453	0.936	0.42	6.446
CDL15_Pgr001983	1	0.073	0.053	0.083	6.886	0.166	0	0.063	5.026	0.01	0.093	0.78
CDL15_Pgr001984	2	28.24	10.586	6.82	29.28	25.406	14.226	3.406	16.246	19.193	18.436	5.726
CDL15_Pgr001985	1	4.226	7.003	2.61	11.503	2.38	0.35	6.093	21.586	3.203	0.536	13.556
CDL15_Pgr001986	1	27.833	13.466	15.8	16.636	34.356	37.053	9.036	21.313	32.39	37.323	12.11
CDL15_Pgr001987	1	0	0	0	0	0	0	0	0	0	0	0.536
CDL15_Pgr001988	1	27.543	10.18	22.563	13.99	38.126	36.26	11.986	19.016	35.236	32.46	14.823
CDL15_Pgr001989	1	NA	NA	NA	NA	NA	NA	NA	NA	NA	NA	NA
CDL15_Pgr001990	2	30.53	12.91	7.193	22.873	23.886	11.41	8.726	13.813	25.156	14.473	9.05
CDL15_Pgr001991	1	0.703	0.313	0.626	1.113	0.03	0	0.453	0.476	0.03	0	10.87
CDL15_Pgr001992	1	9.716	18.846	4.613	12.23	3.55	8.043	12.356	12.923	5.746	10.46	17.063
CDL15_Pgr001993	1	15.816	8.87	3.223	0	2.516	19.84	0.126	0	2.226	31.066	0
CDL15_Pgr001994	1	NA	NA	NA	NA	NA	NA	NA	NA	NA	NA	NA
CDL15_Pgr001995	1	NA	NA	NA	NA	NA	NA	NA	NA	NA	NA	NA
CDL15_Pgr001996	2	172.026	203.32	217.103	214.893	169.28	224.97	222.553	149.59	166.946	228.176	129.553
CDL15_Pgr001997	1	8.413	8.04	8.126	13.13	6.983	4.296	8.86	19.236	6.85	5.94	13.153
CDL15_Pgr001998	1	0.086	0	0.083	0	0	0.09	0	0	0	0	0
CDL15_Pgr001999	2	43.253	40.45	18.083	28.82	18.743	24.5	20.223	29.006	13.423	29.223	17.813
CDL15_Pgr002000	1	0	0.106	0	0	0	0	0	0	0.103	0	0.106
CDL15_Pgr002001	2	31.763	15.803	6.103	18.446	19.313	5.95	7.903	24.803	29.74	9.596	28.656
CDL15_Pgr002002	1	2.213	2.306	0.923	1.92	0.493	0.17	0.766	0.58	0.166	0.413	2.3
CDL15_Pgr002003	1	5.036	1.29	0.12	0.36	1.066	0.213	0.08	0.833	1.456	0.2	3.193
CDL15_Pgr002004	1	176.256	172.396	45.643	106.466	67.686	27.896	35.163	122.56	108.893	103.476	97.986
CDL15_Pgr002005	1	4.18	10.94	0.58	10.27	1.226	1.65	1.553	1.906	1.443	0.823	2.69
CDL15_Pgr002006	1	NA	NA	NA	NA	NA	NA	NA	NA	NA	NA	NA
CDL15_Pgr002007	2	214.006	210.703	51.663	129.45	138.513	55.696	78.663	290.196	214.53	221.573	241.976
CDL15_Pgr002008	1	9.983	23.616	9.98	7.486	4.89	1.06	17.743	14.28	4.873	1.863	17.366
CDL15_Pgr002009	1	3.036	2.723	1.266	3.13	1.98	0.45	2.163	5.1	2.46	1.676	7.93
CDL15_Pgr002010	1	82.066	27.113	17.786	37.843	60.036	14.74	22.603	38.56	76.24	21.216	45.253
CDL15_Pgr002011	1	13.893	5.66	0.103	10.99	3.82	0.233	0.546	5.7	7.303	5.626	5.04
CDL15_Pgr002012	2	6.363	7.123	2.493	7.62	5.466	2.576	3.473	6.416	7.213	2.36	3.793
CDL15_Pgr002013	2	14.836	16.546	12.513	19.153	14.036	5.396	20.096	21.97	12.67	8.29	23.253
CDL15_Pgr002014	1	2.41	0	0	1.67	3.173	0.953	0	0.343	0.496	2.91	0
CDL15_Pgr002015	2	0.246	2.476	4.386	104.326	0.81	7.563	2.33	147.88	1.17	7.966	4.036
CDL15_Pgr002016	1	3.066	3.316	3.68	9.166	1.656	0.863	2.89	7.656	1.643	1.42	3.503
CDL15_Pgr002017	2	73.46	39.273	69.183	50.626	72.55	29.306	63.636	48.553	86.903	44.05	63.66
CDL15_Pgr002018	1	0	0	0	0.09	0.05	0	0	0	0.016	0	0
CDL15_Pgr002019	1	0.166	0.186	0	0.176	0	0	0.336	0	0	0	0
CDL15_Pgr002020	1	NA	NA	NA	NA	NA	NA	NA	NA	NA	NA	NA
CDL15_Pgr002021	1	NA	NA	NA	NA	NA	NA	NA	NA	NA	NA	NA
CDL15_Pgr002022	1	0	0	0	0.133	0	0	0	0	0.066	0	0.14
CDL15_Pgr002023	1	0.85	0.396	0.163	2.606	0.243	0.013	0.303	0.326	0.106	0.06	1.64
CDL15_Pgr002024	1	0	0	0	0.22	0	0	0	0	0	0	0
CDL15_Pgr002025	1	NA	NA	NA	NA	NA	NA	NA	NA	NA	NA	NA
CDL15_Pgr002026	1	2.68	15.7	7.366	1.616	1.386	15.95	10.88	1.316	2.056	10.856	3.166
CDL15_Pgr002027	1	6.633	5.05	4.243	0.696	2.923	28.326	4.29	0.483	6.22	12.476	1.443
CDL15_Pgr002028	1	NA	NA	NA	NA	NA	NA	NA	NA	NA	NA	NA
CDL15_Pgr002029	2	52.713	36.92	26.053	46.456	53.64	56.03	19.86	41.466	64.726	51.816	29.263
CDL15_Pgr002030	1	0.393	0.276	1.323	10.45	0.346	0.09	1.05	0.173	0.226	0.163	0.36
CDL15_Pgr002031	1	9.456	13.063	4.293	30.86	5.45	2.186	8.883	25.183	6.82	3.24	11.206
CDL15_Pgr002032	1	2.933	1.12	0.393	1.08	1.516	0.65	0.603	6.166	2.156	1.073	3.283
CDL15_Pgr002033	1	7.626	0.196	0.063	1.08	11.326	0.39	0.573	0.51	17.03	0.783	1.45
CDL15_Pgr002034	2	33.173	9.253	1.78	10.773	31.1	5.363	0.85	10.226	42.706	10.456	6.446
CDL15_Pgr002035	2	12.95	0.216	0.016	0.066	7.476	0.016	0.123	1.343	22.72	0.796	4.03
CDL15_Pgr002036	2	16.323	12.156	4.24	17.38	10.8	4.276	6.76	15.516	12.413	5.546	11.773
CDL15_Pgr002037	1	10.913	17.19	6.203	9.526	6.413	8.743	6.88	15.27	10.333	9.253	13.393
CDL15_Pgr002038	1	3.25	3.23	20.776	1.306	2.56	1.3	20.296	1.48	1.733	1.57	1.88
CDL15_Pgr002039	2	162.726	673.036	106.71	1.14	750.94	2895.47	149.16	56.78	1049.43	1385.34	505.346
CDL15_Pgr002040	1	8.14	11.24	0.986	2.8	3.11	3.296	2.553	5.04	4.37	3.09	4.81
CDL15_Pgr002041	1	53.396	68.183	31.473	40.52	93.133	94.226	65.29	46.593	105.38	17.306	47.22
CDL15_Pgr002042	1	0.153	0	0	0.156	0.29	0	0	0.153	0.146	0	0.16
CDL15_Pgr002043	1	0.036	0.076	0.293	0.183	0.036	0	0.336	0.073	0.073	0	0.163
CDL15_Pgr002044	2	15.386	12.78	27.183	5.396	10.523	18.283	14.49	7.596	11.346	28.273	9.7
CDL15_Pgr002045	2	31.936	15.87	166.556	1.09	139.666	108.523	246.633	31.816	127.09	67.15	71.26
CDL15_Pgr002046	1	20.7	4.273	1.296	5.393	14.63	2.096	2.276	10.393	19.6	1.393	16.796
CDL15_Pgr002047	1	82.43	119.18	79.59	1.426	115.136	307.383	110.49	41.446	114.15	161.52	57.466
CDL15_Pgr002048	1	16.3	16.063	2.366	18.196	6.186	3.56	2.353	13.29	6.853	7.796	5.05
CDL15_Pgr002049	2	57.326	62.383	44.273	59.126	59.71	41.483	59.863	43.836	61.463	44.74	40.326
CDL15_Pgr002050	1	38.266	55.49	33.36	51.936	45.56	40.52	47.133	60.23	31.663	28.643	42.943
CDL15_Pgr002051	2	0.5	0.29	63.226	7.23	0.44	0.273	7.52	1.216	0.34	0.086	10.31
CDL15_Pgr002052	1	18.463	27.09	26.5	26.166	15.866	9.9	24.516	38.756	17.683	10.026	25.38
CDL15_Pgr002053	1	NA	NA	NA	NA	NA	NA	NA	NA	NA	NA	NA
CDL15_Pgr002054	1	60.89	35.933	4.6	20.29	68.256	13.813	9.59	63.526	89.89	19.51	56.01
CDL15_Pgr002055	2	10.43	17.88	8.633	26.286	5.97	3.43	19.956	26.06	6.33	3.886	21.44
CDL15_Pgr002056	1	70.25	91.216	20.916	149.526	35.106	14.03	65.896	94.026	38.633	16.943	104.996
CDL15_Pgr002057	1	0.21	0.286	0	0.4	0.033	0.033	0.07	0.65	0.21	0.7	0.11
CDL15_Pgr002058	1	25.103	17.65	11.893	22.946	20.066	15.376	8.886	22.18	18.136	20.586	14.386
CDL15_Pgr002059	1	1.806	2.666	4.243	16.04	0.693	0.483	7.053	10.646	0.82	1.16	5.373
CDL15_Pgr002060	2	209.913	275.326	383.726	245.456	283.13	253.27	384.66	224.42	188.836	135.276	223.643
CDL15_Pgr002061	2	15.463	13.146	12.026	21.783	12.643	11.18	14.043	22.396	15.496	16.676	16.396
CDL15_Pgr002062	2	0.763	3.213	4.886	2.4	3.633	2.75	16.296	6.1	1.283	0.373	18.066
CDL15_Pgr002063	1	2.373	1.806	0.65	5.606	0.883	0.36	1.48	4.786	1.043	0.463	3.376
CDL15_Pgr002064	1	11.85	9.676	1.67	8.99	7.04	6.193	3.25	9.493	7.823	6.263	8.19
CDL15_Pgr002065	1	0	0	0.046	0	0	0	0	0	0	0	0
CDL15_Pgr002066	1	6.796	1.373	0.306	0.69	3.25	0.236	0.153	1.52	3.696	0.076	2.37
CDL15_Pgr002067	1	0.846	0.3	0	0.886	0.266	0	0.27	0.556	0.266	0	0
CDL15_Pgr002068	1	7.65	5.26	0.73	6.796	5.326	2.87	0.68	4.54	5.94	5.406	1.43
CDL15_Pgr002069	2	141.92	132.096	434.46	511.68	118.233	51.28	426.12	266.66	92.46	38.22	191.856
CDL15_Pgr002070	1	NA	NA	NA	NA	NA	NA	NA	NA	NA	NA	NA
CDL15_Pgr002071	1	4	9.213	4.336	22.233	1.83	0.913	4.56	10.313	1.526	2.446	4.22
CDL15_Pgr002072	1	27.573	29.333	24.633	35.536	25.893	12.786	39.81	42.53	29.036	16.823	38.316
CDL15_Pgr002073	1	1.996	1.93	1.953	3.82	2.233	1.443	2.953	5.71	3.72	2.14	2.49
CDL15_Pgr002074	1	3.34	5.573	2.933	3.166	8.933	17.843	0.713	8	5.426	6.826	3.78
CDL15_Pgr002075	2	23.79	16.996	25.76	29.28	25.09	13.616	23.073	37.756	29.136	20.37	20.016
CDL15_Pgr002076	1	22.96	1.523	0.496	3.01	12.736	0.166	0.716	5.176	25.813	1.356	10.656
CDL15_Pgr002077	1	5.286	14.026	7.67	2.35	9.453	17.49	16.44	6.513	11.5	14.65	17.553
CDL15_Pgr002078	2	8.133	7.096	29.606	44.943	7.886	5.596	35.476	19.216	7.8	10.96	24.416
CDL15_Pgr002079	1	0	0.11	0.053	0.05	0	0.053	0	0	0	0	0
CDL15_Pgr002080	1	0.526	0.146	0.02	1.12	0.006	0.01	0.093	2.56	0.193	0.33	2.95
CDL15_Pgr002081	1	0.153	0.016	0.483	14.943	0.033	0.016	1.563	4.75	0.206	0	1.176
CDL15_Pgr002082	2	43.39	80.056	11.45	107.81	26.416	18.536	27.066	102.926	27.373	20.35	65.473
CDL15_Pgr002083	1	0	0	0	0	0	0	0	4.006	0	0	0.45
CDL15_Pgr002084	1	2.37	2.826	2.103	9.863	2.796	1.53	4.81	19.826	2.823	2.523	10.983
CDL15_Pgr002085	2	29.793	37.903	21.93	50.436	34.656	20.653	27.063	56.3	32.753	24.296	18.586
CDL15_Pgr002086	1	1.98	5.33	1.68	4.063	1.133	0.553	3.08	6.003	2.576	0.92	4.023
CDL15_Pgr002087	2	11.35	16.13	6.706	10.68	6.67	5.343	10.983	12.876	12.04	9.696	18.453
CDL15_Pgr002088	1	26.75	36.12	10.94	34.813	16.543	10.47	27.923	28.006	17.063	7.866	49.996
CDL15_Pgr002089	2	0.02	0.01	29.823	0.26	0.01	0	0.053	0.02	0.01	0.01	0
CDL15_Pgr002090	1	0.453	14.293	0.283	0.153	3.776	7.87	0.893	1.36	5.416	6.726	5.386
CDL15_Pgr002091	1	0.306	0.263	0.723	1.473	7.513	5.446	0.646	1.4	3.75	0.646	3.39
CDL15_Pgr002092	1	2.626	0.35	4.33	15.92	0.32	0	9.82	0	1.93	0.106	2.163
CDL15_Pgr002093	2	50.873	57.183	71.176	39.986	72.12	24.02	70.97	62.173	75.34	57.25	94.06
CDL15_Pgr002094	1	0.236	0.13	0.463	0.753	0.163	0.036	0.623	2.956	0.093	0.036	4.653
CDL15_Pgr002095	1	0	0	0	0	0	0	0	0	0	0	14.35
CDL15_Pgr002096	2	31.336	15.423	34.43	19.696	44.733	37.016	23.856	28.446	36.493	45.39	24.946
CDL15_Pgr002097	1	4.423	0.313	2.226	0.39	0.853	0	3.046	0.38	4.056	0	0.31
CDL15_Pgr002098	2	0	0	0.226	0.056	0	0	0.293	0	0	0	0.43
CDL15_Pgr002099	2	37.336	27.916	6.936	31.58	12.753	35.316	4.343	25.943	24.88	17.986	16.416
CDL15_Pgr002100	1	0.04	0.02	0.253	0.093	0	0.04	0.176	0	0	0.02	0.146
CDL15_Pgr002101	2	43.09	18.483	4.203	46.963	25.6	9.486	4.436	25.436	34.156	12.606	5.356
CDL15_Pgr002102	1	1.67	6.46	2.313	0.626	0.21	4.586	7.61	2.11	0.833	4.833	3.936
CDL15_Pgr002103	1	2.233	1.626	0.746	0.653	1.08	0.396	1.48	4.326	2.983	1.236	3.2
CDL15_Pgr002104	1	0.203	0.633	2.473	0.8	0	0.27	0.34	0.066	0.066	1.4	0.563
CDL15_Pgr002105	1	2.706	0.1	5.743	0.74	1.356	0.096	3.88	0.25	1.603	0.576	1.65
CDL15_Pgr002106	1	0.54	0.063	0.156	11.376	0.373	0.08	0.1	0.49	0.28	0.12	0.15
CDL15_Pgr002107	1	6.656	6.793	2.733	11.87	4.64	2.956	2.123	7.733	5.083	6.013	3.32
CDL15_Pgr002108	1	0	0	0.376	0	0	0	0	0	0	0	0
CDL15_Pgr002109	2	12.993	24.743	0.92	5.5	1.94	3.316	1.423	8.34	8.48	5.793	5.856
CDL15_Pgr002110	1	3.516	1.676	0.333	3.01	1.906	0.446	0.27	1.95	2.656	1.083	0.466
CDL15_Pgr002111	1	82.103	81.726	24.8	75.803	54.473	63.703	29.516	69.356	53.14	65.936	41.31
CDL15_Pgr002112	2	244.44	261.476	79.923	400.84	100.76	35.466	139.046	195.726	145.196	56.3	235.58
CDL15_Pgr002113	1	0.256	0	0.083	1.676	0	0	0.083	0	0	0	0.263
CDL15_Pgr002114	1	NA	NA	NA	NA	NA	NA	NA	NA	NA	NA	NA
CDL15_Pgr002115	2	118.26	48.41	99.58	48.223	139	78.216	113.773	63.81	129.523	114.7	101.98
CDL15_Pgr002116	1	2.66	3.496	4.09	3.376	2.476	2.213	4.756	1.136	2.81	2.7	1.893
CDL15_Pgr002117	2	1.016	7.936	81.6	40.366	3.983	21.353	79.806	0.43	3.936	10.836	19.316
CDL15_Pgr002118	1	0	0	0.193	0	0	0	0	0	0	0	0
CDL15_Pgr002119	1	1.466	1.146	2.466	1.5	1.553	0.716	5.823	0.786	1.72	0.696	2.343
CDL15_Pgr002120	2	17.963	3.753	12.35	3.636	35.16	2.22	37.59	21.16	28.013	6.406	24.336
CDL15_Pgr002121	2	12.603	8.793	4.66	13.446	8.486	2.76	6.916	11.996	9.256	2.963	10.126
CDL15_Pgr002122	2	22.866	19.813	17.633	32.103	15.32	7.656	23.013	30.88	19.66	9.946	22.693
CDL15_Pgr002123	1	0.1	0	0	0.033	0.266	0	0	0.033	0.033	0	0.036
CDL15_Pgr002124	1	0.06	0	0	0	0	0	0	0.17	0.06	0	0
CDL15_Pgr002125	1	20.22	18.76	11.493	16.166	16.51	12.963	16.413	22.24	17.33	15.573	23.946
CDL15_Pgr002126	1	0.14	0.283	0	0.133	0.18	0.23	0	0.226	0.093	0.09	0.196
CDL15_Pgr002127	2	45.17	30.67	46.66	45.5	52.546	38.246	36.68	45.48	54.636	44.706	28.833
CDL15_Pgr002128	1	23.823	36.053	26.543	21.576	16.603	15.01	21.936	32.593	24.843	22.933	25.146
CDL15_Pgr002129	1	494.743	237.786	203.883	465.056	293.68	143.246	154.366	250.173	239.82	120.31	111.88
CDL15_Pgr002130	2	128.073	15.996	15.11	108.43	110.866	5.273	14.876	184.03	121.223	6.783	64.343
CDL15_Pgr002131	1	1.166	0	0.023	0.176	0.183	0	0	0.07	0.536	0.21	0.31
CDL15_Pgr002132	2	8.526	5.296	0.98	9.743	3.363	1.87	1.16	6.743	5.166	1.31	4.316
CDL15_Pgr002133	1	NA	NA	NA	NA	NA	NA	NA	NA	NA	NA	NA
CDL15_Pgr002134	1	18.563	20.453	13.786	10.57	20.973	33.776	20.163	6.69	23.08	21.25	3.98
CDL15_Pgr002135	1	0.836	1.536	0.343	0.09	0.123	3.746	0.896	0	0.61	1.436	0.2
CDL15_Pgr002136	2	17.493	93.573	0.826	1.293	4.86	30.92	4.893	0.736	3.396	74.13	2.446
CDL15_Pgr002137	2	16.683	33.276	16.653	21.93	15.136	12.873	27.98	24.106	17.323	14.5	24.39
CDL15_Pgr002138	1	25.8	90.863	48.76	57.173	17.173	156.45	27.77	23.68	15.573	228.076	9.046
CDL15_Pgr002139	1	17.76	15.856	18.363	15.53	15.826	27.22	15.256	18.686	18.413	29.7	17.606
CDL15_Pgr002140	1	1.16	2.76	3.81	2.686	3.323	2.523	3.693	0.86	1.186	10.583	4.32
CDL15_Pgr002141	1	0.896	1.7	8.74	8.593	0.183	2.536	6.596	3.756	1.833	28.053	2.593
CDL15_Pgr002142	1	0.85	3.423	2.076	5.44	1.196	0.676	4.53	4.29	1.02	0.296	2.92
CDL15_Pgr002143	1	9.783	4.5	18.6	3.966	7.54	4.456	12.223	5.366	7.54	9.126	6.45
CDL15_Pgr002144	1	2.866	0.88	3.306	13.013	0.76	0.61	1.9	3.966	1.493	0.58	1.696
CDL15_Pgr002145	2	110.04	40.206	21.163	76.59	102.033	37.183	18.213	57.793	124.056	43.143	26.463
CDL15_Pgr002146	2	26.273	132.05	42.523	34.483	98.306	722.026	25.696	33.643	109.423	120.36	38.613
CDL15_Pgr002147	2	7.18	18.766	5.866	19.41	4.26	2.336	14.333	21.046	5.293	2.486	18.97
CDL15_Pgr002148	1	3.41	7.053	4.45	3.51	2.97	7.103	4.67	10.67	3.44	12.263	3.803
CDL15_Pgr002149	1	0	0	0.293	0.06	0	0	0.06	0.06	0	0	0.063
CDL15_Pgr002150	1	NA	NA	NA	NA	NA	NA	NA	NA	NA	NA	NA
CDL15_Pgr002151	1	NA	NA	NA	NA	NA	NA	NA	NA	NA	NA	NA
CDL15_Pgr002152	1	2.633	3.36	0.313	3.483	1.46	4.573	0.566	8.046	4.766	3.983	5.65
CDL15_Pgr002153	2	620.726	727.83	256.556	216.25	876.86	949.993	526.49	1173.36	815.32	776.173	953.633
CDL15_Pgr002154	1	0	0.073	1.72	0.023	0	0.073	0	0	0	0	0
CDL15_Pgr002155	1	0.126	0.36	19.316	5.33	0.546	0.116	0.48	4.303	0.253	0.116	0.543
CDL15_Pgr002156	2	24.146	18.76	4.4	26.013	46.456	38.226	7.923	39.313	36.35	32.17	10.426
CDL15_Pgr002157	1	25.76	23.993	14.793	37.636	14.466	7.076	9.5	11.606	16.266	5.14	7.62
CDL15_Pgr002158	1	1.116	8.446	2.676	2.84	0.82	0.516	9.566	12.48	0.736	0.606	10.203
CDL15_Pgr002159	1	23.143	7.843	10.396	27.753	22.74	4.213	20.826	37.14	19.643	11.52	22.233
CDL15_Pgr002160	2	148.833	123.4	50.613	74.91	126.06	100.146	59.156	194.79	167.306	204.656	110.653
CDL15_Pgr002161	1	0.633	0	0.02	0	0.3	0	0.02	0.093	0.306	0.056	0.06
CDL15_Pgr002162	1	10.443	0.433	0.413	0.733	0.26	0.14	2.166	5.796	0.22	0.18	20.896
CDL15_Pgr002163	2	11.956	7.48	8.216	14.746	10.373	6.216	5.453	13.483	11.706	10.253	5.676
CDL15_Pgr002164	1	NA	NA	NA	NA	NA	NA	NA	NA	NA	NA	NA
CDL15_Pgr002165	1	NA	NA	NA	NA	NA	NA	NA	NA	NA	NA	NA
CDL15_Pgr002166	2	16.05	21.166	17.973	23.436	11.153	8.353	19.623	28.016	14.393	9.823	16.36
CDL15_Pgr002167	1	0.056	0.03	0	0	0.056	0	0	0.026	0	0.056	0.06
CDL15_Pgr002168	2	8.236	15.113	3.983	18.113	3.816	2.04	4.06	8.026	4.423	2.316	9.6
CDL15_Pgr002169	2	28.296	26.346	4.306	5.9	19.186	20.073	4.89	7.253	48.723	29.596	7.166
CDL15_Pgr002170	1	NA	NA	NA	NA	NA	NA	NA	NA	NA	NA	NA
CDL15_Pgr002171	1	0.11	0.556	0.38	0.95	0.303	0.5	0.793	0.226	0.306	0.4	0.326
CDL15_Pgr002172	1	NA	NA	NA	NA	NA	NA	NA	NA	NA	NA	NA
CDL15_Pgr002173	1	0.11	0	0.106	0	0.213	0	0.33	0	0.543	0.16	0.456
CDL15_Pgr002174	1	130.466	112.586	44.943	80.67	100.9	66.256	62.293	86.593	141.016	88.68	124.963
CDL15_Pgr002175	1	99.756	81.14	27.68	20.79	85.523	32.926	26.523	15.906	132.47	39.213	14.66
CDL15_Pgr002176	1	10.073	10.313	12.873	16.213	9.766	3.816	11.33	16.96	10.603	7.07	10.483
CDL15_Pgr002177	2	13.26	34.47	13.183	12.323	6.626	4.48	38.386	22.476	8.753	7.416	33.366
CDL15_Pgr002178	1	127.35	266.186	63.476	124.216	163.426	478.916	61.84	50.99	107.533	123.746	34.05
CDL15_Pgr002179	1	34.976	19.123	24.643	26.733	32.353	13.246	19.36	29.773	32.446	21.18	32.406
CDL15_Pgr002180	1	0.053	0.89	0.556	0.143	0.013	0.753	0.303	1.296	0.08	0.216	0.456
CDL15_Pgr002181	2	58.73	143.096	33.866	79.393	72.986	76.69	33.4	67.003	56.006	47.68	25.623
CDL15_Pgr002182	2	63.223	26.89	20.61	10.7	86.686	218.333	22.996	26.376	84.266	118.593	19.566
CDL15_Pgr002183	1	15.913	7.036	14.063	4.413	10.33	8.263	12.01	35.933	19.086	27.536	69.06
CDL15_Pgr002184	1	0.676	4.533	0.613	0.503	0.503	0.963	2.396	3.16	1.096	2.136	12.51
CDL15_Pgr002185	2	9.553	4.82	1.126	11.7	5.856	0.926	1.813	10.056	8.936	2.746	7.13
CDL15_Pgr002186	1	0	0.106	1.453	1.316	0	0	0.04	0	0	0	0.013
CDL15_Pgr002187	1	5.776	6.283	14.066	13.67	5.556	3.113	14.653	5.773	4.976	3.21	10.816
CDL15_Pgr002188	1	11.783	5.98	2.32	16.966	7.416	2.27	2.65	10.33	7.496	4.406	4.663
CDL15_Pgr002189	1	30.91	37.776	16.333	29.813	24.526	23.123	18.13	33.533	21.873	29.26	18.953
CDL15_Pgr002190	1	0.14	0	0	0.136	0	0	0	0.266	0.136	0	0
CDL15_Pgr002191	1	0.803	0	0.173	0.376	0	0	0	0.246	0.216	0	0.04
CDL15_Pgr002192	1	0	0.043	0.29	0.283	0.04	0	0.123	0.083	0.086	0.206	0.58
CDL15_Pgr002193	2	17.23	19.736	14.526	14.983	15.366	10.67	20.766	23.383	18.26	21.366	37.6
CDL15_Pgr002194	1	3.013	1.18	12.53	2.453	2.203	0.536	3.646	16.936	2.48	1.433	12.63
CDL15_Pgr002195	1	0.073	0.066	0.113	0.07	0.02	0.02	0.16	0.04	0	0.033	0.986
CDL15_Pgr002196	1	17.256	7.616	9.38	11.913	13.553	7.98	8.64	14.996	17.906	10.853	11.376
CDL15_Pgr002197	2	0.896	0.23	0.383	9.28	0.22	0	0.476	2.736	0.193	0.056	0.06
CDL15_Pgr002198	1	0	0	0	0	0	0	0	0.286	0	0	0
CDL15_Pgr002199	1	14.246	9.313	5.803	13.296	10.06	4.82	7.343	14.97	15.456	7.64	9.083
CDL15_Pgr002200	2	37.523	18.466	28.323	45.38	35.213	22.42	17.07	26.893	26.693	29.09	10.916
CDL15_Pgr002201	2	23.66	16.076	10	19.023	13.553	4.47	22.083	26.076	19.48	5.773	34.226
CDL15_Pgr002202	1	7.54	6.636	1.226	18.54	3.366	1.5	1.233	11.083	4.316	3.09	2.646
CDL15_Pgr002203	1	3.156	6.473	4.57	10.406	1.706	1.443	5.343	10.476	3.113	1.336	9.243
CDL15_Pgr002204	1	0.49	0.236	0.786	10.123	0.833	0.206	0.416	1.976	0.033	0.12	1.28
CDL15_Pgr002205	1	0.12	0	0.04	0.193	0	0	0.363	0.026	0	0	2.003
CDL15_Pgr002206	2	69.413	51.723	54.64	71.523	96.493	64.556	45.696	70.813	77.07	85.11	38.683
CDL15_Pgr002207	1	15.913	15.956	10.493	32.236	8.91	2.406	8.22	13.92	7.8	2.616	8.4
CDL15_Pgr002208	1	0.05	0	0.2	0.05	0.05	0	0.153	0.196	0.05	0.05	0.163
CDL15_Pgr002209	1	0.25	0	0.246	0.05	0.15	0.25	0.2	0.05	0.15	0.05	0.053
CDL15_Pgr002210	2	37.953	1.64	0.05	0.193	12.16	0.5	0.1	0.146	34.65	0	1.32
CDL15_Pgr002211	2	16.24	7.276	0.54	13.013	11.32	4.656	4.78	1.026	3.593	2.626	26.793
CDL15_Pgr002212	1	NA	NA	NA	NA	NA	NA	NA	NA	NA	NA	NA
CDL15_Pgr002213	1	2.516	26.406	3.816	12.293	1.71	19.566	4.916	1.766	1.856	33.723	2.753
CDL15_Pgr002214	1	0	0	0	0.243	0	0	0	0.08	0	0	0.086
CDL15_Pgr002215	2	10.333	26.806	13.826	41.13	8.536	7.62	23.876	23.046	9.176	7.95	18.993
CDL15_Pgr002216	1	0	0	0.05	0	0	0	0	0	0	0	0
CDL15_Pgr002217	2	45.783	31.13	21.733	60.026	40.463	25.303	26.49	38.113	30.883	26.893	32.216
CDL15_Pgr002218	1	96.506	113.393	68.53	38.236	157.083	238.096	44.603	42.773	105.43	132.25	18.46
CDL15_Pgr002219	1	0.083	0.173	0	0	0	0	0.083	0	0	0	0
CDL15_Pgr002220	1	0.376	0	0	0.403	0.18	0.19	0.756	0.366	1.473	0	0.973
CDL15_Pgr002221	1	NA	NA	NA	NA	NA	NA	NA	NA	NA	NA	NA
CDL15_Pgr002222	1	NA	NA	NA	NA	NA	NA	NA	NA	NA	NA	NA
CDL15_Pgr002223	1	NA	NA	NA	NA	NA	NA	NA	NA	NA	NA	NA
CDL15_Pgr002224	1	42.996	38.04	47.54	65.34	42.653	30.503	47.623	65.273	39.543	39.57	43.29
CDL15_Pgr002225	1	0.16	0	0	0.173	0	0	0	0	0	0	0
CDL15_Pgr002226	1	2.573	4.563	2.163	5.086	1.74	1.246	4.016	6.32	2.296	1.07	6.736
CDL15_Pgr002227	1	31.783	13.66	23.49	11.176	6.783	24.906	18.706	14.603	28.586	6.086	54.56
CDL15_Pgr002228	1	7.693	6.086	8.933	9.176	4.973	2.423	7.44	8.31	4.53	3.19	7.4
CDL15_Pgr002229	1	6.503	6.993	5.57	13.716	6.27	7.623	5.136	34.63	5.03	6.953	18.336
CDL15_Pgr002230	1	0.956	0	0.066	9.776	0.266	0	0.136	0.396	0.34	0	0.07
CDL15_Pgr002231	2	13.54	14.89	9.283	12.006	7.003	5.476	8.783	10.84	11.236	5.256	10.316
CDL15_Pgr002232	1	0.253	0	0	0.123	0.803	0	0.063	0.123	0.256	0	0.536
CDL15_Pgr002233	1	212.946	97.486	320.553	73.993	375.176	282.133	45.39	55.016	308.97	153.203	45.073
CDL15_Pgr002234	2	12.836	11.996	4.056	12.6	7.773	5.89	4.77	14.383	9.21	8.703	8.91
CDL15_Pgr002235	2	55.783	43.25	113.513	67.103	56.876	47.56	62.533	39.613	48.11	26.106	26.09
CDL15_Pgr002236	2	65.243	24.623	21.356	35.033	73.256	35.48	21.406	52.323	76.833	50.12	36.686
CDL15_Pgr002237	1	0.21	0.113	0.103	0	0.51	0	0.316	0	0	0	0.646
CDL15_Pgr002238	1	0.15	0.053	1.23	0.776	0.05	0.05	1	0	0.15	0.15	0.643
CDL15_Pgr002239	1	6.926	4.49	3.586	6.81	6.243	1.856	3.24	7.933	6.606	3.57	5.11
CDL15_Pgr002240	1	4.176	12.9	4.81	19.11	1.573	4.166	3.343	18.126	2.316	4.016	2.836
CDL15_Pgr002241	1	0.933	0.186	1.686	2.863	0.37	0.04	3.933	0.33	0.356	0.15	6.94
CDL15_Pgr002242	1	23.013	33.186	23.593	13.743	20.346	49.733	11.146	11.166	13.646	30.913	5.416
CDL15_Pgr002243	2	522.07	129.443	74.716	20.356	534.063	1.893	39.31	67.796	1013.32	177.913	321.063
CDL15_Pgr002244	1	NA	NA	NA	NA	NA	NA	NA	NA	NA	NA	NA
CDL15_Pgr002245	2	27.506	20.303	2.54	639.696	83.096	7.206	6.403	21.433	35.133	23.26	14.67
CDL15_Pgr002246	2	23.176	7.25	0.303	5.356	5.816	2.603	0.716	7.226	21.783	31.343	5.996
CDL15_Pgr002247	2	178.116	74.2	6.996	6.09	298.276	376.58	8.116	48.85	544.546	457.866	35.943
CDL15_Pgr002248	2	10.963	6.666	0.47	1.596	10.953	10.716	0.59	2.543	14.133	24.693	2.736
CDL15_Pgr002249	2	131.106	63.52	7.066	17.783	164.336	168.71	5.21	22.156	173.8	403.436	17.98
CDL15_Pgr002250	1	0.156	0.08	0.016	0.016	0.093	0.033	0	0	0.143	0.173	0.033
CDL15_Pgr002251	1	5.513	8.076	0.076	0.746	6.743	13.39	1.293	0.09	3.513	27.21	1.39
CDL15_Pgr002252	1	0.036	0.036	0.056	0.033	0	0.023	0	0.606	0.013	0	0.013
CDL15_Pgr002253	1	NA	NA	NA	NA	NA	NA	NA	NA	NA	NA	NA
CDL15_Pgr002254	1	2.09	0.42	0.193	1.616	4.36	0.353	0.133	0.386	3.913	1.1	0.713
CDL15_Pgr002255	1	0.1	0	0	0.046	0	0	0	0	0	0	1.043
CDL15_Pgr002256	1	NA	NA	NA	NA	NA	NA	NA	NA	NA	NA	NA
CDL15_Pgr002257	1	1.15	2.693	0.253	0.77	1.073	3.366	0.183	0.21	0.936	5.396	0.13
CDL15_Pgr002258	1	NA	NA	NA	NA	NA	NA	NA	NA	NA	NA	NA
CDL15_Pgr002259	1	NA	NA	NA	NA	NA	NA	NA	NA	NA	NA	NA
CDL15_Pgr002260	1	NA	NA	NA	NA	NA	NA	NA	NA	NA	NA	NA
CDL15_Pgr002261	1	NA	NA	NA	NA	NA	NA	NA	NA	NA	NA	NA
CDL15_Pgr002262	1	0	0	0	0.03	0.03	0	0.03	0	0	0	0.1
CDL15_Pgr002263	1	NA	NA	NA	NA	NA	NA	NA	NA	NA	NA	NA
CDL15_Pgr002264	1	NA	NA	NA	NA	NA	NA	NA	NA	NA	NA	NA
CDL15_Pgr002265	1	NA	NA	NA	NA	NA	NA	NA	NA	NA	NA	NA
CDL15_Pgr002266	1	NA	NA	NA	NA	NA	NA	NA	NA	NA	NA	NA
CDL15_Pgr002267	1	NA	NA	NA	NA	NA	NA	NA	NA	NA	NA	NA
CDL15_Pgr002268	1	NA	NA	NA	NA	NA	NA	NA	NA	NA	NA	NA
CDL15_Pgr002269	1	0	0.08	0.156	0	0.076	0	0.08	0	0.08	0	0
CDL15_Pgr002270	1	0.086	0	0	0.59	0.216	0	0.256	0.296	0.13	0	0.326
CDL15_Pgr002271	1	0.23	0	0.056	0.113	0.786	0	0	0	0	0	0
CDL15_Pgr002272	1	NA	NA	NA	NA	NA	NA	NA	NA	NA	NA	NA
CDL15_Pgr002273	1	0	0	0.14	0	0.133	0	0	0	0	0	0
CDL15_Pgr002274	1	0.246	0	0.49	0.246	0.473	0	0.12	0.24	0	0.236	1.393
CDL15_Pgr002275	1	0	0	0.043	0.253	0	0	0	0	0	0	0
CDL15_Pgr002276	1	0	0.043	0.17	0.256	0	0	0.266	0.043	0	0	1.533
CDL15_Pgr002277	1	0	0	0.083	0	0	0	0	0	0	0	0.176
CDL15_Pgr002278	1	NA	NA	NA	NA	NA	NA	NA	NA	NA	NA	NA
CDL15_Pgr002279	1	NA	NA	NA	NA	NA	NA	NA	NA	NA	NA	NA
CDL15_Pgr002280	1	NA	NA	NA	NA	NA	NA	NA	NA	NA	NA	NA
CDL15_Pgr002281	1	NA	NA	NA	NA	NA	NA	NA	NA	NA	NA	NA
CDL15_Pgr002282	1	NA	NA	NA	NA	NA	NA	NA	NA	NA	NA	NA
CDL15_Pgr002283	1	NA	NA	NA	NA	NA	NA	NA	NA	NA	NA	NA
CDL15_Pgr002284	1	NA	NA	NA	NA	NA	NA	NA	NA	NA	NA	NA
CDL15_Pgr002285	1	NA	NA	NA	NA	NA	NA	NA	NA	NA	NA	NA
CDL15_Pgr002286	1	NA	NA	NA	NA	NA	NA	NA	NA	NA	NA	NA
CDL15_Pgr002287	1	NA	NA	NA	NA	NA	NA	NA	NA	NA	NA	NA
CDL15_Pgr002288	1	6.536	26.22	16.96	13.786	32.883	11.813	36.03	35.973	8.173	6.926	20.77
CDL15_Pgr002289	1	0.416	1.063	7.333	1.08	3.01	4.993	8.26	0.806	0.84	0.576	2.776
CDL15_Pgr002290	1	1.776	1.83	0.973	3.983	1.053	0.486	1.74	2.133	1.146	0.156	1.853
CDL15_Pgr002291	1	0	0.07	0	0	0	0	0	0	0	0	0
CDL15_Pgr002292	1	0.066	0.57	1.633	1.21	0.01	0.13	2.04	0.216	0.053	0.116	2.96
CDL15_Pgr002293	1	0.093	2.6	20.106	10.43	0.186	0.233	117.723	3.143	0.51	0.88	2.533
CDL15_Pgr002294	2	30.926	26.153	9.863	26.523	15.63	11.563	16.12	37.863	28.276	8.25	23.806
CDL15_Pgr002295	1	12.186	10.396	7.38	15.53	10.223	4.236	8.45	17.906	11.61	7.4	11.896
CDL15_Pgr002296	2	33.84	26.99	20.136	54.77	29.383	12.003	23.806	35.4	28.083	15.246	15.043
CDL15_Pgr002297	1	0.066	0.066	0.126	1.283	0.063	0	0.523	0.13	0.13	0	0.066
CDL15_Pgr002298	1	NA	NA	NA	NA	NA	NA	NA	NA	NA	NA	NA
CDL15_Pgr002299	1	12.823	17.566	7.926	22.906	6.936	3.76	18.793	27.686	9.196	4.256	30.793
CDL15_Pgr002300	1	3.446	10.576	27.97	0.82	3.99	5.22	31.25	46.123	5.7	9.023	42.486
CDL15_Pgr002301	2	9.743	10.03	4.413	17.716	5.086	1.25	6.063	14.046	8.456	3.166	7.18
CDL15_Pgr002302	1	27.78	23.803	20.38	42.356	23.7	8.533	17.646	37.79	21.663	12.94	22.643
CDL15_Pgr002303	1	18.003	10.516	4.946	6.166	11.323	12.863	3.6	7.693	17.86	19.226	3.32
CDL15_Pgr002304	1	0.05	0.556	0.236	0.14	1.04	0.49	0.723	0.713	1.696	0.433	0.306
CDL15_Pgr002305	2	81.043	18.62	28.61	13.03	21.98	3.473	18.163	43.663	58.253	5.58	77.673
CDL15_Pgr002306	1	0.45	2.59	0.813	0.5	0.15	1.813	1.11	0.966	0.256	0.63	0.11
CDL15_Pgr002307	1	8.696	7.65	2.04	1.4	0.936	12.903	2.183	16.686	6.433	1.116	13.656
CDL15_Pgr002308	2	0.713	13.13	14.753	1.246	3.866	20.536	23.573	0.146	3.35	12.056	7.396
CDL15_Pgr002309	1	18.356	28.93	27.72	31.096	14.876	8.773	34.866	29.953	14.753	10.636	19.766
CDL15_Pgr002310	1	0.303	0	0	0	0	0.103	0	0	0	0	0
CDL15_Pgr002311	1	3.633	7.013	5.14	3.516	1.94	27.6	2.3	1.783	2.036	14.446	7.21
CDL15_Pgr002312	1	1.796	0.526	0	0	0	0.496	0.166	0.156	0.316	0.156	0
CDL15_Pgr002313	1	8.143	16.26	5.576	20.796	4.123	2.54	16.376	22.873	7.123	3	20.79
CDL15_Pgr002314	1	5.913	13.393	2.64	15.046	2.233	0.93	11.29	15.926	3.64	1.013	12.583
CDL15_Pgr002315	1	21.276	20.723	8.116	9.763	12.143	10.65	7.043	9.63	21.496	12.816	4.86
CDL15_Pgr002316	1	3.356	19.52	39.186	15.043	2.95	4.786	34.15	20.093	2.523	7.49	11.706
CDL15_Pgr002317	2	21.19	39.56	50.476	33.786	14.133	17.406	68.523	21.503	16.146	17.896	24.316
CDL15_Pgr002318	1	4.726	2.203	0.233	2.28	0.75	0.36	1.003	1.126	3.53	0.493	4.196
CDL15_Pgr002319	1	0.246	0.016	0.013	0.033	0.013	0	0.043	0.26	0.42	0	1.213
CDL15_Pgr002320	2	26.166	1.363	0.74	0.226	21.24	0	1.676	11.453	28.083	1.656	27.966
CDL15_Pgr002321	2	34.53	10.276	1.683	2.18	11.34	0.063	7.206	23.46	18.106	16.046	73.986
CDL15_Pgr002322	1	64.176	11.403	4.16	10.13	36.316	2.56	13.95	33.966	84.953	10.79	54.743
CDL15_Pgr002323	1	1.413	0.483	0.62	11.93	0.756	0.123	0.526	1.5	1.186	0.253	0.873
CDL15_Pgr002324	2	3.453	5.416	0.243	2.113	1.25	1.086	0.716	2.366	1.556	0.403	4.69
CDL15_Pgr002325	1	2.603	5.483	0.94	2.98	0.486	0.306	0.243	0.526	0.413	0.04	0.943
CDL15_Pgr002326	1	NA	NA	NA	NA	NA	NA	NA	NA	NA	NA	NA
CDL15_Pgr002327	2	16.546	13.803	1.06	4.256	12.61	7.733	0.843	7.25	17.683	9.226	4.73
CDL15_Pgr002328	1	17.703	47.936	43.43	50.37	13.18	20.083	41.886	44.26	12.113	19.163	33.92
CDL15_Pgr002329	1	6.523	6.873	1.94	8.773	4.963	4.923	3.093	6.603	4.953	5.91	5.336
CDL15_Pgr002330	1	20.066	27.263	3.86	21.936	16.62	30.433	4.67	18.74	19.63	45.353	10.19
CDL15_Pgr002331	1	14.95	13.356	15.04	13.52	16.426	10.52	13.073	10.883	13.793	13.363	13.136
CDL15_Pgr002332	2	45.826	36.856	16.166	27.666	22.536	24.53	8.496	21.7	43.353	27.503	9.736
CDL15_Pgr002333	1	0	0	0.026	0.263	0.026	0	0.106	0.24	0	0	0.116
CDL15_Pgr002334	1	0	0	0.113	0	0.076	0	0	0	0.133	0.376	0.09
CDL15_Pgr002335	2	17.75	26.336	2.15	30.623	1.003	12.293	2.5	10.053	3.03	1.466	4.44
CDL15_Pgr002336	2	48.2	22.936	7.126	30.81	45.306	14.006	6.77	60.793	39.146	19.233	24.543
CDL15_Pgr002337	1	4.466	1.15	0.176	4.206	3.1	0.24	0.166	0.82	1.98	0.136	2.83
CDL15_Pgr002338	1	0	0	0	0.01	0	0	0	0	0	0	0.076
CDL15_Pgr002339	1	9.97	9.733	2.51	4.96	6.38	3.76	6.81	8.99	7.54	1.836	11.45
CDL15_Pgr002340	2	85.72	21.563	6.28	18.09	40.246	5.876	9.303	9.483	52.59	4.84	18.01
CDL15_Pgr002341	1	28.46	8.056	1.153	20.71	9.873	0.46	1.813	37.063	15.743	2.053	12.03
CDL15_Pgr002342	2	12.673	3.09	0.68	17.06	2.193	0.416	3.26	62.183	3.956	1.746	26.273
CDL15_Pgr002343	2	74.886	59.893	119.103	72.133	78.65	68.36	65.436	95.2	78.87	92.503	55.47
CDL15_Pgr002344	1	7.85	14.23	10.94	28.483	4.09	1.573	16.903	23.996	5.216	3	14.84
CDL15_Pgr002345	2	116.183	79.066	101.9	81.196	139.993	86.886	89.74	88.386	124.536	121.72	66.353
CDL15_Pgr002346	1	2.906	1.77	0.32	1.93	0.956	1.056	0.663	0.66	0.696	0.43	1.573
CDL15_Pgr002347	1	NA	NA	NA	NA	NA	NA	NA	NA	NA	NA	NA
CDL15_Pgr002348	1	NA	NA	NA	NA	NA	NA	NA	NA	NA	NA	NA
CDL15_Pgr002349	1	2.27	0.53	0.986	5.833	1.56	0.15	1.22	3.05	1.396	0.386	2.87
CDL15_Pgr002350	2	10.256	0.233	0	0.073	3.253	0	0	0.293	19.023	0.036	22.106
CDL15_Pgr002351	1	NA	NA	NA	NA	NA	NA	NA	NA	NA	NA	NA
CDL15_Pgr002352	1	0	0.056	0	0	0	0	0	0	0	0	0
CDL15_Pgr002353	1	94.766	48.443	144.653	87.63	97.463	51.31	62.236	111.353	106.483	67.246	72.276
CDL15_Pgr002354	1	0.103	0.44	0	0.206	0.3	0.413	0.416	0.91	0.1	0	0.32
CDL15_Pgr002355	2	7.91	6.766	3.62	16.44	4.633	1.656	4.573	11.336	5.16	2.613	4.69
CDL15_Pgr002356	2	12.466	0.623	0.803	8.376	12.936	0	0.056	13.31	14.393	0.533	3.803
CDL15_Pgr002357	1	NA	NA	NA	NA	NA	NA	NA	NA	NA	NA	NA
CDL15_Pgr002358	1	NA	NA	NA	NA	NA	NA	NA	NA	NA	NA	NA
CDL15_Pgr002359	1	NA	NA	NA	NA	NA	NA	NA	NA	NA	NA	NA
CDL15_Pgr002360	1	2.103	0.923	0.13	0.016	0.166	2.25	0.08	0.093	3.443	2.623	0.573
CDL15_Pgr002361	2	20.096	2.946	0.816	0.426	1.323	5.216	1.253	0.183	8.573	3.83	5.513
CDL15_Pgr002362	1	0.026	0.03	0.11	0.053	0.166	0	0.026	0	0.63	0	0.153
CDL15_Pgr002363	2	59.07	35.326	7.186	125.406	31.92	18.35	11.676	135.396	34.263	11.49	39.173
CDL15_Pgr002364	2	25.13	24.046	118.243	26.73	30	41.86	121.87	18.966	32.966	55.383	21.606
CDL15_Pgr002365	2	21.18	17.46	15.266	27.353	15.71	9.996	19.436	26.453	18.85	9.8	24.406
CDL15_Pgr002366	1	0.476	0.846	0.136	1.266	0	0.226	0.333	0.486	0.126	0.12	0.436
CDL15_Pgr002367	1	78.1	129.336	68.573	121.933	59.353	41.543	145.466	110.883	67.406	34.873	161.463
CDL15_Pgr002368	1	24.14	23.593	16.813	34.81	18.126	28.556	17.966	25.41	15.796	16.74	14.203
CDL15_Pgr002369	1	0.066	0	0	0	0	0.023	0	0	0.04	0.07	0
CDL15_Pgr002370	1	7.816	13.786	12.326	25.953	5.47	3.16	12.586	15.376	5.763	3.643	10.07
CDL15_Pgr002371	1	0.19	1.736	1.316	9.15	0.146	0.456	2.543	1.58	0.09	0.01	1.203
CDL15_Pgr002372	2	42.223	51.306	37.593	83.493	31.32	37.723	45.823	59.94	29.783	30.776	45.406
CDL15_Pgr002373	1	NA	NA	NA	NA	NA	NA	NA	NA	NA	NA	NA
CDL15_Pgr002374	1	NA	NA	NA	NA	NA	NA	NA	NA	NA	NA	NA
CDL15_Pgr002375	1	0.043	0.043	0.04	0.12	0	0	0	0	0	0	0.043
CDL15_Pgr002376	2	5.79	6.53	1.806	6.553	3.403	2.403	3.693	4.713	3.79	2.03	5.82
CDL15_Pgr002377	2	350.816	158.81	54.446	201.846	292.323	273.32	32.38	140.37	301.656	382.69	55.93
CDL15_Pgr002378	2	64.72	37.843	34.656	64.276	62.1	77.213	27.03	51.843	54.343	82.18	28.583
CDL15_Pgr002379	1	10.636	14.363	11.486	13.843	7.893	3.3	14.17	20.623	9.1	5.986	15.793
CDL15_Pgr002380	2	4.796	6.136	1.1	8.04	4.826	1.963	3.233	8	7.46	2.733	4.893
CDL15_Pgr002381	2	165.673	194.783	162.743	243.256	113.606	229.24	210.24	131.726	103.333	99.146	116.763
CDL15_Pgr002382	1	7.283	10.156	4.303	16.903	3.53	1.67	7.253	18.76	4.336	3.046	9.56
CDL15_Pgr002383	1	NA	NA	NA	NA	NA	NA	NA	NA	NA	NA	NA
CDL15_Pgr002384	1	0	0	0	0.06	0	0	0.06	0.06	0	0	0
CDL15_Pgr002385	1	7.616	51.123	4.143	7.81	1.37	35.61	3.34	3.84	2.673	80.79	2.683
CDL15_Pgr002386	1	0.17	0.223	1.71	51.753	1.396	0.303	0.226	0.666	0.08	0.046	3.166
CDL15_Pgr002387	1	6.81	78.543	32.033	22.386	10.06	9.35	44.61	41.893	6.45	7.923	34.88
CDL15_Pgr002388	2	1.92	0.396	21.913	14.06	1.096	0.543	6.666	8.363	1.82	0.49	6.39
CDL15_Pgr002389	1	0.06	0.183	0.193	0.546	0.05	0.01	0.323	0.1	0.043	0.01	1.55
CDL15_Pgr002390	2	90.12	51.58	86.783	45.436	85.826	40.663	67.76	117.203	135.176	138.92	108.22
CDL15_Pgr002391	2	63.82	37.933	40.57	63.793	54.01	31.163	40.25	49.79	44.71	22.52	59.913
CDL15_Pgr002392	1	26.22	47.013	49.27	36.493	25.83	15.866	62.443	56.553	26.4	18.896	47.82
CDL15_Pgr002393	2	10.27	19.306	12.19	22.206	7.306	5.336	18.16	20.486	8.36	5.036	17.756
CDL15_Pgr002394	2	8.383	12.16	3.51	4.316	4.96	13.856	1.096	2.483	6.533	11.846	0
CDL15_Pgr002395	1	26.573	37.036	9.843	50.48	26.913	30.263	9.563	16.36	14.596	45.57	5.243
CDL15_Pgr002396	1	2.306	8.63	1.173	5.783	5.636	3.786	2.686	0	5.006	7.573	0
CDL15_Pgr002397	1	7.353	3.993	4.91	9.823	5.516	2.173	3.266	11.63	5.89	3.92	4.696
CDL15_Pgr002398	2	8.45	2.99	0.643	7.5	4.056	0.44	0.813	4.376	5.566	1.643	1.586
CDL15_Pgr002399	1	7.656	12.73	3.336	16.02	6.006	2.18	12.696	17.036	6.87	2.796	21.603
CDL15_Pgr002400	1	3.416	0.223	0	0.21	4.686	0	0.26	0.17	6.34	0.256	4.62
CDL15_Pgr002401	2	32.686	35.063	44.006	45.296	34.11	16.51	64.77	40.27	34.836	26.366	35.83
CDL15_Pgr002402	2	5.006	0.003	9.61	20.866	4.133	0	7.22	18.76	1.663	0.883	0
CDL15_Pgr002403	2	27.01	7.46	6.673	14.376	14.18	1.606	20.44	197.006	46.54	5.34	394.31
CDL15_Pgr002404	1	0	0	0	0.033	0	0	0	0.193	0	0	0.076
CDL15_Pgr002405	1	0.143	0.03	0.036	1.72	0.036	0	0.04	1.076	0.17	0.04	1.966
CDL15_Pgr002406	2	34.356	23.053	13.126	39.5	18.12	4.723	28.886	39.056	22.286	10.363	38.713
CDL15_Pgr002407	1	9.356	5.783	3.003	9.123	5.836	1.11	3.533	7.77	6.563	2.3	4.246
CDL15_Pgr002408	1	142.826	43.016	43.493	63.816	7.653	17.56	35.25	62.836	16.963	117.91	59.53
CDL15_Pgr002409	1	5.296	8.673	6.653	19.606	4.803	2.093	10.91	13.42	4.163	3.783	5.696
CDL15_Pgr002410	1	22.786	17.373	12.746	17.546	23.153	15.22	12.863	22.68	28.76	24.486	19.196
CDL15_Pgr002411	2	13.016	18.13	11.933	25.233	10.06	2.453	17.036	27.973	10.983	2.966	18.073
CDL15_Pgr002412	1	0.043	0.166	0	0.08	0	0	0	0.04	0	0.083	0
CDL15_Pgr002413	1	0.053	0.053	0.206	0	0	0	0.053	0	0	0	0
CDL15_Pgr002414	2	48.263	43.23	20.853	55.446	30.92	8.87	52.133	58.58	37.913	8.093	90.88
CDL15_Pgr002415	1	61.036	16.283	24.383	38.05	80.853	21.003	20.99	51.73	75.91	25.903	35.73
CDL15_Pgr002416	2	30.443	24.633	8.09	25.716	18.106	10.596	13.506	25.163	33.026	14.276	16.526
CDL15_Pgr002417	2	164.456	128.146	89.856	143.823	140.33	64.843	123.26	188.876	180.346	106.873	158.04
CDL15_Pgr002418	1	57.28	67.986	30.33	6.353	65.596	117.22	29.926	13.026	69.043	267.113	31.803
CDL15_Pgr002419	1	0	0	0	0	0	0	0	0	0.063	0	0
CDL15_Pgr002420	1	5.406	6.173	2.686	7.066	3.223	1.536	2.406	4.76	4.17	1.446	3.963
CDL15_Pgr002421	2	34.9	58.67	49.97	57.103	31.963	15.746	97.976	54.34	34.71	20.15	57.116
CDL15_Pgr002422	2	63.436	50.733	87.566	61.78	64.55	32.2	83.676	74.186	74.2	37.58	65.036
CDL15_Pgr002423	1	24.623	39.683	22.233	47.413	20.616	20.39	23.883	39.64	21.936	26.93	23.836
CDL15_Pgr002424	1	6.12	10.54	14.546	10.46	5.293	4.45	9.083	8.98	5.36	4.596	8.1
CDL15_Pgr002425	1	21.683	8.973	10.053	7.443	17.546	10.316	9.653	17.276	23.156	9.983	20.54
CDL15_Pgr002426	1	21.233	2.91	2.38	6.853	10.43	0.8	3.543	13.86	17.786	1.133	40.986
CDL15_Pgr002427	1	86.423	4.473	1.643	7.97	38.646	0	2.19	51.08	47.94	3.826	186.02
CDL15_Pgr002428	2	19.31	15.1	16.493	29.526	16.92	8.126	20.303	29.696	19.313	13.413	19.583
CDL15_Pgr002429	1	0.94	0.096	0.14	1.516	0.336	0.016	0.033	0.046	0.36	0.203	0.27
CDL15_Pgr002430	1	7.85	2.19	1.233	1.053	2.073	3.256	0.773	0.23	1.346	12.443	0.246
CDL15_Pgr002431	1	0	1.913	0	0.07	0.07	1.533	0.146	0	0.073	2.303	0.076
CDL15_Pgr002432	1	7.23	7.023	3.3	14.4	5.186	1.84	4.823	14.756	6.52	3.156	8.206
CDL15_Pgr002433	2	40.18	16.58	15.593	40.166	58.34	17.26	10.196	30.416	37.593	31.766	9.136
CDL15_Pgr002434	1	13.49	11.193	15.18	25.186	10.393	8.43	8.05	14.77	7.99	9.676	10.16
CDL15_Pgr002435	2	34.423	33.523	9.013	80.653	21.896	6.53	10.06	43.263	20.366	11.856	18.386
CDL15_Pgr002436	2	30.57	11.353	3.136	4.5	8.54	7.09	3.243	4.523	44.176	3.403	7.053
CDL15_Pgr002437	1	26.78	33.403	38.89	50.733	25.296	27.746	40.04	41.72	23.713	23.586	27.43
CDL15_Pgr002438	2	206.133	176.696	70.963	179.48	170.526	276.49	98.493	116.55	150.346	123.313	104.55
CDL15_Pgr002439	2	24.756	48.01	5.18	28.01	2.64	19.623	8.41	25.36	11.036	16.466	3.363
CDL15_Pgr002440	1	0.04	0.84	13.19	0.153	0.023	0.3	0.463	0.013	0.026	0.013	0.066
CDL15_Pgr002441	1	110.466	79.006	124.833	26.26	28.683	17.606	178.183	234.09	138.9	222.016	330.056
CDL15_Pgr002442	2	0.32	0.123	341.5	4.376	0.096	0.046	397.063	0.546	0.316	0.266	169.166
CDL15_Pgr002443	1	0	0	0	0	0	0	0	0	0	0	0
CDL15_Pgr002444	2	9.63	12.88	1.746	6.736	2.426	2.256	1.626	4.993	4.94	1.71	3.5
CDL15_Pgr002445	1	0.26	0.38	0	0.416	0.24	0.22	0.096	0.093	0.12	0	0
CDL15_Pgr002446	1	0.023	0.073	0.116	0.046	0.023	0	0.323	0.023	0	0.046	0.873
CDL15_Pgr002447	1	3.65	3.006	3.003	6.883	3.19	0.93	3.38	9.976	3.186	2.143	5.446
CDL15_Pgr002448	2	61.79	39.756	28.143	36.5	50.283	17.66	42	51.233	78.366	28.826	48.673
CDL15_Pgr002449	1	2.26	0.503	0.323	9.406	0.42	0.166	0.073	0.396	1.07	0.023	1.116
CDL15_Pgr002450	1	0.023	0.023	0	0	0	0	0	0.04	0	0.023	0.47
CDL15_Pgr002451	1	4.58	3.163	2.57	14.43	2.653	0.863	3.636	9.35	2.44	1.533	4.856
CDL15_Pgr002452	1	1.24	0.116	0	0.113	0.213	0.223	0.223	0	4.64	0.216	0.23
CDL15_Pgr002453	1	3.836	0.993	9.983	3.806	2.936	0.64	0.773	0.493	7.556	0.706	1
CDL15_Pgr002454	2	20.516	39.463	8.346	30.27	17.886	17.813	15.673	23.216	18.64	18.75	18.85
CDL15_Pgr002455	1	5.406	5.93	3.69	4.083	8.576	4.976	4.74	8.863	16.1	7.553	5.71
CDL15_Pgr002456	1	0.15	0.156	0	0.756	0.73	0.153	0.3	0	0.59	0.286	0.306
CDL15_Pgr002457	1	0	0	0.273	0	0	0	0	0	0	0	0
CDL15_Pgr002458	1	5.97	6.623	5.243	8.006	4.61	6.69	4.83	6.786	14.416	12.44	7.723
CDL15_Pgr002459	1	3.076	4.42	0.333	0.066	0.18	1.006	0.913	0.546	6.483	6.696	6.446
CDL15_Pgr002460	2	29.823	33.736	20.99	71.91	23.493	10.37	44.686	60.613	23.463	15.546	39.67
CDL15_Pgr002461	1	0.436	0.033	0.82	0	0.26	0	0	0.066	0.1	0.033	0.29
CDL15_Pgr002462	1	0.046	0.396	0.306	9.81	0.116	0.213	0.7	1.3	0.073	0.17	1.446
CDL15_Pgr002463	2	10.386	7.533	15.276	14.856	12.476	9.063	14.123	19.533	12.363	7.126	15.17
CDL15_Pgr002464	1	7.296	2.646	0.53	1.513	2.92	1.153	1.863	16.366	3.506	1.66	23.863
CDL15_Pgr002465	1	NA	NA	NA	NA	NA	NA	NA	NA	NA	NA	NA
CDL15_Pgr002466	1	0	0	0	0	0	0	0.25	0	0.06	0	0.516
CDL15_Pgr002467	1	0.293	1.253	1.16	4.09	0.096	1.393	1.463	0.676	0.193	0	0.516
CDL15_Pgr002468	1	2.636	1.496	0.033	0.056	1.836	0.836	0.026	0.033	1.143	0.12	0.816
CDL15_Pgr002469	1	NA	NA	NA	NA	NA	NA	NA	NA	NA	NA	NA
CDL15_Pgr002470	1	0.346	0.02	0.01	0.13	0.146	0	0.01	0.193	0.09	0	0.156
CDL15_Pgr002471	1	65.783	267.01	40.683	44.793	10.273	62.543	45.13	93.606	7.833	64.126	109.33
CDL15_Pgr002472	1	0.05	0.05	0	0.046	0	0	0.05	0.05	0	0.05	0.106
CDL15_Pgr002473	1	0	0	0	0	0	0	0	0	0	0	0.07
CDL15_Pgr002474	1	0.423	0.673	0.616	1.233	0.7	0.14	1.786	2.543	0.33	0.106	1.216
CDL15_Pgr002475	1	0	0	0.18	0.016	0	0	0.116	0	0	0	0.266
CDL15_Pgr002476	1	0	0.086	0	0	0	0	0	0	0	0	0
CDL15_Pgr002477	2	70.846	30.15	6.44	25.256	35.856	21.656	10.493	12.67	37.766	5.396	37.56
CDL15_Pgr002478	1	1.653	1.716	0.696	3.36	2.153	0.513	0.906	4.08	2.3	0.663	1.34
CDL15_Pgr002479	1	0	0	0	0	0	0	0	0	0.026	0	0.03
CDL15_Pgr002480	1	139.323	87.703	38.993	61.686	94.366	65.05	94.733	105.47	133.243	75.303	175.483
CDL15_Pgr002481	1	0	0	0	0	0	0	0	0	0.283	0	0
CDL15_Pgr002482	1	44.846	19.303	9.93	8.08	67.586	34.07	7.326	31.493	79.216	19.146	31.963
CDL15_Pgr002483	1	3.153	2.67	4.2	9.053	6.336	4.743	5.16	18.613	5.613	4.42	9.476
CDL15_Pgr002484	1	0.05	0	0	0.15	0.246	0	0.206	0.1	0	0.203	0.163
CDL15_Pgr002485	2	66.48	70.603	23.063	102.066	43.663	37.166	57.913	79.19	51.07	47.266	109.586
CDL15_Pgr002486	1	0.053	0	0	0.156	0.053	0	0	0.05	0	0	0
CDL15_Pgr002487	2	28.176	22.6	29.046	16.12	29.886	24.326	20.763	27.216	25.59	26.23	17.446
CDL15_Pgr002488	2	15.143	15.95	0.893	7.063	13.353	3.356	2.81	7.253	14.443	3.386	8.67
CDL15_Pgr002489	1	5.183	1.386	0.28	0.393	2.73	0.286	0.616	0.48	6.683	0.163	1.043
CDL15_Pgr002490	1	78.61	68.876	78.633	107.013	94.083	48.816	74.736	152.653	90.113	56.353	78.446
CDL15_Pgr002491	1	14.89	3.21	0.976	2.996	14.12	2.503	0.473	4.603	24.786	1.393	7.073
CDL15_Pgr002492	1	0	0.023	0.04	0.823	0	0	0	0	0	0	0
CDL15_Pgr002493	2	1.613	2.166	19.913	192.776	10.14	3.853	14.556	3.16	6.603	3.903	10.1
CDL15_Pgr002494	1	NA	NA	NA	NA	NA	NA	NA	NA	NA	NA	NA
CDL15_Pgr002495	1	NA	NA	NA	NA	NA	NA	NA	NA	NA	NA	NA
CDL15_Pgr002496	1	NA	NA	NA	NA	NA	NA	NA	NA	NA	NA	NA
CDL15_Pgr002497	1	0.486	0.183	0.026	0.066	0.306	0.066	0.066	0.533	0.17	0.333	0.866
CDL15_Pgr002498	1	0.64	0.16	0.39	0.26	1.23	0.426	0.463	0.566	1.573	0.62	0.22
CDL15_Pgr002499	1	197.523	138.256	173.57	55.163	148.033	108.163	120.84	111.083	106.576	80.76	81.193
CDL15_Pgr002500	2	90.216	99.126	69.88	80.89	53.11	38.256	45.19	48.513	39.82	22.276	43.65
CDL15_Pgr002501	2	0.723	1.276	86.826	3.773	0.57	1.826	1.116	0.296	0.253	1.066	0.613
CDL15_Pgr002502	1	0	0	0	0	0	0	0	0	0	0	0.056
CDL15_Pgr002503	1	NA	NA	NA	NA	NA	NA	NA	NA	NA	NA	NA
CDL15_Pgr002504	1	0	0	0.063	0	0	0	0.066	0	0	0	0
CDL15_Pgr002505	1	0.013	0.24	12.976	0.163	0.023	0	0.013	0.023	0	0	0
CDL15_Pgr002506	2	24.82	18.886	20.086	18.49	20.85	14.053	22.493	26.54	22.7	14.433	58.683
CDL15_Pgr002507	1	0.056	0	0	0.053	0	0	0	0	0	0	0
CDL15_Pgr002508	1	NA	NA	NA	NA	NA	NA	NA	NA	NA	NA	NA
CDL15_Pgr002509	1	0	0	0	0	0	0	0	0.016	0	0	0.02
CDL15_Pgr002510	1	NA	NA	NA	NA	NA	NA	NA	NA	NA	NA	NA
CDL15_Pgr002511	1	0	0	0	0.053	0	0	0	0.033	0	0	0
CDL15_Pgr002512	1	NA	NA	NA	NA	NA	NA	NA	NA	NA	NA	NA
CDL15_Pgr002513	1	NA	NA	NA	NA	NA	NA	NA	NA	NA	NA	NA
CDL15_Pgr002514	2	81.346	58.003	299.396	376.276	131.996	88.996	302.05	205.463	79.856	77.29	147.693
CDL15_Pgr002515	1	5.023	9.256	6.083	10.766	4.436	6.056	5.43	4.67	4.773	5.063	2.666
CDL15_Pgr002516	1	0	0	0.343	0.016	0	0	0.033	0.016	0	0	0.086
CDL15_Pgr002517	1	0	0	0	0	0	0.04	0.083	0	0.086	0	0
CDL15_Pgr002518	2	1798.99	2108.74	3076.62	964.013	1961.27	4485.69	2117.34	1149.87	1276.6	2101.57	1046.61
CDL15_Pgr002519	1	11.606	9.206	2.086	19.11	6.356	4.36	2.246	14.13	8.343	9.663	3.7
CDL15_Pgr002520	1	NA	NA	NA	NA	NA	NA	NA	NA	NA	NA	NA
CDL15_Pgr002521	1	7.52	11.073	3.513	22.67	3.793	1.466	5.153	17.103	4.73	3.566	6.436
CDL15_Pgr002522	1	7.166	9.39	14.616	15.83	6.65	3.746	15.38	8.926	5.273	5.26	6.86
CDL15_Pgr002523	1	3.116	5.21	0.716	3.003	1.213	2.47	0.636	1.453	1.403	1.263	0.95
CDL15_Pgr002524	2	14.96	20.993	14.006	26.133	10.25	4.723	26.353	24.786	12.383	6.02	20.106
CDL15_Pgr002525	1	0.193	0	0.056	2.66	0.133	0	0.02	0.263	0.156	0	0.04
CDL15_Pgr002526	1	8.676	7.93	8.91	21.906	8.29	5.193	10.103	12.733	6.766	6.026	5.06
CDL15_Pgr002527	2	66.06	62.423	36.213	38.063	78.593	24.623	87.54	68.093	85.186	33.136	100.61
CDL15_Pgr002528	2	53.6	38.16	29.553	90.543	31.243	9.84	70.526	76.44	37.403	7.426	113.21
CDL15_Pgr002529	1	1.733	7.43	8.57	6.17	0.69	1.656	18.873	9.47	1.653	2.573	26.87
CDL15_Pgr002530	2	22.57	41.273	8.233	15.766	11.956	8.01	20.313	24.63	16.363	9.243	31.253
CDL15_Pgr002531	1	45.526	29.196	11.456	14.373	20.096	5.39	28.74	43.486	15.67	6.183	75.39
CDL15_Pgr002532	1	8.23	5.673	5.836	9.33	7.823	2.21	5.413	10.706	8.06	3.143	8.73
CDL15_Pgr002533	1	3.35	0.843	0.686	1.813	0.283	0.77	2.323	4.363	0.353	1.16	2.66
CDL15_Pgr002534	2	18.673	5.263	5.326	18.853	10.77	2.85	6.87	21.126	15.236	4.593	8.966
CDL15_Pgr002535	1	7.256	0.54	2.616	21.146	1.476	0.103	0.613	1.59	1.706	0	0.74
CDL15_Pgr002536	2	109.973	270.686	34.126	63.413	82.726	29.903	116.613	570.98	97.373	22.913	305.463
CDL15_Pgr002537	1	NA	NA	NA	NA	NA	NA	NA	NA	NA	NA	NA
CDL15_Pgr002538	2	1.956	4.726	17.58	1.916	3.493	13.323	6.08	3.366	1.856	0.77	5.536
CDL15_Pgr002539	2	26.286	14.016	11.43	31.553	25.336	17.446	18.343	11.256	14.87	5.48	14.133
CDL15_Pgr002540	1	105.863	82.133	81.633	110.966	99.54	66.943	110.276	141.256	116.756	75.346	162.25
CDL15_Pgr002541	1	33.8	26.126	25.76	67.766	31	14.25	26.56	73.59	28.233	25.416	25.903
CDL15_Pgr002542	2	21.576	0.33	0.266	4.8	4.643	0	0.226	1.376	12.836	0.366	12.133
CDL15_Pgr002543	2	5.993	1.156	7.14	24.31	6.273	3.85	7.21	17.973	5.546	0.876	8.65
CDL15_Pgr002544	2	4.05	0.7	1.356	5.846	4.346	6.28	0.073	3.23	9.55	0.353	0.733
CDL15_Pgr002545	1	0.026	0	0	0	0	0	0	0	0	0	0
CDL15_Pgr002546	1	0.233	0.086	0.07	0.16	0.156	0.016	0.073	0.136	0.06	0.013	1.353
CDL15_Pgr002547	1	1.69	3.226	1.593	10.28	2.636	0.313	3.606	7.373	1.09	0.19	10.773
CDL15_Pgr002548	1	0	0	0	0	0	0	0	0	0	0	0
CDL15_Pgr002549	1	NA	NA	NA	NA	NA	NA	NA	NA	NA	NA	NA
CDL15_Pgr002550	1	NA	NA	NA	NA	NA	NA	NA	NA	NA	NA	NA
CDL15_Pgr002551	1	NA	NA	NA	NA	NA	NA	NA	NA	NA	NA	NA
CDL15_Pgr002552	1	40.783	20.033	35.946	41.593	35.586	16.3	24.28	32.683	37.703	23.146	16.243
CDL15_Pgr002553	1	0	0	0	0	0	0	0	0	0	0	0
CDL15_Pgr002554	1	NA	NA	NA	NA	NA	NA	NA	NA	NA	NA	NA
CDL15_Pgr002555	1	0	0	0	0	0.086	0.043	0	0	0.046	0	0
CDL15_Pgr002556	1	NA	NA	NA	NA	NA	NA	NA	NA	NA	NA	NA
CDL15_Pgr002557	1	NA	NA	NA	NA	NA	NA	NA	NA	NA	NA	NA
CDL15_Pgr002558	1	NA	NA	NA	NA	NA	NA	NA	NA	NA	NA	NA
CDL15_Pgr002559	1	NA	NA	NA	NA	NA	NA	NA	NA	NA	NA	NA
CDL15_Pgr002560	1	NA	NA	NA	NA	NA	NA	NA	NA	NA	NA	NA
CDL15_Pgr002561	1	NA	NA	NA	NA	NA	NA	NA	NA	NA	NA	NA
CDL15_Pgr002562	1	0	0	0	0	0	0	0	0	0	0	0.586
CDL15_Pgr002563	1	NA	NA	NA	NA	NA	NA	NA	NA	NA	NA	NA
CDL15_Pgr002564	1	NA	NA	NA	NA	NA	NA	NA	NA	NA	NA	NA
CDL15_Pgr002565	1	NA	NA	NA	NA	NA	NA	NA	NA	NA	NA	NA
CDL15_Pgr002566	1	NA	NA	NA	NA	NA	NA	NA	NA	NA	NA	NA
CDL15_Pgr002567	1	NA	NA	NA	NA	NA	NA	NA	NA	NA	NA	NA
CDL15_Pgr002568	1	NA	NA	NA	NA	NA	NA	NA	NA	NA	NA	NA
CDL15_Pgr002569	1	NA	NA	NA	NA	NA	NA	NA	NA	NA	NA	NA
CDL15_Pgr002570	1	0.113	0	0	0.063	0	0	0	0	0.15	0	0
CDL15_Pgr002571	1	NA	NA	NA	NA	NA	NA	NA	NA	NA	NA	NA
CDL15_Pgr002572	1	NA	NA	NA	NA	NA	NA	NA	NA	NA	NA	NA
CDL15_Pgr002573	1	NA	NA	NA	NA	NA	NA	NA	NA	NA	NA	NA
CDL15_Pgr002574	1	NA	NA	NA	NA	NA	NA	NA	NA	NA	NA	NA
CDL15_Pgr002575	1	0	0	0	0	0	0	0	0	0.67	0	0
CDL15_Pgr002576	1	0	0	0	0	0	0	0	0	0	0	0.086
CDL15_Pgr002577	1	NA	NA	NA	NA	NA	NA	NA	NA	NA	NA	NA
CDL15_Pgr002578	1	NA	NA	NA	NA	NA	NA	NA	NA	NA	NA	NA
CDL15_Pgr002579	1	NA	NA	NA	NA	NA	NA	NA	NA	NA	NA	NA
CDL15_Pgr002580	1	27.076	27.34	13.29	31.156	14.233	8.47	36.076	27.38	25.876	7.606	49.276
CDL15_Pgr002581	1	0	0	0.12	0.06	0	0	0.186	0	0	0	0.063
CDL15_Pgr002582	1	7.93	0.713	1.806	5.143	11.273	0.746	2.756	3.366	36.246	1.416	1.816
CDL15_Pgr002583	1	8.13	9.54	7.846	13.593	6.703	3.923	11.04	15.746	8.933	5.033	11.583
CDL15_Pgr002584	1	0	0	0	0	0	0	0	0	0	0	0.04
CDL15_Pgr002585	1	NA	NA	NA	NA	NA	NA	NA	NA	NA	NA	NA
CDL15_Pgr002586	1	30.033	2.05	0.93	1.11	14.26	1.196	0.653	1.036	57.496	0.34	2.41
CDL15_Pgr002587	1	15.45	6.69	3.023	3.1	4.42	4.606	4.656	3.65	6.24	4.936	11.53
CDL15_Pgr002588	1	31.476	40.776	45.216	75.82	22.993	10.666	38.413	48.6	23.116	12.776	30.703
CDL15_Pgr002589	1	NA	NA	NA	NA	NA	NA	NA	NA	NA	NA	NA
CDL15_Pgr002590	1	1.316	0	0	0.123	1.036	0.236	0	0	4.113	0.116	0.123
CDL15_Pgr002591	1	0.033	0	0.016	0.443	0	0	0.063	0.276	0.013	0	0.016
CDL15_Pgr002592	1	NA	NA	NA	NA	NA	NA	NA	NA	NA	NA	NA
CDL15_Pgr002593	1	NA	NA	NA	NA	NA	NA	NA	NA	NA	NA	NA
CDL15_Pgr002594	1	NA	NA	NA	NA	NA	NA	NA	NA	NA	NA	NA
CDL15_Pgr002595	1	NA	NA	NA	NA	NA	NA	NA	NA	NA	NA	NA
CDL15_Pgr002596	1	0	0	0	0	0	0	0	0	0	0	0
CDL15_Pgr002597	1	NA	NA	NA	NA	NA	NA	NA	NA	NA	NA	NA
CDL15_Pgr002598	1	NA	NA	NA	NA	NA	NA	NA	NA	NA	NA	NA
CDL15_Pgr002599	1	NA	NA	NA	NA	NA	NA	NA	NA	NA	NA	NA
CDL15_Pgr002600	1	NA	NA	NA	NA	NA	NA	NA	NA	NA	NA	NA
CDL15_Pgr002601	1	NA	NA	NA	NA	NA	NA	NA	NA	NA	NA	NA
CDL15_Pgr002602	1	NA	NA	NA	NA	NA	NA	NA	NA	NA	NA	NA
CDL15_Pgr002603	1	NA	NA	NA	NA	NA	NA	NA	NA	NA	NA	NA
CDL15_Pgr002604	1	NA	NA	NA	NA	NA	NA	NA	NA	NA	NA	NA
CDL15_Pgr002605	1	NA	NA	NA	NA	NA	NA	NA	NA	NA	NA	NA
CDL15_Pgr002606	1	NA	NA	NA	NA	NA	NA	NA	NA	NA	NA	NA
CDL15_Pgr002607	1	0	0	0	0	0	0	0	0	0.143	0	0
CDL15_Pgr002608	1	8.533	3.226	1.096	7.813	6.3	1.823	0.973	4.383	8.186	1.46	5.99
CDL15_Pgr002609	2	27.736	7.226	8.433	20.876	40.793	17.156	5.676	12.523	27.06	16.386	7.686
CDL15_Pgr002610	1	28.766	16.823	4.173	12.426	41.876	23.126	3.156	15.543	35.21	11.36	7.09
CDL15_Pgr002611	1	8.176	0.92	0.606	7.726	5.136	0.23	0.03	8.986	10.07	0.05	4.253
CDL15_Pgr002612	2	21.87	21	10.393	21.526	13.303	4.943	29.79	27.456	19.516	4.616	30.85
CDL15_Pgr002613	1	NA	NA	NA	NA	NA	NA	NA	NA	NA	NA	NA
CDL15_Pgr002614	2	1.67	0.093	8.503	0.023	0.89	0	31.033	1190.72	3.82	0.393	6671.09
CDL15_Pgr002615	2	0.29	0.043	2.84	0.04	0.57	0	20.103	1.456	1.206	0	33.62
CDL15_Pgr002616	1	NA	NA	NA	NA	NA	NA	NA	NA	NA	NA	NA
CDL15_Pgr002617	1	NA	NA	NA	NA	NA	NA	NA	NA	NA	NA	NA
CDL15_Pgr002618	1	0.236	0.563	0	0	0.3	2.59	0	0.996	0.746	0.846	1.16
CDL15_Pgr002619	2	3.866	0.853	0.85	0.123	7.796	2.713	1.933	5.68	5.303	42.493	9.093
CDL15_Pgr002620	1	4.426	7.436	4.96	7.93	1.206	0.76	3.93	6.066	1.79	1.006	3.98
CDL15_Pgr002621	1	0.466	0	0	0	0.223	0	0	0.466	0.686	0	0.483
CDL15_Pgr002622	1	0	0.036	0	0	0.033	0	0	0	0	0	0
CDL15_Pgr002623	1	0.076	0.083	0.076	0.076	0	0	0	0	0	0	0.163
CDL15_Pgr002624	1	7.243	5.34	4.09	6.406	4.51	1.583	5.36	6.273	4.763	2.6	7.526
CDL15_Pgr002625	2	1.03	80.43	12.963	2.21	0.256	102.92	10.8	0.253	3.15	46.34	2.086
CDL15_Pgr002626	1	0.08	0	0	0	0	0	0	0	0	0	0.086
CDL15_Pgr002627	1	7.813	5.913	5.24	13.106	7.193	2.41	5.873	11.073	6.283	5.386	6.163
CDL15_Pgr002628	1	10.4	9.36	2.783	11.21	7.366	3.723	3.246	9.523	9.446	5.556	5.186
CDL15_Pgr002629	1	3.106	0.083	0.073	0.04	0.846	0	0.45	0.12	3.94	0	0.4
CDL15_Pgr002630	1	15.396	6.98	4.3	17.666	8.51	2.363	5.94	19.666	11.876	4.536	10.786
CDL15_Pgr002631	1	7.15	5.006	3.366	12.046	4.906	1.696	6.74	13.33	7.14	2.316	10.326
CDL15_Pgr002632	1	0.25	0.266	0	0	0	0	0	0.236	0	0	0
CDL15_Pgr002633	2	7.846	11.516	10.35	10.906	6.856	5.92	11.576	10.866	6.76	6.266	8.72
CDL15_Pgr002634	1	17.26	12.696	5.566	11.28	16.043	9.403	6.753	14.766	22.276	14.823	9.916
CDL15_Pgr002635	2	34.956	42.286	27.69	42.273	27.216	11.106	38.08	45.646	28.033	15.73	57.833
CDL15_Pgr002636	2	10.026	6.786	6.526	6.643	9.58	3.85	3.913	6.756	12.066	9.923	0.493
CDL15_Pgr002637	2	36.57	2.056	3.906	0.32	9.443	0.07	7.85	715.206	53.686	5.113	846.446
CDL15_Pgr002638	2	203.15	1.046	2.383	7.996	102.356	0.11	1.71	72.18	131.69	1.246	79.74
CDL15_Pgr002639	2	41.536	19.486	19.1	26.026	35.92	22.826	20.056	36.66	40.78	33.623	29.403
CDL15_Pgr002640	2	35.506	30.683	34.27	30.59	31.92	28.2	36.263	35.906	38.803	38.85	28.58
CDL15_Pgr002641	1	0.02	0	0.24	0.136	0	0.02	0	0.02	0	0.02	0.023
CDL15_Pgr002642	1	7.44	6.546	1.316	4.523	5	3.013	3.243	5.716	5.52	2.183	6.26
CDL15_Pgr002643	1	2.916	0.38	0.293	2.046	2.963	0.633	0.263	4.696	2.13	1.923	2.906
CDL15_Pgr002644	1	0.266	0	0.83	0	0.05	0	0.633	42.163	0.58	0	23.95
CDL15_Pgr002645	1	2.273	1.533	2.366	4.676	3.333	1.553	1.676	4.33	3.273	1.263	2.853
CDL15_Pgr002646	1	60.66	13.186	16.206	18.736	45.073	3.06	22.056	208.793	46.42	22.79	132.096
CDL15_Pgr002647	1	13.79	7.95	2.106	21.416	7.396	2.563	3.503	12.726	6.776	3.033	9.04
CDL15_Pgr002648	1	9.59	11.493	13.173	26.176	7.96	4.213	19.363	20.083	8.356	6.203	13.053
CDL15_Pgr002649	1	62.14	59.523	35.37	7.296	157.643	204.546	65.983	35.62	275.633	165.926	19.21
CDL15_Pgr002650	1	94.566	13.613	3.64	0.046	47.49	36.876	7.373	0.95	177.2	6.556	3.573
CDL15_Pgr002651	1	0	3.206	110.59	4.206	0	0	0.216	0	0	0	0.863
CDL15_Pgr002652	1	0.216	0.15	1.71	0.71	0.21	0.363	0.506	0.566	0.216	0.426	0.686
CDL15_Pgr002653	1	10.003	15.806	11.44	10.073	7.08	4.573	9.996	17.086	8.133	7.3	6.453
CDL15_Pgr002654	1	181.14	117.933	38.74	198.326	91.386	42.396	61.153	105.94	101.513	40.34	124.55
CDL15_Pgr002655	2	298.34	154.513	52.846	268.7	135.88	60.286	94.69	151.113	165.506	53.3	213.776
CDL15_Pgr002656	2	31.66	38.893	19.99	40.906	26.37	18.826	31.436	42.773	28.696	25.713	21.646
CDL15_Pgr002657	1	10.206	15.466	10.96	22.4	8.633	5.06	12.05	16.013	8.28	7.013	11.523
CDL15_Pgr002658	1	3.976	4.466	1.136	5.24	2.46	1.113	1.296	4.343	1.966	1.003	1.91
CDL15_Pgr002659	1	9.236	12.183	6.29	27.546	6.136	2.353	11.783	26.473	7.986	3.233	13.2
CDL15_Pgr002660	1	1.3	2.963	0.576	10.406	0.776	1	1.55	2.083	0.893	3.003	0.93
CDL15_Pgr002661	1	1.09	0.266	0.073	0.29	0.366	0.076	0.306	0.803	0.64	0.33	0.926
CDL15_Pgr002662	1	50.813	38.473	48.086	57.946	56.84	28.736	44.313	54.843	49.246	30.636	31.843
CDL15_Pgr002663	1	NA	NA	NA	NA	NA	NA	NA	NA	NA	NA	NA
CDL15_Pgr002664	1	0.416	3.37	0.273	0	2.13	8.453	0.82	0	0.67	0.263	0.293
CDL15_Pgr002665	1	NA	NA	NA	NA	NA	NA	NA	NA	NA	NA	NA
CDL15_Pgr002666	1	0.04	0	0	0	0	0	0	0.04	0	0	0.043
CDL15_Pgr002667	1	NA	NA	NA	NA	NA	NA	NA	NA	NA	NA	NA
CDL15_Pgr002668	1	NA	NA	NA	NA	NA	NA	NA	NA	NA	NA	NA
CDL15_Pgr002669	1	NA	NA	NA	NA	NA	NA	NA	NA	NA	NA	NA
CDL15_Pgr002670	1	0.716	1.363	3.843	2.393	1.31	0.173	8.376	1.64	0.413	0.233	12.876
CDL15_Pgr002671	1	NA	NA	NA	NA	NA	NA	NA	NA	NA	NA	NA
CDL15_Pgr002672	1	0.023	0	0	0	0.07	0	0.04	0	0.043	0	0
CDL15_Pgr002673	1	NA	NA	NA	NA	NA	NA	NA	NA	NA	NA	NA
CDL15_Pgr002674	1	NA	NA	NA	NA	NA	NA	NA	NA	NA	NA	NA
CDL15_Pgr002675	1	0	0	0	0	0	0	0.023	0	0	0	0
CDL15_Pgr002676	1	NA	NA	NA	NA	NA	NA	NA	NA	NA	NA	NA
CDL15_Pgr002677	1	0	0.08	0.073	0.063	0	0	0	0.073	0.22	0	0
CDL15_Pgr002678	1	NA	NA	NA	NA	NA	NA	NA	NA	NA	NA	NA
CDL15_Pgr002679	2	89.203	49.963	23.376	101.206	67.396	30.286	33.383	67.616	68.5	43.04	52.156
CDL15_Pgr002680	1	NA	NA	NA	NA	NA	NA	NA	NA	NA	NA	NA
CDL15_Pgr002681	1	0.69	0.173	0.42	2.33	0.673	0.226	0.606	1.033	0.4	0.17	0.306
CDL15_Pgr002682	1	NA	NA	NA	NA	NA	NA	NA	NA	NA	NA	NA
CDL15_Pgr002683	1	NA	NA	NA	NA	NA	NA	NA	NA	NA	NA	NA
CDL15_Pgr002684	1	0.673	0.653	0.19	0	0	0	0	0	0	0	0
CDL15_Pgr002685	1	1.943	1.966	0.11	0.256	0.166	0.113	0.113	0	0.373	0.926	0
CDL15_Pgr002686	1	1.57	0.25	0.116	0	0	0	0	0	0.056	0	0
CDL15_Pgr002687	1	NA	NA	NA	NA	NA	NA	NA	NA	NA	NA	NA
CDL15_Pgr002688	1	0	0	0	0	0	0	0.04	0	0	0	0
CDL15_Pgr002689	1	NA	NA	NA	NA	NA	NA	NA	NA	NA	NA	NA
CDL15_Pgr002690	1	NA	NA	NA	NA	NA	NA	NA	NA	NA	NA	NA
CDL15_Pgr002691	1	NA	NA	NA	NA	NA	NA	NA	NA	NA	NA	NA
CDL15_Pgr002692	1	NA	NA	NA	NA	NA	NA	NA	NA	NA	NA	NA
CDL15_Pgr002693	1	NA	NA	NA	NA	NA	NA	NA	NA	NA	NA	NA
CDL15_Pgr002694	1	NA	NA	NA	NA	NA	NA	NA	NA	NA	NA	NA
CDL15_Pgr002695	1	NA	NA	NA	NA	NA	NA	NA	NA	NA	NA	NA
CDL15_Pgr002696	1	NA	NA	NA	NA	NA	NA	NA	NA	NA	NA	NA
CDL15_Pgr002697	1	NA	NA	NA	NA	NA	NA	NA	NA	NA	NA	NA
CDL15_Pgr002698	1	NA	NA	NA	NA	NA	NA	NA	NA	NA	NA	NA
CDL15_Pgr002699	1	NA	NA	NA	NA	NA	NA	NA	NA	NA	NA	NA
CDL15_Pgr002700	1	0	0	0	0	0	0	0	0	0	0	0
CDL15_Pgr002701	1	NA	NA	NA	NA	NA	NA	NA	NA	NA	NA	NA
CDL15_Pgr002702	1	NA	NA	NA	NA	NA	NA	NA	NA	NA	NA	NA
CDL15_Pgr002703	1	NA	NA	NA	NA	NA	NA	NA	NA	NA	NA	NA
CDL15_Pgr002704	1	NA	NA	NA	NA	NA	NA	NA	NA	NA	NA	NA
CDL15_Pgr002705	1	NA	NA	NA	NA	NA	NA	NA	NA	NA	NA	NA
CDL15_Pgr002706	1	NA	NA	NA	NA	NA	NA	NA	NA	NA	NA	NA
CDL15_Pgr002707	1	0	0	0	0	0	0	0.053	0	0	0	0.056
CDL15_Pgr002708	1	NA	NA	NA	NA	NA	NA	NA	NA	NA	NA	NA
CDL15_Pgr002709	1	NA	NA	NA	NA	NA	NA	NA	NA	NA	NA	NA
CDL15_Pgr002710	1	NA	NA	NA	NA	NA	NA	NA	NA	NA	NA	NA
CDL15_Pgr002711	1	NA	NA	NA	NA	NA	NA	NA	NA	NA	NA	NA
CDL15_Pgr002712	1	NA	NA	NA	NA	NA	NA	NA	NA	NA	NA	NA
CDL15_Pgr002713	1	NA	NA	NA	NA	NA	NA	NA	NA	NA	NA	NA
CDL15_Pgr002714	1	NA	NA	NA	NA	NA	NA	NA	NA	NA	NA	NA
CDL15_Pgr002715	1	NA	NA	NA	NA	NA	NA	NA	NA	NA	NA	NA
CDL15_Pgr002716	1	NA	NA	NA	NA	NA	NA	NA	NA	NA	NA	NA
CDL15_Pgr002717	1	NA	NA	NA	NA	NA	NA	NA	NA	NA	NA	NA
CDL15_Pgr002718	1	0.083	0.17	0.08	0.083	0	0	0.083	0.163	0	0	0.7
CDL15_Pgr002719	1	NA	NA	NA	NA	NA	NA	NA	NA	NA	NA	NA
CDL15_Pgr002720	1	NA	NA	NA	NA	NA	NA	NA	NA	NA	NA	NA
CDL15_Pgr002721	1	NA	NA	NA	NA	NA	NA	NA	NA	NA	NA	NA
CDL15_Pgr002722	1	0	0	0.02	0.016	0	0	0	0	0	0	0
CDL15_Pgr002723	1	NA	NA	NA	NA	NA	NA	NA	NA	NA	NA	NA
CDL15_Pgr002724	1	NA	NA	NA	NA	NA	NA	NA	NA	NA	NA	NA
CDL15_Pgr002725	1	NA	NA	NA	NA	NA	NA	NA	NA	NA	NA	NA
CDL15_Pgr002726	1	0	0	0.053	0.133	0	0	0	0.026	0	0	0
CDL15_Pgr002727	1	4.356	0.173	0.49	4.423	1.81	0.143	0.333	0.953	3.266	0.213	1.206
CDL15_Pgr002728	2	38.346	24.4	30.88	21.49	31.313	15.053	35.493	39.683	36.75	15.386	65.423
CDL15_Pgr002729	1	15.906	24.783	15.303	48.84	14.913	7.173	20.95	37.656	14.34	12.496	18.146
CDL15_Pgr002730	1	0.063	0	0.063	0	0	0	0	0	0	0.063	0.203
CDL15_Pgr002731	1	24.493	12.19	3.493	15.673	25.073	9.396	3.21	30.093	28.36	11.353	17.986
CDL15_Pgr002732	1	1.326	0.256	0	0.483	0.216	0.22	0.226	6.43	0.866	0	6.57
CDL15_Pgr002733	2	36.816	5.756	28.613	45.33	42.763	8.193	29.973	73.393	38.21	12.103	31.483
CDL15_Pgr002734	1	0.05	0	0.1	0.046	0	0	0	0	0.026	0	0
CDL15_Pgr002735	1	0	0	0.28	0.026	0	0	0.023	3.496	0	0	0.516
CDL15_Pgr002736	2	207.896	190.783	200.36	205.163	169.766	104.976	221.863	251.54	173.046	120	264.65
CDL15_Pgr002737	1	4.873	4.573	3.79	5.146	3.68	1.836	3.266	5.283	3.75	1.66	3.426
CDL15_Pgr002738	1	0	0	0	0.05	0	0	0	0	0	0	0.026
CDL15_Pgr002739	2	175.22	299.506	17.163	38.823	235.896	540.83	9.953	70.476	333.01	198.653	94.853
CDL15_Pgr002740	1	0	0.4	0	0.296	0	0.76	0	0	0	0.073	0.156
CDL15_Pgr002741	1	2.186	7.016	1.146	7.59	1.106	0.966	2.786	7.59	1.913	0.85	5.536
CDL15_Pgr002742	1	NA	NA	NA	NA	NA	NA	NA	NA	NA	NA	NA
CDL15_Pgr002743	2	52.07	53.436	84.88	59.043	54.56	45.94	71.43	58.58	46.913	45.606	47.05
CDL15_Pgr002744	2	26.55	29.473	29.723	27.83	25.64	15.906	34.376	33.036	26.76	18.53	38.283
CDL15_Pgr002745	2	11.323	27.113	5.44	27.396	4.91	3.01	15.876	28.346	7.64	3.246	27.023
CDL15_Pgr002746	2	89.64	81.123	56.61	116.166	74.516	35.78	89.076	119.246	74.086	38.086	139.15
CDL15_Pgr002747	1	27.156	2.873	0.156	1.866	7.586	1.576	0.236	3.003	31.53	2.78	2.643
CDL15_Pgr002748	1	NA	NA	NA	NA	NA	NA	NA	NA	NA	NA	NA
CDL15_Pgr002749	1	11.956	0	0.036	0	3.05	0	0.146	1.096	14.84	0	0.323
CDL15_Pgr002750	1	25.736	5.056	5.133	3.793	19.946	1.173	3.013	42.596	20.566	3.626	41.52
CDL15_Pgr002751	1	0	0	0	0	0	0	0.046	0	0	0	0
CDL15_Pgr002752	2	83.366	49.04	38.793	83	61.696	30.99	34.57	51.37	56.013	30.653	40.74
CDL15_Pgr002753	1	1.42	0.79	1.49	2.993	0.09	0.57	0.283	11.203	0.186	1.193	12.913
CDL15_Pgr002754	1	0.023	0.146	0.036	0.213	0.03	0.036	0.033	0.073	0	0	0
CDL15_Pgr002755	1	0.113	0	0.016	0.103	0.416	0	0.02	0.77	0.09	0	0.513
CDL15_Pgr002756	1	7.956	20.493	8.463	39.936	9.35	17.64	7.673	11.536	4.02	14.616	6.606
CDL15_Pgr002757	1	NA	NA	NA	NA	NA	NA	NA	NA	NA	NA	NA
CDL15_Pgr002758	1	NA	NA	NA	NA	NA	NA	NA	NA	NA	NA	NA
CDL15_Pgr002759	1	0.113	0.096	0.06	0.016	0.206	0.033	0.05	0	0.05	0	0.016
CDL15_Pgr002760	1	0.22	0.823	0.436	0.326	0.723	1.22	0.326	0.326	0.543	0.856	1.21
CDL15_Pgr002761	1	0	0.033	0	0	0.043	0	0.166	0.026	0	0	0.29
CDL15_Pgr002762	2	26.546	44.06	32.146	43.443	26.32	17.41	44.85	44.666	22.443	22.246	44.406
CDL15_Pgr002763	2	1976.74	370.646	96.76	1015.48	1178.67	144.393	43.833	1304.61	245.53	63.98	176.41
CDL15_Pgr002764	1	0.11	0.026	2.75	0.033	0.096	0.033	0	0	0.026	0	0.056
CDL15_Pgr002765	1	89.246	116.61	7.976	10.026	11.63	54.383	33.21	29.916	13.17	19.086	68.54
CDL15_Pgr002766	1	0.85	0.26	0.703	2.743	0.963	0.053	1.16	0.39	0.676	0.103	0.256
CDL15_Pgr002767	1	13.913	6.78	5.183	18.46	7.433	3.983	19.033	40.553	7.603	3.466	31.646
CDL15_Pgr002768	2	34.656	24.13	31.776	52.91	34.906	13.006	54.16	64.483	37.32	15.966	106.14
CDL15_Pgr002769	1	43.676	69.036	127.646	106.916	36.02	29.173	96.01	89.07	35.77	31.776	66.3
CDL15_Pgr002770	2	66.406	70.466	37.93	27.28	65.423	53.873	30.88	83.603	61.756	55.71	49.51
CDL15_Pgr002771	1	3.173	1.736	0.453	1.68	0.953	0.583	1.5	0.84	1.14	0.396	4.2
CDL15_Pgr002772	1	NA	NA	NA	NA	NA	NA	NA	NA	NA	NA	NA
CDL15_Pgr002773	1	5.606	0.723	0.233	3.883	1.16	0.496	0.283	1.363	1.31	0.18	0.473
CDL15_Pgr002774	1	0.116	0.25	2.35	0.126	0.16	0.07	0.01	0.056	0.046	0.033	0.173
CDL15_Pgr002775	1	3.706	17.1	8.133	9.65	8.273	19.04	10.076	33.043	14.333	41.913	23.57
CDL15_Pgr002776	1	0.956	0.446	0.116	6.653	0.87	0.066	0.913	1.16	0.343	0.15	2.896
CDL15_Pgr002777	1	0	0	0	0.04	0	0	0	0	0	0	0
CDL15_Pgr002778	2	69.78	66.916	100.87	92.91	66.506	37.05	119.4	106.993	66.286	37.683	100.95
CDL15_Pgr002779	1	9.81	12.106	4.443	23.41	1.853	2.38	13.94	18.59	4.92	5.14	24.74
CDL15_Pgr002780	1	0.446	0	0	1.053	0	0	0.45	0.143	0.286	0.286	3.063
CDL15_Pgr002781	1	3.576	12.523	6.5	16.156	1.423	3.543	7.866	16.663	3.33	3.143	12.986
CDL15_Pgr002782	1	20.393	37.353	3.193	44.033	4.303	1.776	16.766	38.913	4.363	5.063	43.536
CDL15_Pgr002783	1	2.886	2.27	2.776	2.103	3.543	1.35	3.31	1.933	3.02	1.516	4.396
CDL15_Pgr002784	1	36.516	16.43	4.496	8.906	8.956	2.776	7.596	63.59	26.2	8.676	74.673
CDL15_Pgr002785	1	1.47	1.293	33.793	1.45	0.46	0.096	0.933	10.066	0.713	0.196	5.583
CDL15_Pgr002786	2	16.003	23.81	18.283	32.426	14.463	7.44	28.33	30.423	14.53	11.02	20.753
CDL15_Pgr002787	2	23.59	16.193	36.383	37.833	13.12	10.506	10.333	16.906	14.133	11.613	10.01
CDL15_Pgr002788	2	190.19	189.35	221.973	208.746	162.823	202.74	223.786	130.113	151.31	109.483	148.293
CDL15_Pgr002789	1	0.07	0.123	0.16	0.896	0.163	0.026	0.276	0.066	0.14	0.14	1.62
CDL15_Pgr002790	1	NA	NA	NA	NA	NA	NA	NA	NA	NA	NA	NA
CDL15_Pgr002791	1	0	0.203	0	0	0	0	0	0	0	0	0
CDL15_Pgr002792	1	0.28	0.57	0.193	0.193	0.193	0.576	0.196	0.116	0.156	0.116	0.17
CDL15_Pgr002793	1	0	0	0	0	0	0	0	0	0	0	0
CDL15_Pgr002794	1	0	0	0	0	0	0	0	0	0	0	0.053
CDL15_Pgr002795	1	27.926	14.423	4.666	13.82	12.236	3.446	7.78	22.306	16.336	3.38	24.513
CDL15_Pgr002796	2	4.603	2.556	6.3	6.463	3.443	0.853	4.93	9.376	4.713	1.59	5.953
CDL15_Pgr002797	2	14.946	11.973	9.933	17.963	14.363	12.753	8.786	27.076	14.926	9.85	13.41
CDL15_Pgr002798	1	36.996	48.733	29.91	50.01	47.82	28.153	28.903	35.436	46.22	22.676	23.006
CDL15_Pgr002799	1	6.103	3.946	1.666	9.043	3.75	1.563	2.02	8.416	5.28	3.643	3.163
CDL15_Pgr002800	2	25.3	18.166	33.98	20.233	20.066	17.236	18.916	27.18	28.14	21.91	18.076
CDL15_Pgr002801	1	2.103	8.776	0.87	7.913	1.756	8.526	1.036	3.653	1.403	3.123	0.836
CDL15_Pgr002802	1	8.726	20.263	0.403	16.726	25.77	22.91	1.116	20.096	13.123	22.106	2.066
CDL15_Pgr002803	2	21.336	23.136	11.053	87.776	33.986	11.413	21.37	101.13	11.656	4.82	32.67
CDL15_Pgr002804	2	19.926	12.743	9.923	3.24	2.49	7.52	2.55	3.363	30.7	18.8	6.953
CDL15_Pgr002805	1	28.936	10.266	8.133	5.926	39.38	14.546	8.776	24.29	44.69	14.866	17.28
CDL15_Pgr002806	1	0	0	0	0	0	0	0	0	0	0	0.8
CDL15_Pgr002807	1	0.99	0	0.08	0	0.24	0	0	0.316	0.08	0	0.956
CDL15_Pgr002808	1	2.54	0.4	0.513	1.526	0.763	0.026	0.323	3.556	2.21	0.26	1.8
CDL15_Pgr002809	1	10.826	4.576	4.166	20.273	12.736	16.476	4.166	5.973	28.453	32.573	7.243
CDL15_Pgr002810	1	NA	NA	NA	NA	NA	NA	NA	NA	NA	NA	NA
CDL15_Pgr002811	2	33.726	15.93	19.526	33.636	42.406	31.633	11.946	35.81	34.766	48.093	12.43
CDL15_Pgr002812	1	47.733	47.21	40.74	57.536	40.55	53.26	51.566	31.573	32.313	25.703	37.56
CDL15_Pgr002813	1	6.23	4.296	1.92	9.51	1.61	0.37	1.436	3.236	1.163	0.246	2.65
CDL15_Pgr002814	2	3.573	2.763	17.343	8.333	2.453	0.503	3.293	6.76	2.31	0.603	4.243
CDL15_Pgr002815	1	1.313	0.383	0.243	0.85	0.096	0.13	0.393	0.97	2.323	0.476	2.9
CDL15_Pgr002816	1	0.113	0	0	0.106	0.11	0	0	0.106	0	0.113	0
CDL15_Pgr002817	1	3.916	8.216	3.546	7.63	0.853	8.2	2.83	4.336	1.546	4.246	1.086
CDL15_Pgr002818	2	23.58	7.676	12.77	20.396	19.723	9.766	11.313	15.12	26.266	10.07	8.416
CDL15_Pgr002819	1	26.816	0.39	8.276	8.776	5.87	0.313	16.296	0.806	23.803	0.063	6.503
CDL15_Pgr002820	1	1.686	0.173	0.116	3.193	2.876	0.123	0.733	1.156	1.79	0.123	1.176
CDL15_Pgr002821	2	138.44	82.733	151.016	80.266	221.1	249.173	89.946	147.876	243.653	352.576	135.63
CDL15_Pgr002822	2	28.15	17.863	44.823	28.396	38.896	54.64	26.783	27.69	30.84	54.846	21.02
CDL15_Pgr002823	2	19.053	35.433	33.213	30.423	17.256	23.643	29.243	20.683	22.056	17.016	26.08
CDL15_Pgr002824	1	NA	NA	NA	NA	NA	NA	NA	NA	NA	NA	NA
CDL15_Pgr002825	2	23.956	20.876	6.153	12.806	41.233	16.233	13.51	22.09	28.76	15.676	26.263
CDL15_Pgr002826	1	0.896	0.083	0	0	0.24	0	0.083	0.233	0	0.08	1.363
CDL15_Pgr002827	1	44.626	26.993	24.943	16.75	19.783	13.14	33.113	45.21	28.736	16.54	51.48
CDL15_Pgr002828	1	6.233	7.393	2.706	2.326	2.496	1.413	4.28	9.45	8.07	1.956	7.97
CDL15_Pgr002829	1	2.766	2.08	0.223	1.33	0.49	0.306	0.113	2.283	0.92	0.493	3.833
CDL15_Pgr002830	1	NA	NA	NA	NA	NA	NA	NA	NA	NA	NA	NA
CDL15_Pgr002831	1	0.02	1.28	0.973	0.583	0.38	0.653	1.46	0.193	0.14	1.33	0.906
CDL15_Pgr002832	1	1.043	3.056	3.426	3.513	1.896	0.566	2.793	6.643	1.096	1.333	3.323
CDL15_Pgr002833	1	0.04	0	0.04	0	0.08	0	0	0.06	0	0	0.043
CDL15_Pgr002834	1	19.286	29.816	24.446	38.756	21.776	19.52	22.913	42.666	21.036	22.04	28.05
CDL15_Pgr002835	1	0.18	0.08	0.35	1.31	0.316	0.06	0.356	1.4	0.343	0.04	0.703
CDL15_Pgr002836	1	6.276	8.176	10.043	11.8	3.87	1.906	8.236	10.403	4.143	3.313	7.103
CDL15_Pgr002837	2	16.54	29.666	25.993	27.306	11.81	10.866	27.36	31.456	11.36	13.33	20.92
CDL15_Pgr002838	1	357.12	62.9	12.016	35.783	22.99	12.51	34.286	62.15	35.63	56.56	210.586
CDL15_Pgr002839	1	41.366	17.696	4.256	38.07	20.056	12.533	2.546	15.796	22.34	13.54	4.983
CDL15_Pgr002840	1	25.77	21.123	9.846	42.993	16.89	8.006	14.613	32.016	16.916	12.16	22.143
CDL15_Pgr002841	1	0	0	0.22	0	0	0	0.11	0	0	0	0.113
CDL15_Pgr002842	2	88.11	100.77	133.073	124.343	80.363	63.47	110.223	96.276	74.403	69.35	66.75
CDL15_Pgr002843	1	0.076	0.336	2.086	0.46	0.083	0.573	3.763	1.603	0.166	0.803	4.88
CDL15_Pgr002844	1	4.476	46.113	6.966	2.6	1.926	33.356	12.73	7.22	0.866	3.833	7.246
CDL15_Pgr002845	1	14.366	14.913	12.54	22.883	10.9	6.07	12.57	20.7	13.003	10.673	10.833
CDL15_Pgr002846	1	0	0	0	0	0	0	0.09	0	0	0	0.046
CDL15_Pgr002847	1	94.14	20.986	13.54	18.386	120.34	13.283	16.13	26.813	102.256	85.973	20.056
CDL15_Pgr002848	1	0.15	1.486	0.55	5.71	0.376	0.283	2.116	1.12	0.13	0.46	3.11
CDL15_Pgr002849	1	10.856	4.02	4.77	8.046	10.09	2.836	4.326	44.753	12.84	6.866	11.106
CDL15_Pgr002850	2	10.676	9.063	5.93	11.346	7.81	5.513	8.906	11.916	9.423	6.746	11.043
CDL15_Pgr002851	2	132.056	161.563	20.51	203.983	64.93	36.066	28.946	87.2	66.94	40.146	61.49
CDL15_Pgr002852	1	2.823	1.56	1.76	4.43	1.213	0.446	1.606	2.226	1.513	0.463	2.223
CDL15_Pgr002853	1	0.1	0.15	0	0.236	0.046	0	0.2	0.096	0.15	0.05	0.206
CDL15_Pgr002854	1	0.083	0.34	0	0.796	0.08	0	0.166	0.236	0.08	0	0.34
CDL15_Pgr002855	2	9.703	19.78	28.136	13.7	1.963	9.993	23.683	4.31	5.593	20.84	12.993
CDL15_Pgr002856	2	0.246	1.52	0.906	37.2	1.096	1.02	1.756	2.336	0.293	0.336	1.453
CDL15_Pgr002857	1	0	0.106	0.366	0.523	0	0	0.166	0	0	0.033	0.58
CDL15_Pgr002858	1	10.48	10.506	3.1	12.55	8.31	1.73	6.426	10.49	8.793	1.663	9.263
CDL15_Pgr002859	1	0.27	15.076	11.876	1.806	1.64	14.37	8.536	0.943	0.493	3.15	1.85
CDL15_Pgr002860	1	5.04	2.24	0.546	7.06	6.603	0.46	0.596	4.863	2.956	1.29	2.003
CDL15_Pgr002861	2	29.416	27.966	22.263	21.033	49.1	23.64	30.613	24.616	49.04	28.766	22.126
CDL15_Pgr002862	1	11.696	5.85	52.18	1.573	7.89	1.316	66.86	1.223	7.863	3.936	9.87
CDL15_Pgr002863	1	16.276	5.733	0.1	3.216	2.273	0.49	1.136	8.453	2.26	1.706	2.95
CDL15_Pgr002864	1	0	0	0	0	0	0	0	0.36	0	0	0
CDL15_Pgr002865	1	2.4	1.45	0.876	3.57	0.866	0.223	0.386	2.326	1.103	0.46	0.75
CDL15_Pgr002866	1	0	0	0	0.233	0	0	0	0	0	0	0.223
CDL15_Pgr002867	1	22.746	16.096	10.893	13.89	11.86	6.776	16.49	51.176	15.203	10.26	65.7
CDL15_Pgr002868	1	0.113	0	0.556	0.663	0.11	0	0.34	0.633	0.076	0.076	0.203
CDL15_Pgr002869	1	0	0	0.13	0	0	0	0.13	0.26	0	0.126	0.133
CDL15_Pgr002870	1	0.323	0.136	0	0.376	0.436	0.063	0	0.38	0.573	0.32	0.343
CDL15_Pgr002871	1	0.946	0.776	0.07	0.483	0.156	0.17	0.183	0.406	1.413	0.39	0.123
CDL15_Pgr002872	2	306.883	144.853	99.216	274.193	214.136	144.74	70.26	133.28	227.006	169	71.906
CDL15_Pgr002873	1	NA	NA	NA	NA	NA	NA	NA	NA	NA	NA	NA
CDL15_Pgr002874	1	0.053	0	0	0	0	0	0	0	0	0	0
CDL15_Pgr002875	2	11.02	35.996	9.103	13.113	14.21	21.966	15.096	11.906	7.136	3.246	10.85
CDL15_Pgr002876	1	NA	NA	NA	NA	NA	NA	NA	NA	NA	NA	NA
CDL15_Pgr002877	2	8.813	2.013	7.006	5.013	7.59	1.303	5.916	3.933	5.553	0.75	3.413
CDL15_Pgr002878	2	310.163	216.68	121.196	260.106	177.03	66.656	230.65	325.946	204.41	64.846	296.49
CDL15_Pgr002879	1	0.463	0	0.306	0.153	0.226	0	0.08	0	0.076	0	0
CDL15_Pgr002880	1	1.2	2.966	0.386	0.95	0.726	0.14	1.146	2.683	1.13	0.276	4.506
CDL15_Pgr002881	2	4.853	0.06	0.056	3.64	9.853	0	0.47	3.076	3.256	0.116	1.47
CDL15_Pgr002882	2	10.606	24.026	44.606	20.563	8.47	8.083	38.023	20.493	8.73	12.18	16.466
CDL15_Pgr002883	1	9.216	18.686	27.1	6.673	14.513	19.676	21.453	7.826	7.966	15.03	9.74
CDL15_Pgr002884	1	0.84	0.57	0.343	0.1	3.78	1.166	0.766	0.753	0.8	0.293	1.31
CDL15_Pgr002885	1	0.706	0.133	0.086	0.176	2.153	0.353	0.13	0.296	0.243	0.096	0.663
CDL15_Pgr002886	1	NA	NA	NA	NA	NA	NA	NA	NA	NA	NA	NA
CDL15_Pgr002887	1	0	0	0	0	0	0	0	0.143	0	0	0.153
CDL15_Pgr002888	1	0	0	0.523	0	0	0	0.23	0	0	0	0.49
CDL15_Pgr002889	2	443.406	566.41	315.103	384.446	292.276	241.496	489.883	416.69	390.193	337.606	512.583
CDL15_Pgr002890	2	8.12	8.65	8.256	13.533	5.946	3.133	7.976	11.61	5.54	3.043	5.493
CDL15_Pgr002891	2	27.073	10.85	4.223	33.976	19.84	5.913	2.85	18.276	16.216	10.176	4.833
CDL15_Pgr002892	2	7.466	1.88	6.943	47.906	12.433	1.313	11.696	23.186	9.433	8.483	24.57
CDL15_Pgr002893	1	179.18	182.563	187.496	286.273	192.27	157.596	200.8	238.09	204.296	162.58	164.73
CDL15_Pgr002894	2	39.28	44.356	39.286	43.736	30.746	37.85	49.806	36.346	26.323	22.013	33.73
CDL15_Pgr002895	1	3.636	2.146	0.56	4.57	1.543	0.24	0.32	2.456	2.296	0.483	1.266
CDL15_Pgr002896	2	388.293	247.49	58.073	509.28	157.613	58.496	123.483	267.19	204.006	59.55	284.943
CDL15_Pgr002897	2	33.263	13.746	14.423	43.696	32.596	11.28	11.076	30.76	26.746	16.603	14.92
CDL15_Pgr002898	1	3.713	2.38	0.813	1.713	2.43	1.42	1.566	2.036	4.613	1.666	2.886
CDL15_Pgr002899	1	25.05	24.026	12.546	13.016	20.463	13.33	8.723	6.603	22.756	10.446	5.676
CDL15_Pgr002900	1	0.033	0	0	0.1	0	0	0.033	0	0	0	0.073
CDL15_Pgr002901	1	0	0	0	0	0	0	0	0	0	0	0.04
CDL15_Pgr002902	1	NA	NA	NA	NA	NA	NA	NA	NA	NA	NA	NA
CDL15_Pgr002903	2	57.956	62.2	22.423	77.726	61.176	38.733	35.753	79.923	51.573	38.716	47.06
CDL15_Pgr002904	2	16.43	14.216	9.03	16.43	10.67	7.643	10.266	12.386	12.01	6.233	13.126
CDL15_Pgr002905	1	NA	NA	NA	NA	NA	NA	NA	NA	NA	NA	NA
CDL15_Pgr002906	1	2.936	0.163	0.326	7.326	2.756	0.086	0.333	1.763	1.836	0.43	2.023
CDL15_Pgr002907	1	0	0	0	0.153	0	0	0	0	0	0	0.153
CDL15_Pgr002908	1	NA	NA	NA	NA	NA	NA	NA	NA	NA	NA	NA
CDL15_Pgr002909	1	0	0	0	0	0	0	0.023	0	0	0	0
CDL15_Pgr002910	1	0	0	0.04	0	0	0	0.01	0	0	0	0
CDL15_Pgr002911	1	0	0	0.02	0	0	0.15	0.02	0	0	0.01	0
CDL15_Pgr002912	1	NA	NA	NA	NA	NA	NA	NA	NA	NA	NA	NA
CDL15_Pgr002913	1	0.01	0	0	0	0	0	0.01	0	0	0	0
CDL15_Pgr002914	1	0	0	0	0.066	0	0	0.033	0	0	0	0
CDL15_Pgr002915	1	0	0	0.106	0	0	0	0.163	0	0	0	0.03
CDL15_Pgr002916	1	0	0	0	0	0.01	0	0	0	0	0	0
CDL15_Pgr002917	2	60.643	32.253	33.146	35.206	56.526	42.046	25.423	34.206	57.3	55.04	26.873
CDL15_Pgr002918	1	7.043	9.026	3.776	4.21	5.246	4.93	3.913	3.486	6.3	3.943	3.216
CDL15_Pgr002919	1	0.063	0.106	0.103	0.03	0.26	0.036	0.026	0	0.116	0	0.246
CDL15_Pgr002920	1	0.066	0.01	0.07	0.053	0.05	0.076	0.03	0	0	0.02	0.01
CDL15_Pgr002921	1	0.113	0.103	0.16	0.14	0.033	0.05	0.116	0.096	0.016	0.393	0.103
CDL15_Pgr002922	1	4.893	0.05	0.033	0.28	2.866	0	0.046	0.116	2.753	0.086	0.656
CDL15_Pgr002923	1	NA	NA	NA	NA	NA	NA	NA	NA	NA	NA	NA
CDL15_Pgr002924	1	NA	NA	NA	NA	NA	NA	NA	NA	NA	NA	NA
CDL15_Pgr002925	1	NA	NA	NA	NA	NA	NA	NA	NA	NA	NA	NA
CDL15_Pgr002926	2	0.023	0	0.023	0.41	0	0.07	0.046	0	0.023	0	0.363
CDL15_Pgr002927	1	NA	NA	NA	NA	NA	NA	NA	NA	NA	NA	NA
CDL15_Pgr002928	2	25.926	14.793	9.456	19.693	21.58	13.543	10.526	22.563	27.37	19.98	12.846
CDL15_Pgr002929	1	22.23	50.34	12.676	26.036	14.94	9.91	32.483	32.536	15.83	6.306	47.513
CDL15_Pgr002930	2	11.17	11.683	7.23	25.566	10.993	4.09	10.313	20.3	9.646	3.593	12.633
CDL15_Pgr002931	2	18.366	10.016	15.423	20.393	16.03	10.243	9.72	19.593	13.986	8.093	10.083
CDL15_Pgr002932	2	14.65	1.456	107.413	464.233	18.123	0.19	115.706	383.106	9.14	0.87	90.853
CDL15_Pgr002933	1	5.213	6.166	6.923	7.35	5.773	3.703	6.963	7.416	4.06	2.663	7.716
CDL15_Pgr002934	2	0.033	0.563	1.273	745.956	0.286	3.873	1.66	63.526	0.066	0.456	2.68
CDL15_Pgr002935	1	8.926	6.976	7.866	16.86	5.966	3.466	5.166	11.26	6.373	6.573	5.646
CDL15_Pgr002936	1	12.893	13.553	4.456	42.326	8.543	3.103	8.183	24.71	9.613	7.543	9.213
CDL15_Pgr002937	2	24.123	21.083	25.516	33.703	15.75	10.003	32.98	58.86	18.826	16.353	51.74
CDL15_Pgr002938	1	2.52	0	0	0	0	0	0	0	7.756	0	0
CDL15_Pgr002939	1	4.106	4.683	2.603	13.636	1.653	0.726	2.12	9.526	1.91	1.3	4.456
CDL15_Pgr002940	1	6.753	10.8	8.376	23.296	7.366	8.103	15.626	11.656	8.876	8.113	23.25
CDL15_Pgr002941	1	0	0	0.063	0	0	0	0.396	1.6	0	0	2.493
CDL15_Pgr002942	1	1.093	0.526	0.456	4.94	1.263	0.66	0.45	0.833	1.293	0.15	0.64
CDL15_Pgr002943	2	243.756	131.733	183.443	308.14	154.483	45.533	297.643	180.873	135.46	48.023	144.526
CDL15_Pgr002944	1	22.006	10.66	70.406	7.38	7.213	7.133	64.04	15.796	7.616	12.25	51.133
CDL15_Pgr002945	2	39.016	269.533	88.306	44.063	54.433	62.606	350.65	57.786	87.776	63.846	353.483
CDL15_Pgr002946	1	0.72	2.263	0.573	1.876	1.1	0.72	4.56	0.97	1.123	0.14	6.653
CDL15_Pgr002947	1	0.233	0	0	0	0.22	0	0	0.113	0	0	0.233
CDL15_Pgr002948	2	11.03	29.3	18.116	19.76	7.173	4.02	42.936	53.523	11.976	7.493	64.57
CDL15_Pgr002949	1	2.28	0.18	0.053	0.276	1.133	0	0.03	0.366	0.29	0.343	0.243
CDL15_Pgr002950	1	6.036	4.69	1.76	4.64	8.006	7.286	2.176	3.113	5.37	11	1.11
CDL15_Pgr002951	1	0.09	0.046	0.086	8.05	0.023	0	0	0.066	0.07	0	0.023
CDL15_Pgr002952	1	0.126	0.06	0.106	0.783	0.086	0	0.12	0.723	0.106	0	1.156
CDL15_Pgr002953	1	5.466	14.09	0.693	9.306	2.423	2.763	3.953	9.64	5.046	2.956	7.07
CDL15_Pgr002954	2	58.303	76.423	53.856	23.16	45.23	51.556	110.563	67.546	52.87	49.596	174.85
CDL15_Pgr002955	1	2.606	1.376	0.09	0.196	0.956	0.1	0.21	0.5	0.846	0.386	1.31
CDL15_Pgr002956	1	0.34	0.046	0.083	0.07	0.166	0	0.13	0.04	0.12	0.02	0.153
CDL15_Pgr002957	1	0	0	0.056	0	0	0	0	0	0	0	0
CDL15_Pgr002958	1	NA	NA	NA	NA	NA	NA	NA	NA	NA	NA	NA
CDL15_Pgr002959	1	NA	NA	NA	NA	NA	NA	NA	NA	NA	NA	NA
CDL15_Pgr002960	1	NA	NA	NA	NA	NA	NA	NA	NA	NA	NA	NA
CDL15_Pgr002961	1	NA	NA	NA	NA	NA	NA	NA	NA	NA	NA	NA
CDL15_Pgr002962	1	1.133	0.043	0	0	0.106	0	0	0.02	0.086	0.03	0.033
CDL15_Pgr002963	1	0.026	0.026	0.083	0	0	0	0.03	0	0	0	0
CDL15_Pgr002964	1	0	0	0	0	0	0	0	0.033	0	0	0
CDL15_Pgr002965	1	0	0	0	0	0	0	0	0	0	0	0
CDL15_Pgr002966	1	NA	NA	NA	NA	NA	NA	NA	NA	NA	NA	NA
CDL15_Pgr002967	1	0.226	0.04	0.133	0.133	0.19	0.06	0.01	0.45	0.08	0	0.093
CDL15_Pgr002968	2	88.356	101.933	52.67	97.016	84.033	87.98	48.096	169.983	98.036	150.643	87.466
CDL15_Pgr002969	1	11.94	8.273	6.716	4.186	5.536	10.716	11.743	6.303	7.733	8.77	16.82
CDL15_Pgr002970	1	0.263	0.44	0.996	2.646	1.653	0.356	0.39	1.35	0.91	0.466	0.316
CDL15_Pgr002971	1	28.686	23.35	8.796	10.053	15.21	19.2	17.82	11.93	47.403	19.74	54.936
CDL15_Pgr002972	1	12.466	2.23	0.706	7.57	6.75	2.393	1.536	8.683	8.743	4.57	4.833
CDL15_Pgr002973	2	15.223	20.336	14.123	29.346	19.736	21.39	12.663	13.923	15.07	16.756	7.736
CDL15_Pgr002974	2	49.936	72.743	31.14	16.43	105.373	135.343	14.286	27.42	67.43	84.986	7.643
CDL15_Pgr002975	1	3.793	6.493	2.856	4.346	2.856	2.586	3.953	4.886	5.95	3.67	8.283
CDL15_Pgr002976	1	3.096	26.05	9.356	1.453	10.123	11.086	16.856	1.803	9.733	0.236	21.58
[truncated: 33,080 more rows]
[truncated: 1 more columns]

## Sheet: 210
CDL15_Pgr028857	36.09	6.466	19.79	13.326	47.21	3.826	20.283	63.893	64.546	30.036	34.736
CDL15_Pgr028860	15.523	8.026	4.77	31.08	11.406	11.903	3.623	12.52	13.703	4.723	4.32
CDL15_Pgr028863	2.9	4.49	3.44	20.066	3.37	0.893	5.54	6.523	1.846	1.003	3.623
CDL15_Pgr028865	52.583	21.376	27.593	68.15	46.18	33.893	27.81	30.87	48.603	46.453	15.44
CDL15_Pgr028867	41.313	40.623	35.676	43.44	40.143	31.433	39.56	51.933	40.55	38.173	42.596
CDL15_Pgr028870	39.46	44.943	58.836	40.743	39.193	35.2	68.863	56.82	31.753	29.64	60.51
CDL15_Pgr028874	23.326	14.126	20.403	26.846	22.73	17.186	13.61	25.12	24.536	32.103	11.093
CDL15_Pgr028875	19.5	11.783	15.353	19.943	15.69	4.173	13.823	20.306	13.62	5.673	16.986
CDL15_Pgr028876	63.893	54.676	65.99	70.373	57.36	42.06	60.29	63.386	58.653	45.14	46.053
CDL15_Pgr028878	120.296	131.166	162.836	126.57	120.236	100.896	116.91	91.756	99.876	83.24	84.71
CDL15_Pgr028886	33.363	44.976	41.253	44.216	27.003	18.543	41.356	55.053	33.103	22.29	33.22
CDL15_Pgr028887	104.766	161.813	58.096	104.366	80.886	63.78	99.856	120.983	96.38	54.84	118.113
CDL15_Pgr028889	1.866	0.22	1.62	0.126	1.913	1.593	0.233	0.393	1.966	1.886	1.58
CDL15_Pgr028893	0.06	0.103	47.01	0.08	0.02	0	44.846	7.553	0.08	0	73.903
CDL15_Pgr028896	13.986	13.276	11.65	7.216	7.953	5.403	8.383	14.33	15.606	10.203	13.55
CDL15_Pgr028897	17.3	23.53	14.853	27.403	16.57	10.08	20.08	29.753	16.046	13.8	20.546
CDL15_Pgr028900	15.376	14.19	14.22	42.48	12.97	4.493	13.65	39.326	11.51	10.686	17.603
CDL15_Pgr028911	20.356	24.246	3.353	24.5	2.65	2.726	5.72	99.166	8.033	4.243	27.496
CDL15_Pgr028916	14.52	15.103	8.89	17.063	11.856	8.793	15.23	17.113	12.573	8.22	32.61
CDL15_Pgr028919	78.4	166.97	55.903	103.486	41.466	33.36	130.966	114.67	55.613	28.593	159.023
CDL15_Pgr028921	20.273	17.27	5.513	18.32	15.053	12.633	7.613	10.436	13.24	8.55	4.91
CDL15_Pgr028927	147.94	63.916	207.346	154.79	72.856	36.29	31.7	50.65	62.226	61.133	26.213
CDL15_Pgr028936	25.306	48.48	24.843	35.773	39.303	23.793	29.813	13.526	28.513	23.693	11.983
CDL15_Pgr028937	0.09	0.136	0.24	0.04	0	0	0.046	0	0	0	2.856
CDL15_Pgr028941	0.243	0.45	23.4	0.633	0.02	0	59.023	0.04	0.02	0.02	89.023
CDL15_Pgr028946	14.613	20.413	0.043	0.216	22.656	3.806	0.673	1.093	9.203	0.53	4.09
CDL15_Pgr028956	8.573	5.526	1.21	13.076	6.426	2.833	0.976	6.993	6.256	4.313	1.153
CDL15_Pgr028957	9.37	10.903	6.636	11.456	3.393	2.023	9.963	5.79	3.55	1.443	9.506
CDL15_Pgr028959	47.893	48.7	44.883	57.963	36.8	21.09	42.203	41.906	38.913	28.07	30.133
CDL15_Pgr028960	189.13	47.7	51.206	109.356	355.016	177.236	42.36	30.44	168.383	80.54	32.213
CDL15_Pgr028963	49.666	44.563	113.046	13.33	68.823	121.146	78.363	51.63	86.103	119.99	91.05
CDL15_Pgr028965	4.983	0.166	1.593	7.11	8.906	0.093	1.463	46.05	16.626	0.25	17.296
CDL15_Pgr028967	14.23	8.066	2.72	28.276	9.693	2.883	5.23	22.736	12.696	5.186	9.463
CDL15_Pgr028968	18.83	23.116	39.44	14.173	19.123	17.886	30.86	26.516	19.02	18.743	23.21
CDL15_Pgr028969	100.06	25.703	79.523	179.203	43.61	17.736	81.663	69.563	46.21	17.09	67.896
CDL15_Pgr028979	50.223	28.206	23.856	413.013	40.446	10.036	56.04	75.773	27.063	12.506	70.49
CDL15_Pgr028980	52.68	8.93	51.706	41.656	37.193	32.74	23.726	29.203	26.72	10.743	33.73
CDL15_Pgr028981	17.966	11.326	6.223	67.02	11.123	8.933	4.296	22.516	7.976	9.086	2.87
CDL15_Pgr028983	4.943	7.82	7.93	14.463	2.613	5.983	8.223	1.803	2.196	1.59	3.36
CDL15_Pgr028991	446.746	226.37	239.673	17.34	198.686	61.986	234.206	142.313	111.916	385.636	1111.05
CDL15_Pgr028995	42.323	38.84	51.386	57.1	41.656	13.696	46.816	51.943	36.443	14.706	36.326
CDL15_Pgr028999	11.476	34.5	22.53	30.843	33.883	47.243	27.006	19.27	29.406	106.536	21.236
CDL15_Pgr029001	72.833	55.19	46.07	95.573	111.936	93.863	29.59	60.636	63.346	69.953	21.083
CDL15_Pgr029002	19.946	11.556	7.316	25.596	17.13	11.003	8.303	17.6	17.26	13.1	10.99
CDL15_Pgr029003	35.453	28.72	26.183	55.923	28.78	13.12	28.85	39.33	25.313	16.21	33.353
CDL15_Pgr029007	99.813	96.26	76.713	291.18	92.866	71.203	123.813	114.913	72.713	60.303	76.756
CDL15_Pgr029009	0.493	0.026	0.71	20.643	1.17	0.026	8.286	275.94	0.05	0	57.683
CDL15_Pgr029010	21.803	10.68	12.166	20.893	19.08	9.21	9.44	20.666	19.003	16.9	9.483
CDL15_Pgr029017	4.386	0.763	6.226	45.653	1.196	0.33	0.91	3.493	1.616	0.163	0.813
CDL15_Pgr029020	100.47	96.126	93.806	140.43	74.736	24.256	281.466	256.56	99.016	28.766	429.54
CDL15_Pgr029021	31.1	11.766	8.81	36.253	18.703	17.293	8.683	20.326	16.836	18.213	13.603
CDL15_Pgr029023	59.766	43.243	45.196	39.026	54.493	37.78	35.743	35.556	51.88	40.316	23.493
CDL15_Pgr029027	111.45	106.433	84.523	143.026	84.476	46.443	141.466	124.043	86.703	30.566	185.953
CDL15_Pgr029028	10.046	13.096	5.71	24.096	6.99	4.47	18.526	19.023	7.313	3.153	28.72
CDL15_Pgr029033	71.213	26.173	79.256	78.603	77.236	31.43	76.86	59.2	67.48	33.23	70.473
CDL15_Pgr029038	8.346	11.316	21.41	17.503	7.42	5.3	10.406	13.373	10.206	5.34	13.236
CDL15_Pgr029041	61.076	111.946	69.97	122.243	54.97	39.556	125.5	103.993	48.833	27.423	130.903
CDL15_Pgr029042	125.84	1686.26	463.92	1163.16	561.876	706.04	1645.91	796.386	498.13	201.523	1157.49
CDL15_Pgr029047	36.65	62.263	30.006	70.213	25.486	15.486	80.956	56.343	24.84	13.71	76.58
CDL15_Pgr029050	20.603	22.703	22.473	35.953	18.67	13.38	24.36	24.036	16.24	10.243	19.02
CDL15_Pgr029051	16.03	17.453	18.42	26.233	10.986	3.743	74.61	45.54	11.833	5.18	88.083
CDL15_Pgr029052	23.4	25.64	20.6	18.67	13.326	10.093	39.01	29.506	12.92	7.156	40.92
CDL15_Pgr029054	28.286	11.343	4.116	30.373	21.356	9.153	2.57	17.956	23.493	13.766	6.013
CDL15_Pgr029055	155.503	84.336	122.306	136.04	139.66	102.576	94.19	97.823	149.986	111.46	82.726
CDL15_Pgr029058	1.996	0.943	0.49	5.313	2.593	0.5	0.796	3.48	0.393	0.096	4.036
CDL15_Pgr029059	55.11	10.78	17.483	43.546	36.833	8.29	18.153	54.366	36.893	14.873	51.87
CDL15_Pgr029069	6.556	88.306	26.413	122.846	19.44	32.436	65.343	31.65	5.67	24.31	68.96
CDL15_Pgr029070	47.403	35.65	28.47	39.44	44.826	35.266	32.6	44.483	48.666	41.22	35.833
CDL15_Pgr029076	31.003	60.116	14.323	19.576	23.53	15.45	28.6	37.093	36.273	36.61	44.586
CDL15_Pgr029077	24.133	28.406	12.403	71.773	15.396	10.786	23.86	25.776	10.766	3.8	14.846
CDL15_Pgr029079	22.75	28.483	11.553	28.166	21.046	7.756	23.55	33.543	23.546	7.063	27.383
CDL15_Pgr029080	75.126	91.32	52.613	74.003	102.023	86.36	60.543	90.6	93.276	99.553	55.403
CDL15_Pgr029081	41.413	1.963	0.45	4.003	44.08	2.193	1.013	1.846	43.443	2.14	4.696
CDL15_Pgr029084	3.166	15.96	1.67	13.186	6.776	1.056	4.133	19.17	2.333	8.293	5.783
CDL15_Pgr029088	40.05	57.45	44.316	28.396	49.56	58.956	49.606	45.246	52.906	74.066	37.063
CDL15_Pgr029089	104.873	136.396	88.733	65.696	101.223	86.693	97.68	108.66	100.353	56.106	116.643
CDL15_Pgr029092	47.04	31.843	42.853	39.82	54.53	34.733	28.4	43.83	55.62	46.536	21.966
CDL15_Pgr029095	73.9	88.67	96.146	51.956	93.883	113.716	78.42	53.533	68.22	116.326	48.56
CDL15_Pgr029097	0	0	0.15	2.576	0	0	1.41	0.246	0.05	0.146	0.8
CDL15_Pgr029102	5.733	4.976	1.67	5.963	3.18	0.9	1.363	5.716	5.236	1.596	3.116
CDL15_Pgr029111	33.313	14.016	10.443	81.493	6.906	1.756	4.18	15.396	5.826	5.213	12.39
CDL15_Pgr029112	1.386	0.1	0.08	0.126	0.033	0	0.07	0.126	0.26	0.016	1.563
CDL15_Pgr029113	21.733	25.41	11.963	43.573	10	3.836	13.046	25.43	10.716	7.833	13.26
CDL15_Pgr029114	31.346	23.186	8.31	36.93	18.14	7.75	24.29	33.77	30.476	8.53	39.413
CDL15_Pgr029115	9.576	15.376	11.54	16.423	7.25	3.33	16.77	13.973	7.58	3.113	17.426
CDL15_Pgr029119	2.74	3.146	2.563	5.96	2.29	1.856	9.3	8.89	2.9	1.966	12.146
CDL15_Pgr029120	54.99	41.25	89.513	28.63	91.88	49.5	78.28	114.97	138.636	90.11	100.916
CDL15_Pgr029121	180.586	147.696	156.39	149.053	150.826	84.09	152.816	191.796	178.9	126.356	128.83
CDL15_Pgr029126	36.946	28.67	14.703	57.336	23.093	11.51	35.203	50.003	29.976	11.63	35.17
CDL15_Pgr029128	45.09	50.686	29.203	38.703	42.53	25.456	52.943	67.09	42.923	32.53	59.463
CDL15_Pgr029130	42.81	30.416	90.64	52.65	67.493	56.67	78.996	46.286	54.48	48.05	38.42
CDL15_Pgr029133	42.843	19.07	14.573	37.843	20.27	3.606	8.54	39.943	16.776	2.97	31.91
CDL15_Pgr029135	26.786	25.106	25.033	22.856	28.506	31.756	19.22	29.14	31.406	31.076	18.806
CDL15_Pgr029136	155.846	101.03	251.603	119.826	189.41	188.163	171.136	98.4	159.736	153.316	84.866
CDL15_Pgr029138	31.113	30.696	22.013	34.056	22.73	9.123	38.836	56.206	40.356	11.493	49.903
CDL15_Pgr029147	12.823	16.936	4.916	28.033	8.013	3.64	8.9	17.523	10.686	4.506	19.22
CDL15_Pgr029155	266.19	299.98	147.256	322.643	322.603	210.843	162.206	237.48	268.84	160.43	218.85
CDL15_Pgr029157	12.376	15.126	12.896	17.176	8.643	3.83	19.016	24.95	9.616	7.063	26.46
CDL15_Pgr029160	69.13	40.373	45.42	62.67	49.086	26.093	48.093	58.416	73.323	43.153	35.833
CDL15_Pgr029170	47.706	29.276	16.746	39.226	41.006	16.393	22.243	39.9	55.283	21.163	31.783
CDL15_Pgr029181	58.77	52.2	44.33	68.483	40.306	17.106	42.676	62.176	43.346	20.383	51.176
CDL15_Pgr029187	22.656	21.593	32.49	24.99	26.85	17.473	21.093	21.623	20.793	13.716	18.886
CDL15_Pgr029195	89.99	6.81	4.64	8.683	87.173	3.106	7.503	199.963	112.266	3.67	73.506
CDL15_Pgr029202	21.17	18.196	5.783	17.53	13.296	6.343	9.366	13.006	16.636	9.283	9.846
CDL15_Pgr029218	19.98	8.723	6.04	25.183	16.466	8.39	4.133	14.44	15.33	8.576	5.39
CDL15_Pgr028857	0	0	0	0.794667	0.723	0	0.857	1.091	1.34967	1.08	0.925	OWM77220.1
CDL15_Pgr028860	0	0	0	0	0	0	0	0	0	0	0	OWM77223.1
CDL15_Pgr028863	0	0	0	0	0	0	0	0	0	0	0	OWM77226.1
CDL15_Pgr028865	0.755333	0.685333	1.26067	1.37533	0.801333	0.731	1.16433	1.16767	0.874667	0.797667	1.38667	OWM77228.1
CDL15_Pgr028867	0.918333	0.907667	0.615	1.064	0.657333	1.121	1.096	1.51	0.950333	0.944333	1.21633	OWM77230.1
CDL15_Pgr028870	0.506	0.880667	1.52733	0.717667	0.73	1.28667	1.71167	0.577333	0.733667	1.23433	1.09467	OWM77233.1
CDL15_Pgr028874	1.1215	0	0.304	0.921667	1.40533	0.503667	0.787667	1.54367	1.188	0.804	0.867	OWM77237.1
CDL15_Pgr028875	0	0	0	0	0	0	0	0	0	0	0	OWM77238.1
CDL15_Pgr028876	0.999	0.778333	1.45767	0.987	0.925	0.828	1.157	0.917667	1.03033	0.837667	1.08167	OWM77239.1
CDL15_Pgr028878	0.808333	1.137	1.16867	1.06233	0.868667	1.03667	1.17367	0.914667	0.767333	1.08567	0.976667	OWM77241.1
CDL15_Pgr028886	1.43667	0.871667	0.514	0.598667	1.49167	0.844333	0.627	0.804	1.68467	1.03633	1.092	OWM77249.1
CDL15_Pgr028887	0.914333	1.55433	0.390667	0.899	0.962667	1.49067	0.644	0.684	1.051	1.45467	0.953667	OWM77250.1
CDL15_Pgr028889	1.233	0	0	1.093	0.81	0.7665	0.508	1.73	0	0	0	OWM77252.1
CDL15_Pgr028893	0	0	0.439	0	0	0	1.80433	0.093	0	0	1.05867	OWM77256.1
CDL15_Pgr028896	0.988333	0.304	0.363	0.3035	1.24067	0	0.49	0.4215	3.05433	0.336	0.401667	OWM77259.1
CDL15_Pgr028897	1.01867	1.06867	0.633	1.236	1.12967	0.777	1.086	1.077	0.982	0.6865	0.987	OWM77260.1
CDL15_Pgr028900	0	0	0	1.18767	0	0	0.908	0.859	0	0	0.672	OWM77263.1
CDL15_Pgr028911	0.616	0.667667	0.711	1.65733	0.431667	0.769333	1.36233	1.76633	0.737667	1.15067	1.12967	OWM77274.1
CDL15_Pgr028916	0.586667	1.45033	2.02667	0.494	0.594333	0.989	1.66833	0.325667	0.463667	1.18	1.221	OWM77279.1
CDL15_Pgr028919	1.11	1.334	0.976	0.413	0.7785	1.1915	0	0.7135	1.331	0	0.254	OWM77282.1
CDL15_Pgr028921	0	0	0	0	0	0	0	0	0	0	0	OWM77284.1
CDL15_Pgr028927	1.20633	1.147	1.12667	1.72233	0.671	0.498333	0.817667	1.382	0.811333	0.579667	1.03833	OWM77290.1
CDL15_Pgr028936	1.27433	1.24867	0.723	0.890333	1.196	1.10667	0.618667	0.778	1.14267	1.276	0.744667	OWM77299.1
CDL15_Pgr028937	0.2	0	4.06367	0.088	0.103	0	0.666	0.404	0.056	0.195	0.220667	OWM77300.1
CDL15_Pgr028941	0	0	0	0	0	0	0	0	0	0	0	OWM77304.1
CDL15_Pgr028946	1.94133	0.014	0	0	1.72933	0	0.03	0.026	2.23267	0.0205	0.0503333	OWM77309.1
CDL15_Pgr028956	1.09233	1.06467	0.473	1.381	1.034	0.929667	0.803333	1.09433	1.03367	0.988333	1.10633	OWM77319.1
CDL15_Pgr028957	1.23967	0.628667	1.01333	1.43733	0.847	0.790667	0.793667	1.21733	1.00067	1.02433	1.00767	OWM77320.1
CDL15_Pgr028959	0.735	1.054	1.31333	1.22267	0.832	0.782	1.08567	0.877667	0.948	1.112	1.03733	OWM77322.1
CDL15_Pgr028960	1.05967	1.03733	0.600333	1.108	1.34733	0.849667	1.24233	0.719667	0.832333	0.869	1.334	OWM77323.1
CDL15_Pgr028963	0.487	0	1.6615	0	0.19	0	0	0	0	0	0	OWM77326.1
CDL15_Pgr028965	0	0	0	1	0	0	0	0	0	0	0	OWM77328.1
CDL15_Pgr028967	0.715667	0.713	0.424	1.54767	0.971333	0.503	0.688667	1.42867	1.03533	0	1.161	OWM77330.1
CDL15_Pgr028968	0	0	1	0	0	0	0	0	0	0	0	OWM77331.1
CDL15_Pgr028969	0.604	1.87467	0.884667	0.85	0.526	1.599	1.14833	0.638333	0.544	1.54833	0.782667	OWM77332.1
CDL15_Pgr028979	0.712667	1.041	1.241	1.953	0.723	1.03833	1.03567	0.894667	0.587	0.833	0.941333	OWM85556.1
CDL15_Pgr028980	1.37667	0.403	1.03667	1.68567	0.559	0.948333	1.21233	0.56	0.841667	0.46	1.064	OWM85557.1
CDL15_Pgr028981	1.25067	0.661	0.666667	1.789	0.881	0.448667	0.388333	2.20833	0.905	0.124	0.98	OWM85558.1
CDL15_Pgr028983	0.985333	1.043	0.388333	2.20133	0.748	0.743667	0.66	1.526	0.753667	0.863667	1.08567	OWM85560.1
CDL15_Pgr028991	0.492333	0.118	3.14467	0.108	0.562667	0.0943333	3.26433	0.197	0.706667	0.507333	1.80533	OWM85568.1
CDL15_Pgr028995	0.532333	1.00567	0.886667	1.16533	0.712333	1.102	1.194	1.22067	0.888	1.07933	1.21367	OWM85572.1
CDL15_Pgr028999	0.671	1.26367	0.558333	0.767333	1.096	1.39433	0.92	0.822667	0.938	1.62333	0.946333	OWM85576.1
CDL15_Pgr029001	1.149	0.611667	0.480333	1.66067	1.242	0.482333	0.735	1.612	0.991333	0.435333	1.60067	OWM85578.1
CDL15_Pgr029002	0.376	0	0	1.835	0.446	0.241	0	1.0255	0.755	0	0.872	OWM85579.1
CDL15_Pgr029003	0.822	0.730667	0.55	1.309	0.824667	1.35967	1.079	1.32467	0.8705	0.999667	0.936667	OWM85580.1
CDL15_Pgr029007	0.452667	1.395	1.26567	1.119	0.565333	1.20467	1.43567	0.807	0.488667	1.154	1.11267	OWM85584.1
CDL15_Pgr029009	0.575333	0.601	0.605333	0.952333	0.377333	0.422333	2.74533	0.998667	0.221667	0.702667	2.79767	OWM85586.1
CDL15_Pgr029010	0.884667	0.3245	1.06433	0.971333	1.15167	0.876	0.736667	1.21367	1.503	0.305	1.19867	OWM85587.1
CDL15_Pgr029017	0.384333	0.297667	0.284333	6.16333	0.184333	0.339333	0.445667	0.952333	0.1365	0.327	0.748	OWM85594.1
CDL15_Pgr029020	0.589333	0.966	1.824	0.755	0.587	0.962667	1.435	1.01367	0.726667	1.14767	0.993	OWM85597.1
CDL15_Pgr029021	1.31033	0	0	1.02667	0.966	0	0	0.635	0	0	0.422	OWM85598.1
CDL15_Pgr029023	0.577667	0.894	0.472	1.112	0.677667	0.653	0.897667	1.31967	1.56967	1.43033	1.22	OWM85600.1
CDL15_Pgr029027	0.733	0.877	1.084	1.34833	0.887333	1.06867	1.02367	1.361	0.714667	1.037	0.864667	OWM85604.1
CDL15_Pgr029028	0	0	0	1.33	0	0.914	0	0.512	0	0.877	0	OWM85605.1
CDL15_Pgr029033	0.556	1.187	0.976667	0.828667	0.701667	1.07467	1.71267	0.744333	0.725	1.15833	1.335	OWM85610.1
CDL15_Pgr029038	0	0	0	0	0	0	0	0	0	0	0	OWM85615.1
CDL15_Pgr029041	0.897667	1.30967	1.322	1.019	0.785333	1.00267	1.02333	0.995667	0.734333	1.06433	0.846	OWM85618.1
CDL15_Pgr029042	0.400333	0.734	1.63	0.593667	0.579333	1.76067	1.75967	0.988333	0.304333	1.256	0.993667	OWM85619.1
CDL15_Pgr029047	0.968	1.274	1.10867	0.987	0.823333	1.20133	0.907	1.15867	0.603	0.998667	0.970667	OWM85624.1
CDL15_Pgr029050	1.407	1.71267	1.354	1.07467	0.8365	0.653667	0.64	1.13333	0.415667	0.930667	0.786667	OWM85627.1
CDL15_Pgr029051	0	0	0	0	0	0	0	0	0	0	0	OWM85628.1
CDL15_Pgr029052	0	1.167	0	0	0	0	0.982	0.926	0	0	0	OWM85629.1
CDL15_Pgr029054	0.869	0.396	0.715	1.45933	1.189	0.806	0	1.099	0.995	0	0.874333	OWM85631.1
CDL15_Pgr029055	0.871	1.26	1.497	1.401	0.657	0.786	1.069	1.218	0.497	0.822333	0.921333	OWM85632.1
CDL15_Pgr029058	0	0	0	0	0	0	0	0	0	0	0	OWM85635.1
CDL15_Pgr029059	0	0	0	0	0	1.643	0	0.573	0	0.892	0	OWM85636.1
CDL15_Pgr029069	0	0	0	0	0	0	0	0	0	0	0	OWM85646.1
CDL15_Pgr029070	0	0	0	0	0	1.09067	0.727	0	0	0	0	OWM85647.1
CDL15_Pgr029076	0.740667	1.075	0.907333	0.518	0.813667	1.066	0.996667	0.882	1.376	1.748	0.876667	OWM85653.1
CDL15_Pgr029077	0.644	1.16667	0	1.827	0.815667	1.292	0.860333	1.07167	0.572	0.819	0.931667	OWM85654.1
CDL15_Pgr029079	0.7905	0.959	1.2725	0.793	0.938	0.827	1.269	0.695	0.976	0	1.252	OWM85656.1
CDL15_Pgr029080	0.891	1.25	0	1.39767	0.999667	0.525667	0	0.799	1.0195	0.368	1.41767	OWM85657.1
CDL15_Pgr029081	1.279	0	0	0	1.095	0	0	0	0.347	0	0	OWM85658.1
CDL15_Pgr029084	0.915667	1.295	0	1.004	1.268	0.851667	0.762	0.892	0	0.8335	1.281	OWM85661.1
CDL15_Pgr029088	0.886333	1.501	1.11267	0.571333	0.760333	1.29133	0.944333	0.743	0.926333	1.51033	0.753	OWM85665.1
CDL15_Pgr029089	1.01167	1.184	1.019	0.825667	1.002	1.009	0.941333	1.00767	0.991667	1.20367	0.804333	OWM85666.1
CDL15_Pgr029092	0.869	1.17367	0.584667	1.245	0.925667	1.12467	0.848	1.182	1.00533	1.22567	0.817	OWM85669.1
CDL15_Pgr029095	0.972667	1.13267	0.786	1.342	1.08633	1.19133	0.603667	0.767	0.929333	0.736667	1.45267	OWM85672.1
CDL15_Pgr029097	0	1.6495	0.321	1.65033	0	1.13067	0.8365	0.447	0	1.16333	0.266	OWM85674.1
CDL15_Pgr029102	1.173	0	0	0	0.983	0.843	0	0	1.002	0	0	OWM85679.1
CDL15_Pgr029111	1.10967	0.836667	0.994	0.935333	1.13633	0.768667	0.850333	0.933667	1.33567	0.977667	1.12267	OWM85688.1
CDL15_Pgr029112	0.868667	0.375	0	0.909	0.756667	0	0.877	1.606	1.133	0	1.07233	OWM85689.1
CDL15_Pgr029113	1.17767	0.852333	0.6475	1.28833	1.14133	0.945333	1.001	0.809333	0.8575	0.619333	1.49533	OWM85690.1
CDL15_Pgr029114	1.473	0.871333	0.605	1.37333	1.15767	0.706333	0.688667	1.32533	0.922667	0.900333	0.976333	OWM85691.1
CDL15_Pgr029115	0.711	0.541333	1.12533	0.938333	0.858333	0.769333	1.24367	1.12033	1.213	1.13933	1.34033	OWM85692.1
CDL15_Pgr029119	0	0	0	0	0	0	0	0	0	0	0	OWM85696.1
CDL15_Pgr029120	1.08	0.693	0	0	1.21	0.731	0.744	1.22	1.22333	1.0535	0.8925	OWM85697.1
CDL15_Pgr029121	1.145	1.23833	0.334333	0.973	1.11867	1.14067	0.595	0.985	1.12833	1.484	0.857667	OWM85698.1
CDL15_Pgr029126	1.03	0.743	0.585333	1.15033	1.10433	0.715667	0.793	1.618	1.18767	0.818	1.25467	OWM85703.1
CDL15_Pgr029128	0.84	1.08933	0.654333	0.987333	0.874667	1.329	1.05833	1.00433	0.727	1.3	1.13567	OWM85705.1
CDL15_Pgr029130	0.5945	0.503	1.641	1.10167	0	0.584	0.955667	0.971333	0.754	0	0.987	OWM85707.1
CDL15_Pgr029133	0	0	0	0	0	0	0	0	0	0	0	OWM85710.1
CDL15_Pgr029135	0.805667	1.19067	0.924333	0.918333	0.869667	1.17933	0.998667	1.00233	0.821667	1.31267	0.976667	OWM85712.1
CDL15_Pgr029136	0.983333	1.14833	1.28967	0.688	0.918667	1.11067	0.977	0.858667	0.913667	1.08433	1.02667	OWM85713.1
CDL15_Pgr029138	0.9455	0.303	0	1.123	0.856	0.491	0.337	1.95233	1.23667	0.452667	1.37767	OWM85715.1
CDL15_Pgr029147	1.088	0.947333	0.691333	1.713	1.14233	0.636667	0.891	1.39333	0.686667	0.850667	0.959333	OWM85724.1
CDL15_Pgr029155	1.26267	0.965333	0.411333	0.617667	1.47533	1.03767	0.645	0.930667	1.606	0.994	1.054	OWM85732.1
CDL15_Pgr029157	0.896	0.493	1.418	0.900667	0.860333	0.755667	2.32533	0.916	0.737667	0.782333	0.914	OWM85734.1
CDL15_Pgr029160	1.14267	0.2715	0.783	0.982667	0.356	1.134	0.6055	1.57	1.735	0.4865	0.903667	OWM85737.1
CDL15_Pgr029170	1.04533	1.5435	0.934667	1.387	1.292	0.681	0.991	1.02233	0.457667	0	0.826667	OWM82809.1
CDL15_Pgr029181	1.002	0.888333	1.31567	1.16533	1.04633	0.651333	0.882	1.098	1.11333	0.821	1.01633	OWM82820.1
CDL15_Pgr029187	0.594667	1.53733	1.10867	0.620333	0.744	1.71167	1.09767	0.712	0.778	1.23567	0.860667	OWM82826.1
CDL15_Pgr029195	1.37333	0.352	0.2	0.196667	2.17933	0.21	0.305333	1.48467	2.50333	0.453	0.335	OWM82834.1
CDL15_Pgr029202	0	0	0.898	0	0	0	0	1.5	0	0.602	0	OWM82841.1
CDL15_Pgr029218	0.998667	0.673333	0.617667	1.61567	0.912333	0.733667	0.785	1.272	1.18133	0.920333	1.29033	OWM82857.1

## Sheet: S1a
Supplementary Table S1a. Dataset, statistical analysis, and fold changes of identified genes
gene_id	gene_id_alias	gene_transcript_id	gene_type	gene_transcript_num	gene_start	gene_end	gene_chr	gene_strand	gene_len	gene_max_transcript_len	fpkm_double_petal_1	fpkm_double_petal_2	fpkm_double_petal_3	fpkm_double_stamen_1	fpkm_double_stamen_2	fpkm_double_stamen_3	fpkm_single_petal_1	fpkm_single_petal_2	fpkm_single_petal_3	fpkm_single_stamen_1	fpkm_single_stamen_2	fpkm_single_stamen_3	diffexp_log2fc_single_petal-vs-double_petal	diffexp_degseq_qvalue_single_petal-vs-double_petal	diffexp_pvalue_single_petal-vs-double_petal	diffexp_log2fc_single_stamen-vs-double_stamen	diffexp_degseq_qvalue_single_stamen-vs-double_stamen	diffexp_pvalue_single_stamen-vs-double_stamen	desc_tf	desc_prg	desc_kegg	desc_nr	desc_go	wgcna_modules
CDL15_Pgr017815	CDL15_Pgr017815	MTKT01004293.1_cds_OWM71932.1_19366	Known_gene	1	1144082	1144390	MTKT01004293.1	-	309	309	0	0	0	0	0	0	0	0	0	0	0	0	NA	NA	NA	NA	NA	NA	NA	NA	K12855//pre-mRNA-processing factor 6+ko03040//Spliceosome	OWM71932.1|5.5e-54|hypothetical protein CDL15_Pgr017815 [Punica granatum]	NA	NA
CDL15_Pgr000919	CDL15_Pgr000919	MTKT01001357.1_cds_OWM84479.1_7157	Known_gene	1	374782	376637	MTKT01001357.1	-	1856	1224	1.85	2.49	1.99	104.91	102.25	106	5.56	4.76	5.41	70.7	69.35	73.04	-1.30605	2.12391e-16	4.77302e-16	0.561751	1.12883e-71	3.85125e-72	NA	NA	K14411//RNA-binding protein Musashi+ko03015//mRNA surveillance pathway	OWM84479.1|2.5e-227|hypothetical protein CDL15_Pgr000919 [Punica granatum]	NA	NA
CDL15_Pgr016566	CDL15_Pgr016566	MTKT01003664.1_cds_OWM74672.1_17054	Known_gene	1	894	1178	MTKT01003664.1	-	285	285	NA	NA	NA	NA	NA	NA	NA	NA	NA	NA	NA	NA	NA	NA	NA	NA	NA	NA	NA	NA	NA	PKI41718.1|3.9e-46|hypothetical protein CRG98_037891, partial [Punica granatum]	NA	NA
CDL15_Pgr017272	CDL15_Pgr017272	MTKT01003402.1_cds_OWM75146.1_16636	Known_gene	1	663320	666016	MTKT01003402.1	-	2697	213	5.15	1.49	0	2.12	4.42	3.69	3.88	4.67	4.16	0.73	0	1.45	-0.851077	0.0406245	0.14845	2.26949	0.00271989	0.00462705	NA	NA	NA	OWM75146.1|6.7e-35|hypothetical protein CDL15_Pgr017272 [Punica granatum]	NA	NA
BGI_novel_G001638	BGI_novel_G001638	BGI_novel_T011957	Novel_gene	1	850043	853899	MTKT01003794.1	-	3857	2505	0.06	0.07	0	3.99	2.63	2.38	0.08	0.07	0.35	8.14	4.98	5.29	-2.0144	0.00109477	0.00351286	-1.02372	6.079e-27	4.04637e-27	NA	NA	NA	NA	NA	NA
CDL15_Pgr009633	CDL15_Pgr009633	BGI_novel_T010728,MTKT01003224.1_cds_OWM75988.1_15631	Known_gene	2	1983365	1985294	MTKT01003224.1	+	1930	1244	202.78	207.68	212.13	90.95	95.94	91.04	107.78	102.79	106.7	50.4	52.04	55.88	0.983468	0	0	0.818039	2.087e-124	4.50147e-125	NA	NA	K09338//homeobox-leucine zipper protein;K09338//homeobox-leucine zipper protein	PKI41292.1|4.2e-154|hypothetical protein CRG98_038313 [Punica granatum]	GO:0005634//nucleus;GO:0044424//intracellular part;GO:0005623//cell;GO:0043226//organelle;GO:0043231//intracellular membrane-bounded organelle;GO:0044464//cell part;GO:0005622//intracellular;GO:0043229//intracellular organelle;GO:0043227//membrane-bounded organelle;GO:0003677//DNA binding;GO:0140110//transcription regulator activity;GO:0005488//binding;GO:0003700//DNA binding transcription factor…	NA
BGI_novel_G002779	BGI_novel_G002779	BGI_novel_T020523	Novel_gene	1	4022159	4024515	MTKT01006319.1	-	2357	1935	10.58	9.14	11.33	20.29	20	19.64	18.82	19.25	19.75	10.69	11.03	9.25	-0.888569	8.64271e-49	1.28962e-48	0.956681	1.16196e-57	4.70402e-58	NA	NA	K00837//aromatic aminotransferase [EC:2.6.1.-]+ko00380//Tryptophan metabolism+ko01100//Metabolic pathways+ko00270//Cysteine and methionine metabolism;K02836//peptide chain release factor 2	NA	NA	NA
BGI_novel_G002943	BGI_novel_G002943	BGI_novel_T020755	Novel_gene	1	46	728	MTKT01016627.1	+	683	435	0	0	0	0	0	0	0	0	0	0	0	0.32	NA	NA	NA	NA	NA	NA	NA	NA	K12619//5'-3' exoribonuclease 2 [EC:3.1.13.-]+ko03018//RNA degradation+ko03008//Ribosome biogenesis in eukaryotes	NA	GO:0005634//nucleus;GO:0043226//organelle;GO:0044464//cell part;GO:0043227//membrane-bounded organelle;GO:0005623//cell;GO:0044424//intracellular part;GO:0043229//intracellular organelle;GO:0005622//intracellular;GO:0043231//intracellular membrane-bounded organelle;GO:0043169//cation binding;GO:0016787//hydrolase activity;GO:0046914//transition metal ion binding;GO:0004534//5'-3' exoribonuclease …	NA
BGI_novel_G000957	BGI_novel_G000957	BGI_novel_T006525	Novel_gene	1	3332725	3335483	MTKT01002011.1	-	2759	2625	0	0	0	0	0.45	0.09	0	0.3	0	0.12	0.14	0	-4.46593	0.000267524	0.000826674	1.082	0.0241772	0.0469898	NA	NA	K04392//Ras-related C3 botulinum toxin substrate 1+ko04145//Phagosome+ko04933//AGE-RAGE signaling pathway in diabetic complications	NA	NA	NA
CDL15_Pgr022272	CDL15_Pgr022272	MTKT01003937.1_cds_OWM74001.1_17749	Known_gene	1	626327	628690	MTKT01003937.1	-	2364	2241	0.1	0.26	0.22	1.19	1.18	1.01	0.76	0.55	0.96	0.75	0.49	0.49	-1.98036	2.82143e-09	7.33798e-09	0.967662	2.22063e-05	3.13692e-05	NA	NA	K01115//phospholipase D1/2 [EC:3.1.4.4]+ko04144//Endocytosis+ko01100//Metabolic pathways+ko01110//Biosynthesis of secondary metabolites+ko00564//Glycerophospholipid metabolism+ko00565//Ether lipid metabolism	OWM74001.1|0.0e+00|hypothetical protein CDL15_Pgr022272 [Punica granatum]	GO:0009056//catabolic process;GO:0044255//cellular lipid metabolic process;GO:0006807//nitrogen compound metabolic process;GO:0006650//glycerophospholipid metabolic process;GO:0044237//cellular metabolic process;GO:0071704//organic substance metabolic process;GO:0046486//glycerolipid metabolic process;GO:0008152//metabolic process;GO:0016042//lipid catabolic process;GO:0006644//phospholipid metab…	NA
CDL15_Pgr016279	CDL15_Pgr016279	MTKT01002495.1_cds_OWM78555.1_13375	Known_gene	1	1603146	1605247	MTKT01002495.1	+	2102	942	1.5	1.34	1.3	0.9	0.41	0.25	1.41	1.35	2.35	0.24	0.24	0.48	-0.284037	0.079842	0.302861	0.710061	0.0818837	0.176234	NA	NA	K10683//BRCA1-associated RING domain protein 1+ko03440//Homologous recombination;K03798//cell division protease FtsH [EC:3.4.24.-]	OWM78555.1|4.4e-179|hypothetical protein CDL15_Pgr016279 [Punica granatum]	GO:0046872//metal ion binding;GO:0046914//transition metal ion binding;GO:0008270//zinc ion binding;GO:0043167//ion binding;GO:0005488//binding;GO:0043169//cation binding;	NA
CDL15_Pgr019083	CDL15_Pgr019083	BGI_novel_T004329,BGI_novel_T004328,MTKT01001276.1_cds_OWM85459.1_6276	Known_gene	3	798820	800386	MTKT01001276.1	+	1567	1166	78.55	74.17	77.83	127.1	130.31	131.61	220.98	215.11	222.52	110.82	104.28	103.96	-1.50103	0	0	0.296261	6.30404e-21	4.84775e-21	NA	NA	NA	OWM85459.1|2.5e-32|hypothetical protein CDL15_Pgr019083 [Punica granatum]	NA	NA
CDL15_Pgr013788	CDL15_Pgr013788	MTKT01005554.1_cds_OWM66571.1_25569,BGI_novel_T017603	Known_gene	2	3837215	3838510	MTKT01005554.1	+	1296	803	0	0	0	0	0.2	0.1	0	0.82	0.32	0.39	0.2	0.49	-4.48043	0.000249936	0.000771001	-1.82737	0.016796	0.0318078	NA	NA	NA	OWM66571.1|6.0e-66|hypothetical protein CDL15_Pgr013788 [Punica granatum]	NA	NA
CDL15_Pgr027039	CDL15_Pgr027039	MTKT01000852.1_cds_OWM87104.1_4582	Known_gene	1	145459	145728	MTKT01000852.1	-	270	270	NA	NA	NA	NA	NA	NA	NA	NA	NA	NA	NA	NA	NA	NA	NA	NA	NA	NA	NA	NA	NA	PKI60814.1|4.2e-42|hypothetical protein CRG98_018803 [Punica granatum]	NA	NA
CDL15_Pgr019732	CDL15_Pgr019732	MTKT01002229.1_cds_OWM80452.1_11367,BGI_novel_T008007,BGI_novel_T008008	Known_gene	3	1840137	1863401	MTKT01002229.1	-	23265	14444	0.73	0.68	0.67	1.55	1.81	1.82	1.46	1.83	1.54	2.32	2.28	2.15	-1.07572	5.75848e-40	9.49292e-40	-0.382328	3.38112e-11	3.54956e-11	NA	NA	K06640//serine/threonine-protein kinase ATR [EC:2.7.11.1];K06640//serine/threonine-protein kinase ATR [EC:2.7.11.1];K06640//serine/threonine-protein kinase ATR [EC:2.7.11.1]	XP_018718534.1|0.0e+00|PREDICTED: serine/threonine-protein kinase ATR [Eucalyptus grandis]	GO:0016301//kinase activity;GO:1901265//nucleoside phosphate binding;GO:0036094//small molecule binding;GO:0016740//transferase activity;GO:0032555//purine ribonucleotide binding;GO:0003824//catalytic activity;GO:0000166//nucleotide binding;GO:0032553//ribonucleotide binding;GO:1901363//heterocyclic compound binding;GO:0004672//protein kinase activity;GO:0043168//anion binding;GO:0008144//drug bi…	NA
CDL15_Pgr002416	CDL15_Pgr002416	BGI_novel_T001945,MTKT01000790.1_cds_OWM88649.1_3026,BGI_novel_T001944	Known_gene	3	1005218	1022484	MTKT01000790.1	-	17267	2219	10.71	11.01	10.07	13.08	13.07	14.37	24.54	24.82	24.54	8.64	8.17	7.46	-1.21083	1.05599e-116	8.82028e-117	0.736756	1.48548e-29	9.34559e-30	NA	NA	K03327//multidrug resistance protein, MATE family;K03327//multidrug resistance protein, MATE family	OWM88649.1|1.8e-299|hypothetical protein CDL15_Pgr002416 [Punica granatum]	GO:0042221//response to chemical;GO:0009987//cellular process;GO:1901371//regulation of leaf morphogenesis;GO:0022603//regulation of anatomical structure morphogenesis;GO:0050793//regulation of developmental process;GO:0006996//organelle organization;GO:0055085//transmembrane transport;GO:0016043//cellular component organization;GO:2000024//regulation of leaf development;GO:0051239//regulation of…	NA
BGI_novel_G002960	BGI_novel_G002960	BGI_novel_T020772	Novel_gene	1	242	908	MTKT01016826.1	+	667	371	5.74	7.43	6.68	26.95	26.46	22.66	31.29	20.94	27.99	7.79	11.29	9.75	-1.96872	4.00566e-30	7.36123e-30	1.43043	1.29666e-19	1.03313e-19	NA	NA	NA	NA	NA	NA
BGI_novel_G002648	BGI_novel_G002648	BGI_novel_T020191	Novel_gene	1	302469	304153	MTKT01006319.1	.	1685	1685	0.65	0.26	0.55	1.19	0.91	1.46	0.69	1.01	0.45	0.93	1.05	0.88	-0.548249	0.0240062	0.0860204	0.317186	0.083075	0.179114	NA	NA	K00799//glutathione S-transferase [EC:2.5.1.18]+ko00480//Glutathione metabolism	NA	GO:0003824//catalytic activity;GO:0016740//transferase activity;	NA
CDL15_Pgr018873	CDL15_Pgr018873	MTKT01005815.1_cds_OWM64301.1_27650	Known_gene	1	1991144	1991434	MTKT01005815.1	+	291	291	0	0	0	0	0.42	0	0	0	0	0.41	0	0	NA	NA	NA	0.0470964	0.362937	0.981583	NA	NA	NA	OWM64301.1|9.2e-51|hypothetical protein CDL15_Pgr018873 [Punica granatum]	GO:0031224//intrinsic component of membrane;GO:0016021//integral component of membrane;GO:0016020//membrane;GO:0044425//membrane part;GO:0016887//ATPase activity;GO:0017111//nucleoside-triphosphatase activity;GO:0030554//adenyl nucleotide binding;GO:0000166//nucleotide binding;GO:0008144//drug binding;GO:1901363//heterocyclic compound binding;GO:0035639//purine ribonucleoside triphosphate binding…	NA
CDL15_Pgr011669	CDL15_Pgr011669	MTKT01002940.1_cds_OWM76944.1_14738	Known_gene	1	153875	154502	MTKT01002940.1	+	628	522	0	0	0	0.34	0	0.31	0	0	0	0	0	0	NA	NA	NA	NA	NA	NA	NA	NA	NA	OWM76944.1|3.2e-94|hypothetical protein CDL15_Pgr011669 [Punica granatum]	GO:0031224//intrinsic component of membrane;GO:0016021//integral component of membrane;GO:0044425//membrane part;GO:0016020//membrane;	NA
CDL15_Pgr013078	CDL15_Pgr013078	MTKT01004273.1_cds_OWM72610.1_19127	Known_gene	1	529116	530015	MTKT01004273.1	+	900	900	2.63	3.28	3	3.1	2.54	3.66	5.06	6.7	5.89	5.74	5.04	4.83	-0.970629	5.64976e-09	1.47734e-08	-0.740683	1.3152e-05	1.83057e-05	NA	NA	K03859//phosphatidylinositol glycan, class C+ko01100//Metabolic pathways+ko00563//Glycosylphosphatidylinositol (GPI)-anchor biosynthesis	OWM72610.1|2.8e-167|hypothetical protein CDL15_Pgr013078 [Punica granatum]	GO:1901564//organonitrogen compound metabolic process;GO:0008610//lipid biosynthetic process;GO:0006807//nitrogen compound metabolic process;GO:0042157//lipoprotein metabolic process;GO:0006497//protein lipidation;GO:0046467//membrane lipid biosynthetic process;GO:1901137//carbohydrate derivative biosynthetic process;GO:0006661//phosphatidylinositol biosynthetic process;GO:0008152//metabolic proc…	NA
CDL15_Pgr012850	CDL15_Pgr012850	MTKT01001932.1_cds_OWM83369.1_8310	Known_gene	1	1915905	1916267	MTKT01001932.1	-	363	237	NA	NA	NA	NA	NA	NA	NA	NA	NA	NA	NA	NA	NA	NA	NA	NA	NA	NA	NA	NA	NA	OWM83369.1|3.6e-37|hypothetical protein CDL15_Pgr012850 [Punica granatum]	NA	NA
CDL15_Pgr021764	CDL15_Pgr021764	MTKT01003240.1_cds_OWM75599.1_16188	Known_gene	1	1438656	1441499	MTKT01003240.1	+	2844	1341	626.24	618.45	640.45	93.62	98.93	96.54	205.24	180.12	190.85	46.01	48.33	50.04	1.71926	0	0	1.00713	1.13867e-198	1.54777e-199	NA	NA	K19747//BAHD acyltransferase [EC:2.3.1.-]	OWM75599.1|5.0e-261|hypothetical protein CDL15_Pgr021764 [Punica granatum]	GO:0016747//transferase activity, transferring acyl groups other than amino-acyl groups;GO:0003824//catalytic activity;GO:0016746//transferase activity, transferring acyl groups;GO:0016740//transferase activity;	NA
CDL15_Pgr022640	CDL15_Pgr022640	MTKT01000813.1_cds_OWM87528.1_4254	Known_gene	1	1904708	1908131	MTKT01000813.1	-	3424	1110	20.35	16.53	17.62	18.33	18.74	21.36	44.91	43.51	39.6	18.69	19.27	18.62	-1.22122	5.22672e-96	5.11161e-96	0.0522033	0.192129	0.456319	NA	NA	K05758//actin related protein 2/3 complex, subunit 2+ko04144//Endocytosis	OWM87528.1|8.5e-214|hypothetical protein CDL15_Pgr022640 [Punica granatum]	GO:0051258//protein polymerization;GO:0051128//regulation of cellular component organization;GO:0033043//regulation of organelle organization;GO:0032956//regulation of actin cytoskeleton organization;GO:0043254//regulation of protein complex assembly;GO:0051130//positive regulation of cellular component organization;GO:0016043//cellular component organization;GO:0090066//regulation of anatomical …	NA
CDL15_Pgr017578	CDL15_Pgr017578	BGI_novel_T016161,BGI_novel_T016160,BGI_novel_T016163,BGI_novel_T016162,MTKT01005369.1_cds_OWM68010.1_23746	Known_gene	5	860782	864157	MTKT01005369.1	-	3376	1762	0.69	0.44	0.5	3.91	4.69	4.46	7.61	7.35	7.49	4.03	3.19	3.37	-3.83157	6.19041e-94	6.14241e-94	0.399287	0.00132765	0.00218027	NA	NA	K14842//ribosome biogenesis protein NSA2;K14842//ribosome biogenesis protein NSA2;K14842//ribosome biogenesis protein NSA2;K14842//ribosome biogenesis protein NSA2;K14842//ribosome biogenesis protein NSA2	OWM68010.1|6.8e-58|hypothetical protein CDL15_Pgr017578 [Punica granatum]	NA	NA
CDL15_Pgr027885	CDL15_Pgr027885	MTKT01001287.1_cds_OWM85098.1_6826,BGI_novel_T004764	Known_gene	2	3130775	3133943	MTKT01001287.1	+	3169	2308	97.23	95.62	94.85	4.87	4.96	4.94	195.09	192.7	201.02	10.54	10.54	9.42	-1.02815	0	0	-1.04356	2.6859e-41	1.36628e-41	NA	NA	K19996//phosphatidylinositol transfer protein SFH5;K19996//phosphatidylinositol transfer protein SFH5	OWM85098.1|0.0e+00|hypothetical protein CDL15_Pgr027885 [Punica granatum]	NA	NA
CDL15_Pgr027032	CDL15_Pgr027032	MTKT01000852.1_cds_OWM87097.1_4575	Known_gene	1	1762	3231	MTKT01000852.1	-	1470	1470	0	0	0	0	0.05	0.05	0.05	0.05	0	0.05	0.05	0	NA	NA	NA	0.0470964	0.362937	0.973956	NA	NA	K13496//UDP-glucosyl transferase 73C [EC:2.4.1.-];K22771//flavonol-3-O-L-rhamnoside-7-O-glucosyltransferase [EC:2.4.1.-]+ko00944//Flavone and flavonol biosynthesis	OWM87097.1|2.4e-288|hypothetical protein CDL15_Pgr027032 [Punica granatum]	GO:0003824//catalytic activity;GO:0016757//transferase activity, transferring glycosyl groups;GO:0016740//transferase activity;GO:0016758//transferase activity, transferring hexosyl groups;	NA
CDL15_Pgr006848	CDL15_Pgr006848	MTKT01002214.1_cds_OWM80817.1_10010,BGI_novel_T006917	Known_gene	2	2098052	2100665	MTKT01002214.1	+	2614	2505	153	148.65	158.41	494.97	495.16	520.11	354.59	290.42	352.29	285.11	285.88	285.89	-1.20458	0	0	0.705413	0	0	NA	NA	K04733//interleukin-1 receptor-associated kinase 4 [EC:2.7.11.1];K04733//interleukin-1 receptor-associated kinase 4 [EC:2.7.11.1]	OWM80817.1|3.4e-153|hypothetical protein CDL15_Pgr006848 [Punica granatum]	NA	NA
CDL15_Pgr020466	CDL15_Pgr020466	MTKT01005809.1_cds_OWM64499.1_27245	Known_gene	1	1051423	1051671	MTKT01005809.1	-	249	249	0	0	0	0.53	0	0	0	0	0	0.54	0	0	NA	NA	NA	0.0470964	0.362937	0.981583	NA	NA	NA	OWM64499.1|3.1e-39|hypothetical protein CDL15_Pgr020466 [Punica granatum]	GO:0044425//membrane part;GO:0031224//intrinsic component of membrane;GO:0016021//integral component of membrane;GO:0016020//membrane;	NA
BGI_novel_G002622	BGI_novel_G002622	BGI_novel_T020006	Novel_gene	1	2353605	2356572	MTKT01006103.1	+	2968	1703	0.8	0.98	0.73	4.29	2.78	3.6	3.15	4.63	3.65	3.8	2.83	4.21	-2.18005	5.26437e-33	9.38566e-33	-0.0157143	0.344303	0.902075	NA	NA	NA	NA	GO:1904666//regulation of ubiquitin protein ligase activity;GO:0009892//negative regulation of metabolic process;GO:0031396//regulation of protein ubiquitination;GO:0051248//negative regulation of protein metabolic process;GO:0051172//negative regulation of nitrogen compound metabolic process;GO:0031397//negative regulation of protein ubiquitination;GO:0031323//regulation of cellular metabolic pr…	NA
CDL15_Pgr015804	CDL15_Pgr015804	MTKT01001080.1_cds_OWM86768.1_4890,BGI_novel_T003294	Known_gene	2	2237639	2249647	MTKT01001080.1	+	12009	8577	6.46	5.61	5.61	14.16	14.29	14.2	16.23	18.3	17.01	16.75	16.61	15.8	-1.54358	0	0	-0.208577	6.28238e-15	5.79005e-15	NA	NA	K08852//serine/threonine-protein kinase/endoribonuclease IRE1 [EC:2.7.11.1 3.1.26.-]+ko04141//Protein processing in endoplasmic reticulum;K08852//serine/threonine-protein kinase/endoribonuclease IRE1 [EC:2.7.11.1 3.1.26.-]+ko04141//Protein processing in endoplasmic reticulum	OWM86768.1|0.0e+00|hypothetical protein CDL15_Pgr015804 [Punica granatum]	GO:0009987//cellular process;GO:0007154//cell communication;GO:0065007//biological regulation;GO:0050789//regulation of biological process;GO:0050896//response to stimulus;GO:0051716//cellular response to stimulus;GO:0050794//regulation of cellular process;GO:0023052//signaling;GO:0007165//signal transduction;GO:0032559//adenyl ribonucleotide binding;GO:0000166//nucleotide binding;GO:1901265//nuc…	NA
CDL15_Pgr017190	CDL15_Pgr017190	MTKT01005569.1_cds_OWM65693.1_26146	Known_gene	1	1527977	1531227	MTKT01005569.1	-	3251	1491	0.49	0.55	0.44	2.97	2.62	2.62	2.4	2.86	2.32	2.03	1.87	2.72	-2.35252	1.49738e-21	3.0906e-21	0.313611	0.0297219	0.0586027	GRF	NA	K22382//WD repeat-containing protein 26;K15601//lysine-specific demethylase 3 [EC:1.14.11.-]	OWM65693.1|2.6e-290|hypothetical protein CDL15_Pgr017190 [Punica granatum]	GO:0044260//cellular macromolecule metabolic process;GO:0006355//regulation of transcription, DNA-templated;GO:1903506//regulation of nucleic acid-templated transcription;GO:0043170//macromolecule metabolic process;GO:0051171//regulation of nitrogen compound metabolic process;GO:0019222//regulation of metabolic process;GO:0034641//cellular nitrogen compound metabolic process;GO:0044249//cellular …	NA
CDL15_Pgr018719	CDL15_Pgr018719	MTKT01005815.1_cds_OWM64148.1_27496	Known_gene	1	434773	435312	MTKT01005815.1	-	540	540	0	0	0	0	0.17	0.5	0	0	0	0	0.16	0	NA	NA	NA	2.0471	0.0734163	0.155889	NA	NA	NA	OWM64148.1|1.6e-96|hypothetical protein CDL15_Pgr018719 [Punica granatum]	NA	NA
CDL15_Pgr023381	CDL15_Pgr023381	MTKT01000420.1_cds_OWM91048.1_671	Known_gene	1	706183	707987	MTKT01000420.1	+	1805	813	0	0	0	0	0	0.2	0	0	0	0	0	0	NA	NA	NA	NA	NA	NA	NA	NA	NA	OWM91048.1|1.7e-150|hypothetical protein CDL15_Pgr023381 [Punica granatum]	GO:0051049//regulation of transport;GO:0065007//biological regulation;GO:0043269//regulation of ion transport;GO:0010155//regulation of proton transport;GO:0032879//regulation of localization;GO:0034762//regulation of transmembrane transport;GO:0050789//regulation of biological process;GO:1904062//regulation of cation transmembrane transport;GO:0034765//regulation of ion transmembrane transport;G…	NA
CDL15_Pgr026558	CDL15_Pgr026558	MTKT01003950.1_cds_OWM73459.1_18005	Known_gene	1	591266	592721	MTKT01003950.1	-	1456	780	0	0	0.21	0.79	1.03	0.45	0.92	0.58	0.46	0.45	0.17	0	-3.2152	3.18262e-05	9.40896e-05	1.89668	0.000996634	0.00161438	NA	Leucine-rich repeat protein kinase family protein (best arabidopsis hit)	K04733//interleukin-1 receptor-associated kinase 4 [EC:2.7.11.1]	OWM69931.1|3.3e-95|hypothetical protein CDL15_Pgr025780 [Punica granatum]	GO:0016020//membrane;GO:0016021//integral component of membrane;GO:0031224//intrinsic component of membrane;GO:0044425//membrane part;GO:0035639//purine ribonucleoside triphosphate binding;GO:0032553//ribonucleotide binding;GO:0005524//ATP binding;GO:0030554//adenyl nucleotide binding;GO:0016773//phosphotransferase activity, alcohol group as acceptor;GO:0043167//ion binding;GO:0005488//binding;GO…	NA
CDL15_Pgr009414	CDL15_Pgr009414	BGI_novel_T010568,MTKT01003224.1_cds_OWM75770.1_15412	Known_gene	2	82021	86927	MTKT01003224.1	-	4907	1398	1.36	1.82	1.92	12.59	14.83	15.3	8.96	10.19	10.09	3.42	4.7	3.59	-2.60863	1.77381e-80	1.9539e-80	1.89026	7.06953e-78	2.27552e-78	NA	NA	K10684//ubiquitin-like 1-activating enzyme E1 A [EC:6.2.1.45]+ko04120//Ubiquitin mediated proteolysis;K10684//ubiquitin-like 1-activating enzyme E1 A [EC:6.2.1.45]+ko04120//Ubiquitin mediated proteolysis	OWM75770.1|1.5e-182|hypothetical protein CDL15_Pgr009414 [Punica granatum]	GO:0044238//primary metabolic process;GO:0032446//protein modification by small protein conjugation;GO:0044267//cellular protein metabolic process;GO:0071704//organic substance metabolic process;GO:0044260//cellular macromolecule metabolic process;GO:0018205//peptidyl-lysine modification;GO:0006464//cellular protein modification process;GO:0018193//peptidyl-amino acid modification;GO:0043170//mac…	NA
CDL15_Pgr017558	CDL15_Pgr017558	MTKT01005369.1_cds_OWM67990.1_23726	Known_gene	1	577248	577541	MTKT01005369.1	+	294	294	NA	NA	NA	NA	NA	NA	NA	NA	NA	NA	NA	NA	NA	NA	NA	NA	NA	NA	NA	NA	NA	OWM67990.1|2.4e-51|hypothetical protein CDL15_Pgr017558 [Punica granatum]	NA	NA
CDL15_Pgr010225	CDL15_Pgr010225	BGI_novel_T003051,MTKT01000826.1_cds_OWM87193.1_4514,BGI_novel_T003052,BGI_novel_T003053	Known_gene	4	675369	676922	MTKT01000826.1	-	1554	989	18.78	18.03	16.93	11.73	12.91	12.18	29.58	26.76	28.04	8	7.05	6.45	-0.651593	5.47267e-17	1.21849e-16	0.771827	1.34634e-10	1.45131e-10	NA	NA	NA	PKI70529.1|1.5e-137|hypothetical protein CRG98_009034 [Punica granatum]	GO:0050794//regulation of cellular process;GO:0019219//regulation of nucleobase-containing compound metabolic process;GO:0007154//cell communication;GO:0051252//regulation of RNA metabolic process;GO:2000112//regulation of cellular macromolecule biosynthetic process;GO:0009733//response to auxin;GO:0080090//regulation of primary metabolic process;GO:0010468//regulation of gene expression;GO:00602…	NA
BGI_novel_G002942	BGI_novel_G002942	BGI_novel_T020754	Novel_gene	1	51	751	MTKT01016606.1	-	701	494	0.34	0	0	0	0	0.72	0	0.31	0	0.35	0	0.27	0.154848	0.224851	0.92067	0.199948	0.327891	0.852785	NA	NA	K03163//DNA topoisomerase I [EC:5.99.1.2]	NA	GO:0006139//nucleobase-containing compound metabolic process;GO:0006996//organelle organization;GO:0016043//cellular component organization;GO:0006259//DNA metabolic process;GO:0090304//nucleic acid metabolic process;GO:1901360//organic cyclic compound metabolic process;GO:0006725//cellular aromatic compound metabolic process;GO:0051276//chromosome organization;GO:0071840//cellular component orga…	NA
CDL15_Pgr015945	CDL15_Pgr015945	MTKT01001080.1_cds_OWM86909.1_5031,BGI_novel_T003446,BGI_novel_T003447	Known_gene	3	3706493	3715929	MTKT01001080.1	-	9437	1985	39.35	42.53	40.37	135.83	132.16	139.35	94.19	101.29	95.5	112.68	116.18	116.33	-1.24467	0	0	0.242461	7.26589e-34	4.20864e-34	NA	NA	K00967//ethanolamine-phosphate cytidylyltransferase [EC:2.7.7.14]+ko00440//Phosphonate and phosphinate metabolism+ko01100//Metabolic pathways+ko00564//Glycerophospholipid metabolism;K00967//ethanolamine-phosphate cytidylyltransferase [EC:2.7.7.14]+ko00440//Phosphonate and phosphinate metabolism+ko01100//Metabolic pathways+ko00564//Glycerophospholipid metabolism;K00967//ethanolamine-phosphate cyti…	OWM86909.1|1.0e-247|hypothetical protein CDL15_Pgr015945 [Punica granatum]	GO:0008152//metabolic process;GO:0009058//biosynthetic process;GO:0016020//membrane;GO:0031224//intrinsic component of membrane;GO:0044425//membrane part;GO:0016021//integral component of membrane;GO:0016740//transferase activity;GO:0016772//transferase activity, transferring phosphorus-containing groups;GO:0016779//nucleotidyltransferase activity;GO:0003824//catalytic activity;	NA
CDL15_Pgr026908	CDL15_Pgr026908	MTKT01000012.1_cds_OWM91663.1_2	Known_gene	1	571	1128	MTKT01000012.1	-	558	558	0	0	0	0	0	0	0	0	0	0	0	0	NA	NA	NA	NA	NA	NA	NA	NA	NA	OWM91663.1|2.8e-104|hypothetical protein CDL15_Pgr026908 [Punica granatum]	NA	NA
CDL15_Pgr024321	CDL15_Pgr024321	MTKT01000666.1_cds_OWM89573.1_2105	Known_gene	1	2162256	2162465	MTKT01000666.1	-	210	210	0	0	0	0	0	0	0	0	0	0.75	0	0	NA	NA	NA	NA	NA	NA	NA	NA	K15047//heterogeneous nuclear ribonucleoprotein U-like protein 1	OWM89573.1|8.7e-35|hypothetical protein CDL15_Pgr024321 [Punica granatum]	NA	NA
CDL15_Pgr025696	CDL15_Pgr025696	BGI_novel_T014683,MTKT01004810.1_cds_OWM69847.1_21642,BGI_novel_T014682,BGI_novel_T014684	Known_gene	4	1659537	1661912	MTKT01004810.1	+	2376	1375	3.51	2.82	4.42	22	21.06	25.49	27.2	30.13	27.34	9.33	9.93	10.4	-3.36369	2.25199e-261	8.49827e-262	1.19257	8.20286e-58	3.31275e-58	NA	NA	K05766//protein phosphatase slingshot [EC:3.1.3.16 3.1.3.48];K14165//atypical dual specificity phosphatase [EC:3.1.3.16 3.1.3.48];K05766//protein phosphatase slingshot [EC:3.1.3.16 3.1.3.48];K14165//atypical dual specificity phosphatase [EC:3.1.3.16 3.1.3.48];K14165//atypical dual specificity phosphatase [EC:3.1.3.16 3.1.3.48];K05766//protein phosphatase slingshot [EC:3.1.3.16 3.1.3.48]	OWM69847.1|1.3e-92|hypothetical protein CDL15_Pgr025696 [Punica granatum]	GO:0140096//catalytic activity, acting on a protein;GO:0016787//hydrolase activity;GO:0003824//catalytic activity;GO:0004721//phosphoprotein phosphatase activity;GO:0016788//hydrolase activity, acting on ester bonds;GO:0008138//protein tyrosine/serine/threonine phosphatase activity;GO:0042578//phosphoric ester hydrolase activity;GO:0016791//phosphatase activity;	NA
BGI_novel_G000632	BGI_novel_G000632	BGI_novel_T004336	Novel_gene	1	814159	818870	MTKT01001276.1	-	4712	4712	3.34	3.96	3.5	3.91	4.07	3.73	5.66	4.85	6.15	2.67	2.12	2.06	-0.622259	1.5482e-20	3.24631e-20	0.778081	2.78582e-21	2.12549e-21	NA	NA	K17479//glutaredoxin domain-containing cysteine-rich protein 1	NA	GO:0019725//cellular homeostasis;GO:0050794//regulation of cellular process;GO:0042592//homeostatic process;GO:0009987//cellular process;GO:0065008//regulation of biological quality;GO:0065007//biological regulation;GO:0045454//cell redox homeostasis;GO:0050789//regulation of biological process;GO:0005623//cell;GO:0009055//electron transfer activity;GO:0015035//protein disulfide oxidoreductase ac…	NA
BGI_novel_G000336	BGI_novel_G000336	BGI_novel_T002040	Novel_gene	1	1816784	1825925	MTKT01000790.1	-	9142	3055	0	0	0	0	0	0	0	0	0.47	0	0	0	-5.3357	1.21545e-06	3.40472e-06	NA	NA	NA	NA	NA	K08741//DNA mismatch repair protein MSH5	NA	NA	NA
CDL15_Pgr027229	CDL15_Pgr027229	MTKT01005688.1_cds_OWM65118.1_26635	Known_gene	1	6546	7361	MTKT01005688.1	+	816	816	NA	NA	NA	NA	NA	NA	NA	NA	NA	NA	NA	NA	NA	NA	NA	NA	NA	NA	NA	NA	NA	OWM65118.1|3.1e-157|hypothetical protein CDL15_Pgr027229 [Punica granatum]	NA	NA
CDL15_Pgr019395	CDL15_Pgr019395	MTKT01000805.1_cds_OWM87811.1_3844,BGI_novel_T002533	Known_gene	2	492419	500999	MTKT01000805.1	+	8581	2938	16.23	15.31	15.34	9.21	9.79	9.76	14.6	15.48	13.07	13.82	14.69	13.51	0.145734	0.00132589	0.00427554	-0.521187	3.3186e-19	2.67556e-19	NA	NA	NA	OWM87811.1|0.0e+00|hypothetical protein CDL15_Pgr019395 [Punica granatum]	GO:0009987//cellular process;GO:0007030//Golgi organization;GO:0071840//cellular component organization or biogenesis;GO:0010256//endomembrane system organization;GO:0006996//organelle organization;GO:0016043//cellular component organization;GO:0012505//endomembrane system;GO:0043229//intracellular organelle;GO:0043231//intracellular membrane-bounded organelle;GO:0005623//cell;GO:0043227//membran…	NA
CDL15_Pgr026718	CDL15_Pgr026718	MTKT01003950.1_cds_OWM73619.1_18165	Known_gene	1	1795040	1795624	MTKT01003950.1	-	585	585	0.15	0	0.58	0.15	0.59	0.6	1.64	1.22	1.26	1.17	0.58	1.88	-2.45396	1.41858e-05	4.13426e-05	-1.42683	0.00390529	0.00675501	NA	NA	NA	OWM73619.1|4.0e-106|hypothetical protein CDL15_Pgr026718 [Punica granatum]	GO:0031224//intrinsic component of membrane;GO:0016021//integral component of membrane;GO:0016020//membrane;GO:0044425//membrane part;	NA
CDL15_Pgr011019	CDL15_Pgr011019	MTKT01001090.1_cds_OWM86195.1_5500	Known_gene	1	1427947	1428393	MTKT01001090.1	+	447	447	0	0	0	0	0	0	0	0	0	0	0	0	NA	NA	NA	NA	NA	NA	NA	NA	NA	OWM86195.1|2.1e-83|hypothetical protein CDL15_Pgr011019 [Punica granatum]	NA	NA
CDL15_Pgr005071	CDL15_Pgr005071	MTKT01000550.1_cds_OWM90284.1_1395	Known_gene	1	43691	43978	MTKT01000550.1	-	288	288	NA	NA	NA	NA	NA	NA	NA	NA	NA	NA	NA	NA	NA	NA	NA	NA	NA	NA	NA	NA	NA	OWM90284.1|1.2e-50|hypothetical protein CDL15_Pgr005071 [Punica granatum]	NA	NA
BGI_novel_G002851	BGI_novel_G002851	BGI_novel_T020663	Novel_gene	1	1	211	MTKT01010518.1	.	211	211	0.75	0	0	0	0	0	0	0	0	0	0	0	NA	NA	NA	NA	NA	NA	NA	NA	NA	NA	GO:0009059//macromolecule biosynthetic process;GO:0019538//protein metabolic process;GO:0043412//macromolecule modification;GO:0009987//cellular process;GO:0044249//cellular biosynthetic process;GO:0006807//nitrogen compound metabolic process;GO:0009101//glycoprotein biosynthetic process;GO:0009100//glycoprotein metabolic process;GO:0044267//cellular protein metabolic process;GO:0044238//primary …	NA
CDL15_Pgr013546	CDL15_Pgr013546	MTKT01005554.1_cds_OWM66329.1_25327	Known_gene	1	1777105	1782621	MTKT01005554.1	-	5517	1959	12.13	11.69	10.53	39.37	39.58	38.73	24.77	25.26	24.73	24.98	22.92	22.38	-1.11622	2.96896e-91	3.01071e-91	0.747987	7.4658e-75	2.47648e-75	NA	NA	K16670//homeobox protein Meis2;K15613//homeobox protein Meis1	OWM66329.1|0.0e+00|hypothetical protein CDL15_Pgr013546 [Punica granatum]	GO:0051252//regulation of RNA metabolic process;GO:0065007//biological regulation;GO:0060255//regulation of macromolecule metabolic process;GO:1903506//regulation of nucleic acid-templated transcription;GO:0051171//regulation of nitrogen compound metabolic process;GO:0010556//regulation of macromolecule biosynthetic process;GO:0031326//regulation of cellular biosynthetic process;GO:2000112//regul…	NA
BGI_novel_G002029	BGI_novel_G002029	BGI_novel_T015457	Novel_gene	1	2002342	2006126	MTKT01004939.1	+	3785	3156	0.28	0.38	0.56	0.86	0.55	0.62	2.05	1.99	0.91	1.01	0.77	0.86	-2.02629	8.28634e-26	1.61063e-25	-0.367862	0.032127	0.0635817	NA	NA	K02986//small subunit ribosomal protein S4+ko03010//Ribosome	NA	GO:0140103//catalytic activity, acting on a glycoprotein;GO:0016787//hydrolase activity;GO:0033926//glycopeptide alpha-N-acetylgalactosaminidase activity;GO:0003824//catalytic activity;GO:0004553//hydrolase activity, hydrolyzing O-glycosyl compounds;GO:0016798//hydrolase activity, acting on glycosyl bonds;GO:0140096//catalytic activity, acting on a protein;	NA
CDL15_Pgr010120	CDL15_Pgr010120	MTKT01005981.1_cds_OWM63472.1_28286	Known_gene	1	1843	2055	MTKT01005981.1	-	213	213	NA	NA	NA	NA	NA	NA	NA	NA	NA	NA	NA	NA	NA	NA	NA	NA	NA	NA	NA	NA	NA	OWM63472.1|1.8e-32|hypothetical protein CDL15_Pgr010120 [Punica granatum]	NA	NA
CDL15_Pgr008255	CDL15_Pgr008255	BGI_novel_T019797,MTKT01005898.1_cds_OWM63712.1_28172	Known_gene	2	1007961	1010476	MTKT01005898.1	+	2516	1832	67.39	65.92	66.06	17.22	18.87	14.46	4.57	4.67	1.99	84.18	83.46	76.88	4.07945	0	0	-2.24701	0	0	NA	NA	K03100//signal peptidase I [EC:3.4.21.89]+ko03060//Protein export;K03100//signal peptidase I [EC:3.4.21.89]+ko03060//Protein export	OWM63712.1|1.1e-252|hypothetical protein CDL15_Pgr008255 [Punica granatum]	GO:0005515//protein binding;GO:0005488//binding;GO:0046983//protein dimerization activity;	NA
CDL15_Pgr011436	CDL15_Pgr011436	MTKT01004486.1_cds_OWM71308.1_20648	Known_gene	1	2398328	2401232	MTKT01004486.1	+	2905	420	13.85	13.54	14	23.12	26.97	25.41	19.45	25.31	22.97	22.86	25.17	24.64	-0.667139	4.13409e-07	1.14043e-06	0.078706	0.204929	0.490472	NA	NA	K09510//DnaJ homolog subfamily B member 4	OWM71308.1|8.8e-79|hypothetical protein CDL15_Pgr011436 [Punica granatum]	NA	NA
CDL15_Pgr024981	CDL15_Pgr024981	MTKT01004939.1_cds_OWM68794.1_22528	Known_gene	1	761315	763212	MTKT01004939.1	+	1898	1752	0	0.17	0	0.08	0.21	0.13	0.04	0	0	0.49	0.68	0.56	1.979	0.0461327	0.17014	-2.05724	3.27109e-06	4.39247e-06	GRAS	NA	K14494//DELLA protein+ko04075//Plant hormone signal transduction	OWM68794.1|0.0e+00|hypothetical protein CDL15_Pgr024981 [Punica granatum]	NA	NA
CDL15_Pgr019650	CDL15_Pgr019650	MTKT01002229.1_cds_OWM80370.1_11285	Known_gene	1	1167502	1169443	MTKT01002229.1	-	1942	1284	10.38	10.02	10.27	18.6	19.51	16.94	3.88	3.62	3.6	7.93	7.32	7.22	1.4765	6.7438e-38	1.13826e-37	1.30038	1.38794e-55	5.78264e-56	NA	NA	K00423//L-ascorbate oxidase [EC:1.10.3.3]+ko01100//Metabolic pathways+ko00053//Ascorbate and aldarate metabolism	OWM80370.1|3.6e-248|hypothetical protein CDL15_Pgr019650 [Punica granatum]	NA	NA
CDL15_Pgr013997	CDL15_Pgr013997	MTKT01004864.1_cds_OWM69536.1_22235	Known_gene	1	1069956	1073626	MTKT01004864.1	-	3671	1899	305.03	319.01	308.84	55.68	56.33	58.76	99.06	92.81	95.07	116.73	116.14	112.34	1.70698	0	0	-1.0118	0	0	NA	NA	K00058//D-3-phosphoglycerate dehydrogenase / 2-oxoglutarate reductase [EC:1.1.1.95 1.1.1.399]+ko01230//Biosynthesis of amino acids+ko01100//Metabolic pathways+ko00260//Glycine, serine and threonine metabolism+ko01200//Carbon metabolism	XP_018810128.1|5.6e-282|PREDICTED: D-3-phosphoglycerate dehydrogenase 2, chloroplastic-like [Juglans regia]	GO:1901607//alpha-amino acid biosynthetic process;GO:1901605//alpha-amino acid metabolic process;GO:0009987//cellular process;GO:0006520//cellular amino acid metabolic process;GO:0006563//L-serine metabolic process;GO:0008652//cellular amino acid biosynthetic process;GO:1901564//organonitrogen compound metabolic process;GO:0044283//small molecule biosynthetic process;GO:0044238//primary metabolic…	NA
CDL15_Pgr000952	CDL15_Pgr000952	MTKT01001357.1_cds_OWM84512.1_7190	Known_gene	1	694636	695016	MTKT01001357.1	-	381	381	0	0	0	0	0	0	0.55	0.28	0.29	1.07	0.27	0.79	NA	NA	NA	-3.9529	0.00356609	0.00614155	NA	NA	K22378//E3 ubiquitin-protein ligase RNF181 [EC:2.3.2.27];K11982//E3 ubiquitin-protein ligase RNF115/126 [EC:2.3.2.27]	OWM84512.1|8.0e-71|hypothetical protein CDL15_Pgr000952 [Punica granatum]	GO:0003824//catalytic activity;GO:0016874//ligase activity;	NA
CDL15_Pgr025460	CDL15_Pgr025460	MTKT01004939.1_cds_OWM69273.1_23007,BGI_novel_T015731	Known_gene	2	3880674	3883864	MTKT01004939.1	+	3191	2142	29.32	29.69	30.09	14.09	13.27	13.05	11.68	12.52	12.8	25.77	26.73	25.47	1.27504	4.60826e-147	3.12477e-147	-0.943926	7.7794e-81	2.42657e-81	NA	NA	K13071//pheophorbide a oxygenase [EC:1.14.15.17]+ko00860//Porphyrin and chlorophyll metabolism+ko01110//Biosynthesis of secondary metabolites;K13071//pheophorbide a oxygenase [EC:1.14.15.17]+ko00860//Porphyrin and chlorophyll metabolism+ko01110//Biosynthesis of secondary metabolites	OWM69273.1|0.0e+00|hypothetical protein CDL15_Pgr025460 [Punica granatum]	GO:0016021//integral component of membrane;GO:0031224//intrinsic component of membrane;GO:0016020//membrane;GO:0044425//membrane part;GO:0016491//oxidoreductase activity;GO:0048037//cofactor binding;GO:0004497//monooxygenase activity;GO:0051537//2 iron, 2 sulfur cluster binding;GO:0003824//catalytic activity;GO:0005488//binding;GO:0051536//iron-sulfur cluster binding;GO:0051540//metal cluster bin…	NA
CDL15_Pgr026202	CDL15_Pgr026202	MTKT01006318.1_cds_OWM63028.1_28725	Known_gene	1	343428	343736	MTKT01006318.1	-	309	309	NA	NA	NA	NA	NA	NA	NA	NA	NA	NA	NA	NA	NA	NA	NA	NA	NA	NA	NA	NA	NA	OWM63028.1|1.1e-54|hypothetical protein CDL15_Pgr026202 [Punica granatum]	NA	NA
CDL15_Pgr022876	CDL15_Pgr022876	MTKT01002440.1_cds_OWM79464.1_11929	Known_gene	1	584401	585030	MTKT01002440.1	+	630	630	19.9	20.81	20.26	5.44	5.27	3.3	12.2	12.5	12.61	5.44	6.49	5.38	0.733087	8.28797e-12	2.03692e-11	-0.285887	0.0624202	0.13004	NA	NA	K01051//pectinesterase [EC:3.1.1.11]+ko00040//Pentose and glucuronate interconversions+ko01100//Metabolic pathways	OWM79464.1|6.1e-108|hypothetical protein CDL15_Pgr022876 [Punica granatum]	GO:0030234//enzyme regulator activity;GO:0004857//enzyme inhibitor activity;GO:0098772//molecular function regulator;	NA
CDL15_Pgr005697	CDL15_Pgr005697	MTKT01004399.1_cds_OWM71510.1_20087	Known_gene	1	897960	902580	MTKT01004399.1	-	4621	1827	11.65	12.21	12.48	17.76	15.86	16.65	29.61	31.54	31.63	22.41	21.44	21.52	-1.3445	1.76482e-139	1.26217e-139	-0.374185	2.11753e-12	2.12804e-12	NA	NA	K14843//pescadillo	OWM71510.1|0.0e+00|hypothetical protein CDL15_Pgr005697 [Punica granatum]	GO:0031323//regulation of cellular metabolic process;GO:0090304//nucleic acid metabolic process;GO:0044238//primary metabolic process;GO:2000232//regulation of rRNA processing;GO:0042254//ribosome biogenesis;GO:0019222//regulation of metabolic process;GO:0006364//rRNA processing;GO:0090069//regulation of ribosome biogenesis;GO:0071840//cellular component organization or biogenesis;GO:0080090//reg…	NA
BGI_novel_G002805	BGI_novel_G002805	BGI_novel_T020573	Novel_gene	1	4669713	4673494	MTKT01006319.1	-	3782	1703	16.52	16.45	17.86	36.7	39.73	38.06	30.6	30.51	27.13	48.62	48.78	50.03	-0.788877	9.09991e-53	1.30608e-52	-0.360747	1.30322e-22	9.61163e-23	NA	NA	K00869//mevalonate kinase [EC:2.7.1.36]+ko04146//Peroxisome+ko00900//Terpenoid backbone biosynthesis+ko01100//Metabolic pathways+ko01110//Biosynthesis of secondary metabolites	NA	GO:1901362//organic cyclic compound biosynthetic process;GO:0043603//cellular amide metabolic process;GO:0044249//cellular biosynthetic process;GO:0006629//lipid metabolic process;GO:0044281//small molecule metabolic process;GO:0008299//isoprenoid biosynthetic process;GO:1901576//organic substance biosynthetic process;GO:0044255//cellular lipid metabolic process;GO:0008202//steroid metabolic proc…	NA
CDL15_Pgr019542	CDL15_Pgr019542	BGI_novel_T007887,BGI_novel_T007888,MTKT01002229.1_cds_OWM80262.1_11177,BGI_novel_T007886	Known_gene	4	108402	203769	MTKT01002229.1	+	95368	4705	3.94	4.4	4.11	11.56	12.09	12.62	11.12	13.04	11.81	11.19	10.54	10.75	-1.51799	1.50997e-160	9.48457e-161	0.152542	0.000303898	0.000468323	NA	NA	K08852//serine/threonine-protein kinase/endoribonuclease IRE1 [EC:2.7.11.1 3.1.26.-]+ko04141//Protein processing in endoplasmic reticulum;K19613//leucine-rich repeat protein SHOC2;K08852//serine/threonine-protein kinase/endoribonuclease IRE1 [EC:2.7.11.1 3.1.26.-]+ko04141//Protein processing in endoplasmic reticulum;K19613//leucine-rich repeat protein SHOC2;K08852//serine/threonine-protein kinase…	OWM80262.1|0.0e+00|hypothetical protein CDL15_Pgr019542 [Punica granatum]	GO:0023052//signaling;GO:0007154//cell communication;GO:0050896//response to stimulus;GO:0009987//cellular process;GO:0050789//regulation of biological process;GO:0007165//signal transduction;GO:0051716//cellular response to stimulus;GO:0065007//biological regulation;GO:0050794//regulation of cellular process;GO:0016021//integral component of membrane;GO:0044425//membrane part;GO:0031224//intrins…	NA
CDL15_Pgr021806	CDL15_Pgr021806	MTKT01003240.1_cds_OWM75641.1_16230	Known_gene	1	1736796	1738339	MTKT01003240.1	+	1544	1008	204.85	203.27	203.29	41	39.17	44.41	122.69	110.49	121.73	39.28	42.47	37.14	0.798266	4.15644e-202	2.08541e-202	0.0749364	0.0670861	0.140964	NA	NA	K09555//BCL2-associated athanogene 1+ko04141//Protein processing in endoplasmic reticulum	OWM75641.1|6.1e-187|hypothetical protein CDL15_Pgr021806 [Punica granatum]	GO:0005515//protein binding;GO:0051087//chaperone binding;GO:0005488//binding;	NA
CDL15_Pgr002853	CDL15_Pgr002853	MTKT01002492.1_cds_OWM78682.1_12448	Known_gene	1	724953	725771	MTKT01002492.1	-	819	585	0	0	0	0.15	0.3	0.15	0.3	0.15	0	0	0	0	NA	NA	NA	NA	NA	NA	NA	NA	K22794//flavonol-3-O-glucoside/galactoside glucosyltransferase [EC:2.4.1.239 2.4.1.-]+ko00944//Flavone and flavonol biosynthesis	OWM78682.1|2.4e-106|hypothetical protein CDL15_Pgr002853 [Punica granatum]	GO:0016758//transferase activity, transferring hexosyl groups;GO:0016757//transferase activity, transferring glycosyl groups;GO:0016740//transferase activity;GO:0003824//catalytic activity;	NA
CDL15_Pgr020483	CDL15_Pgr020483	BGI_novel_T019028,MTKT01005809.1_cds_OWM64516.1_27262	Known_gene	2	1126785	1127985	MTKT01005809.1	-	1201	729	0.19	0.46	0.33	0	0.56	0.57	0.23	0.5	0.6	0.11	0.11	0	-0.228563	0.181472	0.732543	2.36902	0.00779306	0.014063	NA	NA	K14559//U3 small nucleolar RNA-associated protein MPP10+ko03008//Ribosome biogenesis in eukaryotes;K11323//histone arginine demethylase JMJD6 [EC:1.14.11.-];K14559//U3 small nucleolar RNA-associated protein MPP10+ko03008//Ribosome biogenesis in eukaryotes	XP_020521735.1|5.6e-10|nardilysin-like [Amborella trichopoda]	GO:0004222//metalloendopeptidase activity;GO:0043167//ion binding;GO:0070011//peptidase activity, acting on L-amino acid peptides;GO:0005488//binding;GO:0003824//catalytic activity;GO:0008237//metallopeptidase activity;GO:0140096//catalytic activity, acting on a protein;GO:0016787//hydrolase activity;GO:0043169//cation binding;GO:0004175//endopeptidase activity;GO:0008233//peptidase activity;GO:0…	NA
CDL15_Pgr013414	CDL15_Pgr013414	BGI_novel_T017332,MTKT01005554.1_cds_OWM66197.1_25195	Known_gene	2	464966	473523	MTKT01005554.1	-	8558	4079	0.98	1.17	1	0.32	0.26	0.37	0.59	0.83	0.59	0.35	0.4	0.43	0.649872	3.72014e-05	0.000110261	-0.30474	0.106928	0.235813	NA	NA	K21398//natural resistance-associated macrophage protein 2;K21398//natural resistance-associated macrophage protein 2	OWM66197.1|0.0e+00|hypothetical protein CDL15_Pgr013414 [Punica granatum]	GO:0016021//integral component of membrane;GO:0031224//intrinsic component of membrane;GO:0016020//membrane;GO:0044425//membrane part;GO:0046914//transition metal ion binding;GO:0046873//metal ion transmembrane transporter activity;GO:0015318//inorganic molecular entity transmembrane transporter activity;GO:0022857//transmembrane transporter activity;GO:0046872//metal ion binding;GO:0005488//bind…	NA
CDL15_Pgr021236	CDL15_Pgr021236	MTKT01003414.1_cds_OWM74885.1_16655	Known_gene	1	152738	153741	MTKT01003414.1	-	1004	495	0	0	0.36	0.36	0	0.19	0	0.19	0	0.37	0.18	0	0.978998	0.143467	0.56825	0.0470964	0.362937	0.968106	NA	NA	K04730//interleukin-1 receptor-associated kinase 1 [EC:2.7.11.1];K04733//interleukin-1 receptor-associated kinase 4 [EC:2.7.11.1]	OWM74885.1|1.6e-87|hypothetical protein CDL15_Pgr021236 [Punica granatum]	NA	NA
CDL15_Pgr019482	CDL15_Pgr019482	MTKT01005965.1_cds_OWM63532.1_28222	Known_gene	1	298029	299027	MTKT01005965.1	+	999	489	NA	NA	NA	NA	NA	NA	NA	NA	NA	NA	NA	NA	NA	NA	NA	NA	NA	NA	NA	NA	NA	OWM63532.1|2.4e-88|hypothetical protein CDL15_Pgr019482 [Punica granatum]	NA	NA
CDL15_Pgr027588	CDL15_Pgr027588	MTKT01001287.1_cds_OWM84801.1_6529	Known_gene	1	1196606	1196869	MTKT01001287.1	-	264	264	2.47	3	2.9	10.03	12.86	13.93	4.61	2.6	4.39	23.99	26.11	24.71	-0.392971	0.103311	0.396983	-0.981473	4.96897e-07	6.38599e-07	NA	NA	NA	OWM84801.1|2.8e-46|hypothetical protein CDL15_Pgr027588 [Punica granatum]	GO:0040008//regulation of growth;GO:0045927//positive regulation of growth;GO:0048639//positive regulation of developmental growth;GO:0051240//positive regulation of multicellular organismal process;GO:0051094//positive regulation of developmental process;GO:0048638//regulation of developmental growth;GO:0065007//biological regulation;GO:0046622//positive regulation of organ growth;GO:0050793//re…	NA
BGI_novel_G000738	BGI_novel_G000738	BGI_novel_T005115	Novel_gene	1	345093	351587	MTKT01001633.1	+	6495	6495	0.13	0.17	0.11	0.05	0.04	0.03	0.23	0.35	0.2	0.07	0.04	0.03	-0.925425	0.000297724	0.00092218	-0.175296	0.295639	0.757061	NA	NA	NA	NA	NA	NA
CDL15_Pgr007461	CDL15_Pgr007461	MTKT01002214.1_cds_OWM81423.1_10621	Known_gene	1	6451517	6452365	MTKT01002214.1	+	849	849	176.02	173.14	164.16	98.4	105.25	108.99	249.16	209.41	231.37	102.16	99.94	103.32	-0.411315	1.26761e-57	1.73459e-57	0.0427718	0.10294	0.225915	AP2-EREBP	Malus x domestica AP2 domain class transcription factor (AP2D43) mRNA, complete cds	K09286//EREBP-like factor	OWM81423.1|1.9e-157|hypothetical protein CDL15_Pgr007461 [Punica granatum]	GO:0043227//membrane-bounded organelle;GO:0043226//organelle;GO:0044424//intracellular part;GO:0005622//intracellular;GO:0043229//intracellular organelle;GO:0044464//cell part;GO:0005634//nucleus;GO:0043231//intracellular membrane-bounded organelle;GO:0005623//cell;GO:0005488//binding;GO:1901363//heterocyclic compound binding;GO:0003676//nucleic acid binding;GO:0003677//DNA binding;GO:0097159//or…	NA
CDL15_Pgr021690	CDL15_Pgr021690	BGI_novel_T011120,MTKT01003240.1_cds_OWM75526.1_16114,BGI_novel_T011121	Known_gene	3	932443	943494	MTKT01003240.1	-	11052	7548	16.75	17.02	18.12	12.52	11.62	12.79	11.43	12.19	11.33	19.38	19.18	19.11	0.571748	4.14069e-82	4.50197e-82	-0.642315	7.6981e-113	1.81368e-113	NA	NA	K20473//neuroblastoma-amplified sequence;K20473//neuroblastoma-amplified sequence;K20473//neuroblastoma-amplified sequence	OWM75526.1|0.0e+00|hypothetical protein CDL15_Pgr021690 [Punica granatum]	GO:0051179//localization;GO:0048193//Golgi vesicle transport;GO:0016192//vesicle-mediated transport;GO:0051234//establishment of localization;GO:0006890//retrograde vesicle-mediated transport, Golgi to ER;GO:0006810//transport;	NA
CDL15_Pgr020882	CDL15_Pgr020882	MTKT01000785.1_cds_OWM88928.1_2843,BGI_novel_T001751	Known_gene	2	1485700	1504511	MTKT01000785.1	-	18812	1339	1.22	1	1.03	0.53	0.39	0	0	0	0	0	0	0	6.85502	2.28391e-15	5.22526e-15	5.05967	2.06691e-05	2.91469e-05	NA	Genomic sequence for Arabidopsis thaliana BAC F12M16 from chromosome I, complete sequence.	K12844//U4/U6 small nuclear ribonucleoprotein PRP31+ko03040//Spliceosome;K00963//UTP--glucose-1-phosphate uridylyltransferase [EC:2.7.7.9]+ko00520//Amino sugar and nucleotide sugar metabolism+ko00040//Pentose and glucuronate interconversions+ko01100//Metabolic pathways+ko00052//Galactose metabolism+ko00500//Starch and sucrose metabolism;K04079//molecular chaperone HtpG+ko04141//Protein processing…	OWM88928.1|6.5e-236|hypothetical protein CDL15_Pgr020882 [Punica granatum]	GO:0031224//intrinsic component of membrane;GO:0016021//integral component of membrane;GO:0016020//membrane;GO:0044425//membrane part;	NA
CDL15_Pgr018565	CDL15_Pgr018565	MTKT01002507.1_cds_OWM77996.1_13770	Known_gene	1	1895005	1895936	MTKT01002507.1	-	932	645	0.13	0.13	0	3.22	4.59	3.07	0.26	0.13	0.14	9.27	11.04	10.57	-1.021	0.103849	0.400001	-1.49075	4.34904e-18	3.62445e-18	NA	NA	K00799//glutathione S-transferase [EC:2.5.1.18]+ko00480//Glutathione metabolism	OWM77996.1|1.6e-119|hypothetical protein CDL15_Pgr018565 [Punica granatum]	NA	NA
CDL15_Pgr020535	CDL15_Pgr020535	MTKT01005809.1_cds_OWM64568.1_27314	Known_gene	1	1441668	1445429	MTKT01005809.1	-	3762	3762	3.46	3.14	3.58	2.17	2.49	2.57	3.64	4.02	3.86	3.19	3.34	3.62	-0.174309	0.0113092	0.0390945	-0.490232	1.52321e-07	1.90368e-07	NA	NA	K17964//leucine-rich PPR motif-containing protein, mitochondrial	OWM64568.1|0.0e+00|hypothetical protein CDL15_Pgr020535 [Punica granatum]	NA	NA
CDL15_Pgr018423	CDL15_Pgr018423	MTKT01002507.1_cds_OWM77856.1_13629	Known_gene	1	130656	131225	MTKT01002507.1	-	570	570	17.72	16.98	17.78	81.92	86.31	86.15	34.91	32.14	38.12	57.57	54.13	57.82	-0.973837	1.12571e-25	2.19036e-25	0.60144	1.859e-27	1.2205e-27	NA	NA	K01689//enolase [EC:4.2.1.11]+ko00010//Glycolysis / Gluconeogenesis+ko01230//Biosynthesis of amino acids+ko03018//RNA degradation+ko01100//Metabolic pathways+ko01110//Biosynthesis of secondary metabolites+ko01200//Carbon metabolism	PKI60535.1|6.9e-103|hypothetical protein CRG98_019011 [Punica granatum]	NA	NA
CDL15_Pgr024497	CDL15_Pgr024497	BGI_novel_T001426,MTKT01000666.1_cds_OWM89749.1_2281,BGI_novel_T001427,BGI_novel_T001425	Known_gene	4	3487264	3490188	MTKT01000666.1	-	2925	1717	1.81	3.14	1.76	5.48	3.94	3.37	14.52	14.11	16.56	2.2	2.2	1.46	-2.76862	4.44103e-86	4.67459e-86	0.890371	2.20326e-05	3.11183e-05	NA	PREDICTED: Vitis vinifera hypothetical protein LOC100262317 (LOC100262317), mRNA	K18342//OTU domain-containing protein 6 [EC:3.4.19.12];K18342//OTU domain-containing protein 6 [EC:3.4.19.12];K18342//OTU domain-containing protein 6 [EC:3.4.19.12];K18342//OTU domain-containing protein 6 [EC:3.4.19.12]	OWM89749.1|1.4e-85|hypothetical protein CDL15_Pgr024497 [Punica granatum]	NA	NA
BGI_novel_G001318	BGI_novel_G001318	BGI_novel_T009845	Novel_gene	1	74	2055	MTKT01002530.1	-	1982	1150	0	0	0	0.42	0.24	0.83	0.4	0.26	0.26	0.36	0.53	0.51	-4.80236	4.64286e-05	0.000138159	0.0938064	0.319322	0.828344	NA	NA	NA	NA	NA	NA
CDL15_Pgr018568	CDL15_Pgr018568	MTKT01002507.1_cds_OWM77999.1_13773	Known_gene	1	1919827	1920891	MTKT01002507.1	-	1065	645	203.57	192.38	177.09	74.22	70.99	76.1	186.95	167.42	169.06	47.65	42.38	44.57	0.151852	6.39016e-07	1.77125e-06	0.731167	8.61521e-39	4.5815e-39	NA	NA	K00799//glutathione S-transferase [EC:2.5.1.18]+ko00480//Glutathione metabolism	OWM77999.1|6.4e-121|hypothetical protein CDL15_Pgr018568 [Punica granatum]	GO:0003824//catalytic activity;GO:0016740//transferase activity;	NA
CDL15_Pgr015531	CDL15_Pgr015531	MTKT01005556.1_cds_OWM66104.1_26013	Known_gene	1	3059202	3060569	MTKT01005556.1	-	1368	726	0	0.11	0.11	0.22	0.23	0.35	0.11	0.12	0.24	0.11	0	0.33	-1.021	0.103849	0.400001	0.854451	0.14623	0.335336	NA	NA	K00588//caffeoyl-CoA O-methyltransferase [EC:2.1.1.104]+ko01100//Metabolic pathways+ko01110//Biosynthesis of secondary metabolites+ko00940//Phenylpropanoid biosynthesis+ko00941//Flavonoid biosynthesis+ko00945//Stilbenoid, diarylheptanoid and gingerol biosynthesis+ko00360//Phenylalanine metabolism	OWM66104.1|4.8e-133|hypothetical protein CDL15_Pgr015531 [Punica granatum]	GO:0045184//establishment of protein localization;GO:0006810//transport;GO:0071705//nitrogen compound transport;GO:0042886//amide transport;GO:0051179//localization;GO:0071702//organic substance transport;GO:0051234//establishment of localization;GO:0008104//protein localization;GO:0015833//peptide transport;GO:0015031//protein transport;GO:0033036//macromolecule localization;GO:0008168//methyltr…	NA
CDL15_Pgr000036	CDL15_Pgr000036	MTKT01016743.1_cds_OWM62580.1_29182	Known_gene	1	149	406	MTKT01016743.1	+	258	258	1.55	0.52	0.5	6.46	3.61	4.66	4.27	1.63	5.15	2.04	3.59	2.02	-2.021	0.000550339	0.00173359	0.998187	0.013632	0.0254525	NA	NA	K18038//tyrosine-protein phosphatase non-receptor type 9 [EC:3.1.3.48];K18039//tyrosine-protein phosphatase non-receptor type 20 [EC:3.1.3.48]	OWM62580.1|1.5e-41|hypothetical protein CDL15_Pgr000036 [Punica granatum]	GO:0004725//protein tyrosine phosphatase activity;GO:0016788//hydrolase activity, acting on ester bonds;GO:0016791//phosphatase activity;GO:0016787//hydrolase activity;GO:0003824//catalytic activity;GO:0042578//phosphoric ester hydrolase activity;GO:0004721//phosphoprotein phosphatase activity;GO:0140096//catalytic activity, acting on a protein;	NA
CDL15_Pgr025901	CDL15_Pgr025901	MTKT01004810.1_cds_OWM70052.1_21847	Known_gene	1	3234270	3237158	MTKT01004810.1	-	2889	1146	8.62	9.24	8.37	16.24	19.66	20.33	24.78	24.95	22.63	13.29	14.26	13.27	-1.4541	4.14836e-74	4.82662e-74	0.467253	5.18864e-10	5.73664e-10	NA	NA	K04733//interleukin-1 receptor-associated kinase 4 [EC:2.7.11.1]	OWM70052.1|3.4e-218|hypothetical protein CDL15_Pgr025901 [Punica granatum]	GO:0005524//ATP binding;GO:0016773//phosphotransferase activity, alcohol group as acceptor;GO:0097367//carbohydrate derivative binding;GO:0016772//transferase activity, transferring phosphorus-containing groups;GO:1901363//heterocyclic compound binding;GO:0032559//adenyl ribonucleotide binding;GO:0043167//ion binding;GO:0030554//adenyl nucleotide binding;GO:0043168//anion binding;GO:0004672//prot…	NA
CDL15_Pgr005135	CDL15_Pgr005135	MTKT01003711.1_cds_OWM74556.1_17101	Known_gene	1	731213	736452	MTKT01003711.1	-	5240	1458	12.31	11	12.44	2.79	3.79	3.25	19.21	22.38	21.53	2.03	1.43	2.01	-0.808748	6.07599e-34	1.07212e-33	0.852593	3.249e-07	4.1384e-07	NA	NA	K09587//steroid 22-alpha-hydroxylase [EC:1.14.13.-]+ko00905//Brassinosteroid biosynthesis+ko01100//Metabolic pathways+ko01110//Biosynthesis of secondary metabolites	OWM74556.1|2.2e-286|hypothetical protein CDL15_Pgr005135 [Punica granatum]	GO:0016020//membrane;GO:0044425//membrane part;GO:0031224//intrinsic component of membrane;GO:0016021//integral component of membrane;GO:0043169//cation binding;GO:0020037//heme binding;GO:0003824//catalytic activity;GO:0005488//binding;GO:0016705//oxidoreductase activity, acting on paired donors, with incorporation or reduction of molecular oxygen;GO:0097159//organic cyclic compound binding;GO:1…	NA
CDL15_Pgr028691	CDL15_Pgr028691	MTKT01005739.1_cds_OWM64973.1_26890	Known_gene	1	2147906	2149491	MTKT01005739.1	+	1586	963	0.24	0.08	0.4	0.48	0.89	1.07	0.56	0.25	0.51	33.73	34.23	35.72	-0.851077	0.0406245	0.14845	-5.40796	1.616e-304	1.43395e-305	NA	NA	K14493//gibberellin receptor GID1 [EC:3.-.-.-]+ko04075//Plant hormone signal transduction	OWM64973.1|1.3e-189|hypothetical protein CDL15_Pgr028691 [Punica granatum]	GO:0003824//catalytic activity;GO:0016787//hydrolase activity;	turquoise
CDL15_Pgr006609	CDL15_Pgr006609	MTKT01002214.1_cds_OWM80579.1_9771	Known_gene	1	144773	148030	MTKT01002214.1	+	3258	2826	2.04	2.16	2.19	1.47	1.24	1.47	1.28	1.89	1.11	1.26	0.87	0.94	0.580834	1.3026e-05	3.7904e-05	0.450729	0.00435922	0.00758197	NA	NA	K00924//kinase [EC:2.7.1.-]	XP_008219158.1|0.0e+00|PREDICTED: receptor-like protein kinase HSL1 [Prunus mume]	GO:0019222//regulation of metabolic process;GO:0090697//post-embryonic plant organ morphogenesis;GO:0048518//positive regulation of biological process;GO:0065007//biological regulation;GO:0090696//post-embryonic plant organ development;GO:1902025//nitrate import;GO:0051094//positive regulation of developmental process;GO:1905392//plant organ morphogenesis;GO:0015698//inorganic anion transport;GO:…	NA
CDL15_Pgr003817	CDL15_Pgr003817	MTKT01000797.1_cds_OWM88405.1_3453	Known_gene	1	1841694	1843850	MTKT01000797.1	-	2157	696	1.43	0.6	0.58	9.14	7.87	9.35	6.69	8.19	6.81	2.93	2.68	3.24	-3.02918	5.06216e-32	9.11286e-32	1.58707	1.01365e-18	8.29316e-19	NA	NA	K15033//peptidyl-tRNA hydrolase ICT1 [EC:3.1.1.29]	OWM88405.1|7.9e-125|hypothetical protein CDL15_Pgr003817 [Punica granatum]	GO:0008135//translation factor activity, RNA binding;GO:0097159//organic cyclic compound binding;GO:1901363//heterocyclic compound binding;GO:0003676//nucleic acid binding;GO:0008079//translation termination factor activity;GO:0003723//RNA binding;GO:0003747//translation release factor activity;GO:0005488//binding;	NA
CDL15_Pgr001651	CDL15_Pgr001651	MTKT01002011.1_cds_OWM82077.1_9101	Known_gene	1	561969	564146	MTKT01002011.1	+	2178	2178	0.72	0.8	0.48	0.32	0.52	0.4	1.72	1.6	1.67	0.32	0.29	0.35	-1.31908	1.01627e-10	2.56023e-10	0.388133	0.12058	0.268956	NA	NA	K01176//alpha-amylase [EC:3.2.1.1]+ko01100//Metabolic pathways+ko00500//Starch and sucrose metabolism	PKI44847.1|0.0e+00|hypothetical protein CRG98_034795 [Punica granatum]	NA	NA
CDL15_Pgr020525	CDL15_Pgr020525	MTKT01005809.1_cds_OWM64558.1_27304	Known_gene	1	1377109	1378161	MTKT01005809.1	-	1053	1053	0	0	0	0.07	0.73	0.3	0.15	0.22	0.15	0.07	0.21	0.07	-3.82836	0.00309952	0.0102723	1.63206	0.0101453	0.0185634	AP2-EREBP	Malus x domestica AP2 domain class transcription factor (AP2D43) mRNA, complete cds	K09286//EREBP-like factor	OWM64558.1|7.1e-202|hypothetical protein CDL15_Pgr020525 [Punica granatum]	GO:0005623//cell;GO:0005622//intracellular;GO:0043226//organelle;GO:0043227//membrane-bounded organelle;GO:0044464//cell part;GO:0044424//intracellular part;GO:0043229//intracellular organelle;GO:0005634//nucleus;GO:0043231//intracellular membrane-bounded organelle;GO:0003677//DNA binding;GO:0140110//transcription regulator activity;GO:0097159//organic cyclic compound binding;GO:0003676//nucleic …	NA
CDL15_Pgr004654	CDL15_Pgr004654	MTKT01003655.1_cds_OWM74691.1_17033,BGI_novel_T011692	Known_gene	2	172620	179021	MTKT01003655.1	+	6402	1653	10.38	11.06	10.45	30.32	25.13	27.2	30.26	29.7	30.4	9.71	10.56	10.76	-1.49501	5.74823e-143	4.00792e-143	1.41884	1.07998e-123	2.34269e-124	NA	NA	K09574//FK506-binding protein 8 [EC:5.2.1.8];K09571//FK506-binding protein 4/5 [EC:5.2.1.8];K09574//FK506-binding protein 8 [EC:5.2.1.8];K09571//FK506-binding protein 4/5 [EC:5.2.1.8]	OWM74691.1|1.5e-218|hypothetical protein CDL15_Pgr004654 [Punica granatum]	GO:0140096//catalytic activity, acting on a protein;GO:0016853//isomerase activity;GO:0016859//cis-trans isomerase activity;GO:0003824//catalytic activity;GO:0003755//peptidyl-prolyl cis-trans isomerase activity;	NA
CDL15_Pgr014622	CDL15_Pgr014622	MTKT01000548.1_cds_OWM90320.1_1060	Known_gene	1	80803	86864	MTKT01000548.1	-	6062	1407	4.8	5.8	4.9	8.2	8.52	8.38	11.51	10.86	12	7	7.23	7.49	-1.14061	1.15477e-31	2.08753e-31	0.213994	0.0140111	0.0261998	NA	NA	K20804//E3 ubiquitin-protein ligase RNF34 [EC:2.3.2.31];K11498//centromeric protein E	OWM90320.1|6.8e-277|hypothetical protein CDL15_Pgr014622 [Punica granatum]	GO:0016020//membrane;GO:0044425//membrane part;GO:0016021//integral component of membrane;GO:0031224//intrinsic component of membrane;	NA
CDL15_Pgr001788	CDL15_Pgr001788	MTKT01002011.1_cds_OWM82214.1_9238	Known_gene	1	1742912	1744409	MTKT01002011.1	-	1498	492	28.9	30.56	28.62	9.54	11.06	10.65	36.81	34.46	38.87	12.16	14.17	11.29	-0.288624	0.000416588	0.00130038	-0.248679	0.0475957	0.0973073	NA	NA	K02904//large subunit ribosomal protein L29+ko03010//Ribosome	OWM82214.1|3.1e-83|hypothetical protein CDL15_Pgr001788 [Punica granatum]	GO:0044238//primary metabolic process;GO:0044271//cellular nitrogen compound biosynthetic process;GO:1901576//organic substance biosynthetic process;GO:1901566//organonitrogen compound biosynthetic process;GO:0044260//cellular macromolecule metabolic process;GO:1901564//organonitrogen compound metabolic process;GO:0009058//biosynthetic process;GO:0043170//macromolecule metabolic process;GO:004304…	NA
CDL15_Pgr019254	CDL15_Pgr019254	MTKT01000429.1_cds_OWM90942.1_713,BGI_novel_T000364	Known_gene	2	133979	142132	MTKT01000429.1	+	8154	3341	1.3	1.01	1.26	1.37	1.36	1.06	3.87	4.25	3.61	1.59	1.12	1.12	-1.76842	1.72008e-51	2.49963e-51	-0.0403664	0.306547	0.789853	NA	NA	K09338//homeobox-leucine zipper protein;K09338//homeobox-leucine zipper protein	OWM90942.1|0.0e+00|hypothetical protein CDL15_Pgr019254 [Punica granatum]	GO:0043229//intracellular organelle;GO:0043231//intracellular membrane-bounded organelle;GO:0044424//intracellular part;GO:0005623//cell;GO:0043227//membrane-bounded organelle;GO:0044464//cell part;GO:0043226//organelle;GO:0005634//nucleus;GO:0005622//intracellular;GO:1901363//heterocyclic compound binding;GO:0008289//lipid binding;GO:0003677//DNA binding;GO:0005488//binding;GO:0003676//nucleic a…	NA
CDL15_Pgr001371	CDL15_Pgr001371	MTKT01003953.1_cds_OWM73257.1_18659	Known_gene	1	2746874	2749641	MTKT01003953.1	+	2768	2106	8.71	8.79	8.58	27.15	27.77	29.39	21.36	23.75	22.6	16.34	15.46	16.1	-1.36966	2.32884e-122	1.87398e-122	0.818472	7.86287e-68	2.80146e-68	NA	NA	K21843//tetratricopeptide repeat protein 7	XP_010054175.1|0.0e+00|PREDICTED: tetratricopeptide repeat protein 7B [Eucalyptus grandis]	GO:0003824//catalytic activity;GO:0016740//transferase activity;	NA
CDL15_Pgr026498	CDL15_Pgr026498	MTKT01003950.1_cds_OWM73399.1_17945	Known_gene	1	106697	108490	MTKT01003950.1	+	1794	537	25.51	21.92	18.74	53.35	55.6	58.17	41.84	40.49	37.07	38.6	34.78	43.98	-0.825247	8.41038e-21	1.75648e-20	0.526221	5.52858e-14	5.25092e-14	NA	NA	K20217//ubiquitin-conjugating enzyme E2 E [EC:2.3.2.23]+ko04120//Ubiquitin mediated proteolysis	OWM73399.1|2.3e-100|hypothetical protein CDL15_Pgr026498 [Punica granatum]	GO:0016874//ligase activity;GO:0016740//transferase activity;GO:0061650//ubiquitin-like protein conjugating enzyme activity;GO:0004842//ubiquitin-protein transferase activity;GO:0140096//catalytic activity, acting on a protein;GO:0061631//ubiquitin conjugating enzyme activity;GO:0019787//ubiquitin-like protein transferase activity;GO:0003824//catalytic activity;	NA
CDL15_Pgr025226	CDL15_Pgr025226	MTKT01004939.1_cds_OWM69039.1_22773	Known_gene	1	2324862	2326596	MTKT01004939.1	-	1735	1182	42.06	42.37	41.33	23.81	26.72	27.98	55.22	51.5	53.59	14.9	15.89	16.84	-0.339414	2.56163e-15	5.86533e-15	0.726347	2.50618e-28	1.61521e-28	NA	NA	K11407//histone deacetylase 6 [EC:3.5.1.98]	OWM69039.1|1.8e-230|hypothetical protein CDL15_Pgr025226 [Punica granatum]	GO:0044464//cell part;GO:0043227//membrane-bounded organelle;GO:0044424//intracellular part;GO:0043226//organelle;GO:0043231//intracellular membrane-bounded organelle;GO:0005634//nucleus;GO:0005622//intracellular;GO:0043229//intracellular organelle;GO:0005623//cell;GO:0034979//NAD-dependent protein deacetylase activity;GO:0016787//hydrolase activity;GO:0003824//catalytic activity;GO:0017136//NAD-…	NA
CDL15_Pgr012725	CDL15_Pgr012725	MTKT01001932.1_cds_OWM83244.1_8185	Known_gene	1	498975	499271	MTKT01001932.1	-	297	297	0	0	0	0.39	0	0.81	0	0.42	0	0	0.4	0.39	NA	NA	NA	0.632059	0.251783	0.627761	NA	NA	NA	OWM83244.1|6.5e-52|hypothetical protein CDL15_Pgr012725 [Punica granatum]	NA	NA
CDL15_Pgr009982	CDL15_Pgr009982	MTKT01002370.1_cds_OWM80004.1_11597	Known_gene	1	63141	64516	MTKT01002370.1	-	1376	1281	0	0	0	0	0	0	0	0	0	0	0	0	NA	NA	NA	NA	NA	NA	NA	NA	K11816//indole-3-pyruvate monooxygenase [EC:1.14.13.168]+ko00380//Tryptophan metabolism+ko01100//Metabolic pathways	OWM80004.1|8.2e-253|hypothetical protein CDL15_Pgr009982 [Punica granatum]	GO:0005488//binding;GO:0004499//N,N-dimethylaniline monooxygenase activity;GO:0016709//oxidoreductase activity, acting on paired donors, with incorporation or reduction of molecular oxygen, NAD(P)H as one donor, and incorporation of one atom of oxygen;GO:0048037//cofactor binding;GO:0050660//flavin adenine dinucleotide binding;GO:0016491//oxidoreductase activity;GO:1901265//nucleoside phosphate b…	NA
CDL15_Pgr011674	CDL15_Pgr011674	MTKT01002940.1_cds_OWM76949.1_14743	Known_gene	1	213811	218822	MTKT01002940.1	+	5012	1560	1.6	1.66	1.93	7.32	7.42	7	16.85	16.9	15.76	3.68	3.84	3.23	-3.24339	4.10865e-188	2.19546e-188	1.02233	1.1767e-19	9.35676e-20	NA	NA	K11090//lupus La protein	OWM76949.1|1.2e-295|hypothetical protein CDL15_Pgr011674 [Punica granatum]	GO:0009987//cellular process;GO:0090304//nucleic acid metabolic process;GO:0006139//nucleobase-containing compound metabolic process;GO:0034641//cellular nitrogen compound metabolic process;GO:0071704//organic substance metabolic process;GO:0043170//macromolecule metabolic process;GO:0006807//nitrogen compound metabolic process;GO:0006396//RNA processing;GO:0044237//cellular metabolic process;GO:…	NA
CDL15_Pgr020861	CDL15_Pgr020861	MTKT01000785.1_cds_OWM88907.1_2822	Known_gene	1	1293819	1295866	MTKT01000785.1	-	2048	1119	170.64	163.74	165.71	54.88	55.36	53.57	75.98	64.66	71.11	89.99	88.52	89.22	1.2511	0	0	-0.701222	1.43758e-81	4.45232e-82	NA	NA	K01711//GDPmannose 4,6-dehydratase [EC:4.2.1.47]+ko00520//Amino sugar and nucleotide sugar metabolism+ko01100//Metabolic pathways+ko00051//Fructose and mannose metabolism	OWM88907.1|1.1e-216|hypothetical protein CDL15_Pgr020861 [Punica granatum]	GO:1901360//organic cyclic compound metabolic process;GO:0071704//organic substance metabolic process;GO:0019673//GDP-mannose metabolic process;GO:0006807//nitrogen compound metabolic process;GO:0044281//small molecule metabolic process;GO:0046483//heterocycle metabolic process;GO:0044238//primary metabolic process;GO:0009987//cellular process;GO:0006139//nucleobase-containing compound metabolic …	NA
CDL15_Pgr018311	CDL15_Pgr018311	BGI_novel_T013369,BGI_novel_T013368,MTKT01004293.1_cds_OWM72426.1_19862	Known_gene	3	5395427	5400078	MTKT01004293.1	+	4652	3660	0.04	0.08	0	7.99	7.46	7.76	0.08	0.06	0.08	1.56	2.34	1.89	-1.15851	0.0336608	0.122022	2.10475	1.97624e-111	4.70947e-112	NA	NA	K20285//Rab9 effector protein with kelch motifs;K20285//Rab9 effector protein with kelch motifs;K20285//Rab9 effector protein with kelch motifs	OWM72426.1|0.0e+00|hypothetical protein CDL15_Pgr018311 [Punica granatum]	NA	NA
CDL15_Pgr021427	CDL15_Pgr021427	MTKT01003414.1_cds_OWM75076.1_16846	Known_gene	1	1847012	1848991	MTKT01003414.1	+	1980	807	0	0	0	0.1	0.1	0.1	0	0	0.21	12.5	14.69	13.33	NA	NA	NA	-7.07184	7.22824e-94	2.0068e-94	NA	NA	NA	OWM75076.1|1.5e-148|hypothetical protein CDL15_Pgr021427 [Punica granatum]	GO:0012505//endomembrane system;GO:0016020//membrane;GO:0043227//membrane-bounded organelle;GO:0043229//intracellular organelle;GO:0044425//membrane part;GO:0005623//cell;GO:0044444//cytoplasmic part;GO:0031224//intrinsic component of membrane;GO:0005737//cytoplasm;GO:0043226//organelle;GO:0043231//intracellular membrane-bounded organelle;GO:0044424//intracellular part;GO:0005794//Golgi apparatus…	NA
CDL15_Pgr011275	CDL15_Pgr011275	MTKT01004486.1_cds_OWM71148.1_20487,BGI_novel_T013908	Known_gene	2	980381	982080	MTKT01004486.1	+	1700	1371	5.83	4.41	5.07	3.82	4.88	4.53	5.35	5.59	7.43	1.59	1.94	1.76	-0.488296	0.0001465	0.000446934	1.29948	6.38229e-11	6.77556e-11	C2C2-GATA	NA	K21630//GATA-type zinc finger protein 1	OWM71148.1|5.4e-85|hypothetical protein CDL15_Pgr011275 [Punica granatum]	GO:0003677//DNA binding;GO:0003676//nucleic acid binding;GO:0043167//ion binding;GO:0003700//DNA binding transcription factor activity;GO:0005488//binding;GO:0046872//metal ion binding;GO:0008270//zinc ion binding;GO:0046914//transition metal ion binding;GO:0097159//organic cyclic compound binding;GO:0140110//transcription regulator activity;GO:1901363//heterocyclic compound binding;GO:0043565//s…	NA
CDL15_Pgr006822	CDL15_Pgr006822	MTKT01002214.1_cds_OWM80792.1_9984	Known_gene	1	1949282	1949704	MTKT01002214.1	-	423	276	NA	NA	NA	NA	NA	NA	NA	NA	NA	NA	NA	NA	NA	NA	NA	NA	NA	NA	NA	NA	K23136//fraxetin 5-hydroxylase [EC:1.14.14.164]	OWM80792.1|1.0e-43|hypothetical protein CDL15_Pgr006822 [Punica granatum]	GO:0031224//intrinsic component of membrane;GO:0016021//integral component of membrane;GO:0044425//membrane part;GO:0016020//membrane;GO:0046872//metal ion binding;GO:0046906//tetrapyrrole binding;GO:0016705//oxidoreductase activity, acting on paired donors, with incorporation or reduction of molecular oxygen;GO:0043167//ion binding;GO:1901363//heterocyclic compound binding;GO:0046914//transition…	NA
CDL15_Pgr012023	CDL15_Pgr012023	BGI_novel_T019446,BGI_novel_T019447,MTKT01005822.1_cds_OWM63982.1_27779	Known_gene	3	221551	224276	MTKT01005822.1	+	2726	1734	0.05	0.17	0.17	0.5	0.72	0.26	0	0.15	0.09	37.41	36.05	34.59	0.242032	0.192596	0.781295	-5.94201	0	0	NA	NA	K14525//ribonucleases P/MRP protein subunit RPP25 [EC:3.1.26.5]+ko03013//RNA transport+ko03008//Ribosome biogenesis in eukaryotes;K14525//ribonucleases P/MRP protein subunit RPP25 [EC:3.1.26.5]+ko03013//RNA transport+ko03008//Ribosome biogenesis in eukaryotes;K14525//ribonucleases P/MRP protein subunit RPP25 [EC:3.1.26.5]+ko03013//RNA transport+ko03008//Ribosome biogenesis in eukaryotes	OWM63982.1|2.3e-92|hypothetical protein CDL15_Pgr012023 [Punica granatum]	GO:1901363//heterocyclic compound binding;GO:0097159//organic cyclic compound binding;GO:0003676//nucleic acid binding;GO:0005488//binding;	turquoise
CDL15_Pgr013396	CDL15_Pgr013396	MTKT01005554.1_cds_OWM66179.1_25177	Known_gene	1	364593	372258	MTKT01005554.1	+	7666	2067	0.14	0.04	0	2.15	2.6	1.84	0.07	0	0.07	4.07	3.94	4.69	0.300926	0.186609	0.755107	-0.941469	4.6116e-14	4.3681e-14	NA	NA	K18195//rhamnogalacturonan endolyase [EC:4.2.2.23]	OWM66172.1|3.4e-240|hypothetical protein CDL15_Pgr013389 [Punica granatum]	GO:0071704//organic substance metabolic process;GO:0005975//carbohydrate metabolic process;GO:0044238//primary metabolic process;GO:0008152//metabolic process;GO:0016020//membrane;GO:0031224//intrinsic component of membrane;GO:0016021//integral component of membrane;GO:0044425//membrane part;GO:0030246//carbohydrate binding;GO:0003824//catalytic activity;GO:0005488//binding;	NA
CDL15_Pgr001433	CDL15_Pgr001433	MTKT01003953.1_cds_OWM73319.1_18721	Known_gene	1	3357428	3357778	MTKT01003953.1	-	351	351	0	0	0	0	0	0	0	0	0	0	0	0	NA	NA	NA	NA	NA	NA	NA	NA	NA	OWM73319.1|6.9e-61|hypothetical protein CDL15_Pgr001433 [Punica granatum]	NA	NA
CDL15_Pgr002826	CDL15_Pgr002826	MTKT01002492.1_cds_OWM78655.1_12421	Known_gene	1	533890	534297	MTKT01002492.1	-	408	408	0	0	0	0	0	0.25	0.25	0	0	0	0	0	NA	NA	NA	NA	NA	NA	NA	NA	K10955//mucin-2	OWM78655.1|1.3e-66|hypothetical protein CDL15_Pgr002826 [Punica granatum]	GO:0016021//integral component of membrane;GO:0044425//membrane part;GO:0031224//intrinsic component of membrane;GO:0016020//membrane;	NA
CDL15_Pgr026988	CDL15_Pgr026988	MTKT01004994.1_cds_OWM68444.1_23302	Known_gene	1	269909	270392	MTKT01004994.1	-	484	258	NA	NA	NA	NA	NA	NA	NA	NA	NA	NA	NA	NA	NA	NA	NA	NA	NA	NA	NA	NA	NA	PKI63090.1|1.1e-42|hypothetical protein CRG98_016541 [Punica granatum]	NA	NA
CDL15_Pgr015715	CDL15_Pgr015715	MTKT01001080.1_cds_OWM86679.1_4801,BGI_novel_T003223,BGI_novel_T003224	Known_gene	3	1367779	1373013	MTKT01001080.1	+	5235	3074	65.95	66.85	68.09	18.29	19.08	20.87	76.16	81.36	77.84	13.42	14.99	13.24	-0.239853	7.91302e-29	1.47773e-28	0.455569	1.77802e-23	1.28337e-23	NA	NA	K06573//solute carrier family 4 (anion exchanger), member 1;K04733//interleukin-1 receptor-associated kinase 4 [EC:2.7.11.1];K13862//solute carrier family 4 (sodium borate transporter), member 11;K06573//solute carrier family 4 (anion exchanger), member 1;K04733//interleukin-1 receptor-associated kinase 4 [EC:2.7.11.1];K06573//solute carrier family 4 (anion exchanger), member 1;K04733//interleuki…	OWM86679.1|0.0e+00|hypothetical protein CDL15_Pgr015715 [Punica granatum]	GO:0044425//membrane part;GO:0031224//intrinsic component of membrane;GO:0016021//integral component of membrane;GO:0016020//membrane;GO:0015075//ion transmembrane transporter activity;GO:0015291//secondary active transmembrane transporter activity;GO:0022857//transmembrane transporter activity;GO:0005215//transporter activity;GO:0015318//inorganic molecular entity transmembrane transporter activ…	NA
CDL15_Pgr003321	CDL15_Pgr003321	BGI_novel_T009128,MTKT01002492.1_cds_OWM79150.1_12916	Known_gene	2	3660572	3664003	MTKT01002492.1	-	3432	1973	0.07	0.11	0.21	0.11	0.07	0.07	0.07	0.18	0.08	0.14	0.07	0.11	0.268504	0.169075	0.678052	-0.315474	0.264231	0.663091	NA	NA	K16296//serine carboxypeptidase-like clade I [EC:3.4.16.-];K16296//serine carboxypeptidase-like clade I [EC:3.4.16.-]	OWM79150.1|6.0e-281|hypothetical protein CDL15_Pgr003321 [Punica granatum]	GO:0004180//carboxypeptidase activity;GO:0070011//peptidase activity, acting on L-amino acid peptides;GO:0008238//exopeptidase activity;GO:0016787//hydrolase activity;GO:0017171//serine hydrolase activity;GO:0070008//serine-type exopeptidase activity;GO:0003824//catalytic activity;GO:0140096//catalytic activity, acting on a protein;GO:0008233//peptidase activity;GO:0008236//serine-type peptidase …	NA
CDL15_Pgr012693	CDL15_Pgr012693	MTKT01001932.1_cds_OWM83212.1_8153	Known_gene	1	76405	78567	MTKT01001932.1	-	2163	1944	2.67	2.66	2.9	2.08	1.59	1.97	5.55	5.56	4.71	2.82	3.06	2.58	-0.937779	3.80356e-16	8.57405e-16	-0.581493	6.11917e-05	8.91257e-05	NA	NA	K17964//leucine-rich PPR motif-containing protein, mitochondrial	PKI49937.1|0.0e+00|hypothetical protein CRG98_029679 [Punica granatum]	GO:0043227//membrane-bounded organelle;GO:0044444//cytoplasmic part;GO:0016020//membrane;GO:0044424//intracellular part;GO:0005622//intracellular;GO:0005737//cytoplasm;GO:0043226//organelle;GO:0005739//mitochondrion;GO:0043231//intracellular membrane-bounded organelle;GO:0043229//intracellular organelle;GO:0044464//cell part;GO:0005623//cell;	NA
CDL15_Pgr022160	CDL15_Pgr022160	MTKT01006103.1_cds_OWM63415.1_28453	Known_gene	1	1856274	1856666	MTKT01006103.1	+	393	393	0	0	0	0	0.26	0	0.26	0.27	0	0	0.51	0.5	NA	NA	NA	-1.9529	0.08171	0.175819	NA	NA	K22378//E3 ubiquitin-protein ligase RNF181 [EC:2.3.2.27];K11982//E3 ubiquitin-protein ligase RNF115/126 [EC:2.3.2.27];K17821//RING finger protein 165	OWM63415.1|3.0e-73|hypothetical protein CDL15_Pgr022160 [Punica granatum]	GO:0046872//metal ion binding;GO:0046914//transition metal ion binding;GO:0005488//binding;GO:0008270//zinc ion binding;GO:0043167//ion binding;GO:0043169//cation binding;	NA
BGI_novel_G002988	BGI_novel_G002988	BGI_novel_T020805	Novel_gene	1	106	1495	MTKT01017177.1	-	1390	1071	1.88	1	0.65	1.86	1.42	0	5.13	1.91	2.4	1.47	0.74	2.18	-1.42317	1.69511e-10	4.29426e-10	-0.397828	0.0717677	0.151621	NA	NA	K08332//vacuolar protein 8	NA	NA	NA
CDL15_Pgr002834	CDL15_Pgr002834	BGI_novel_T008754,MTKT01002492.1_cds_OWM78663.1_12429	Known_gene	2	601886	608139	MTKT01002492.1	+	6254	2650	19.46	19.86	19.24	21.96	23.76	23.02	28.45	31.81	29.19	24.24	23.83	25.27	-0.624925	4.22882e-47	6.42811e-47	-0.181665	2.39327e-05	3.39197e-05	NA	NA	K11982//E3 ubiquitin-protein ligase RNF115/126 [EC:2.3.2.27];K22378//E3 ubiquitin-protein ligase RNF181 [EC:2.3.2.27];K11982//E3 ubiquitin-protein ligase RNF115/126 [EC:2.3.2.27]	OWM78663.1|0.0e+00|hypothetical protein CDL15_Pgr002834 [Punica granatum]	GO:0016020//membrane;GO:0044425//membrane part;GO:0031224//intrinsic component of membrane;GO:0016021//integral component of membrane;GO:0008270//zinc ion binding;GO:0043167//ion binding;GO:0043169//cation binding;GO:0005488//binding;GO:0046872//metal ion binding;GO:0046914//transition metal ion binding;	NA
CDL15_Pgr006829	CDL15_Pgr006829	MTKT01002214.1_cds_OWM80799.1_9991	Known_gene	1	1983893	1984288	MTKT01002214.1	-	396	261	NA	NA	NA	NA	NA	NA	NA	NA	NA	NA	NA	NA	NA	NA	NA	NA	NA	NA	NA	NA	NA	OWM80799.1|5.9e-41|hypothetical protein CDL15_Pgr006829 [Punica granatum]	GO:0044238//primary metabolic process;GO:0006807//nitrogen compound metabolic process;GO:0071704//organic substance metabolic process;GO:0006629//lipid metabolic process;GO:0034641//cellular nitrogen compound metabolic process;GO:0006665//sphingolipid metabolic process;GO:0044255//cellular lipid metabolic process;GO:0006643//membrane lipid metabolic process;GO:0008152//metabolic process;GO:190156…	NA
[truncated: 32,139 more rows]

## Sheet: S1b
Supplementary Table S1b. Dataset, statistical analysis, and fold changes of identified proteins
[truncated: 7,078 more rows]
[truncated: 34 more columns]

## Sheet: S1c
S1c. Combined dataset of transcrptome and proteome
gene ID	protein ID	relative expressional level
		transcriptome				proteome
		PeSi_tr	StSi_tr	PeDo_tr	StDo_tr	PeSi_pr	StSi_pr	PeDo_pr	StDo_pr
[truncated: 7,074 more rows]
